# Supplementary material for: Radiolysis generates a complex organosynthetic chemical network
Source: Sci Rep. 2021 Jan 18;11:1743. doi: 10.1038/s41598-021-81293-6 (PMC7813863; doi:10.1038/s41598-021-81293-6)
Supplement: Supplementary file 1 — Supplementary Information 1. [file 41598_2021_81293_MOESM1_ESM.xlsx]

## Sheet: Reaction references
MANUSCRIPT REFERENCES
1	Lousada, C. M., Johansson, A. J., Brinck, T. & Jonsson, M. Mechanism of H2O2 decomposition on transition metal oxide surfaces. The Journal of Physical Chemistry C 116, 9533-9543 (2012).
2	Butarbutar, S., Guzonas, D., Stuart, C., Meesungnoen, J. & Jay-Gerin, J.-P. Density dependence of the radiolysis yields of primary species from fast neutron-irradiated supercritical water at 400 o C. (Atomic Energy of Canada Limited, 2014).
3	Zahnle, K. J. Photochemistry of methane and the formation of hydrocyanic acid (HCN) in the Earth's early atmosphere. Journal of Geophysical Research: Atmospheres 91, 2819-2834 (1986).
4	Lara, L. M., Lellouch, E., López‐Moreno, J. & Rodrigo, R. Vertical distribution of Titan's atmospheric neutral constituents. Journal of Geophysical Research: Planets 101, 23261-23283 (1996).
5	Macdonald, R. G. & Miller, O. A. Low dose-rate radiolysis of nitrogen: yield of nitrogen atoms, N (4S) and N (2D, 2P). Radiation Physics and Chemistry (1977) 26, 63-72 (1985).
6	Balucani, N. et al. Cyanomethylene formation from the reaction of excited nitrogen atoms with acetylene: a crossed beam and ab initio study. Journal of the American Chemical Society 122, 4443-4450 (2000).
7	Draganić, I., Jovanović, S., Niketić, V. & Draganić, Z. The radiolysis of aqueous acetonitrile: compounds of interest to chemical evolution studies. Journal of molecular evolution 15, 261-275 (1980).
8	Dey, G. Nitrogen compounds' formation in aqueous solutions under high ionizing radiation: An overview. Radiation Physics and Chemistry 80, 394-402 (2011).
9	Koyano, I., Tanaka, I. & Omura, I. Chemi‐Ionization in Photoexcited Acetylene. The Journal of Chemical Physics 40, 2734-2735 (1964).
10	Zhou, L., Maity, S., Abplanalp, M., Turner, A. & Kaiser, R. I. On the radiolysis of ethylene ices by energetic electrons and implications to the extraterrestrial hydrocarbon chemistry. The Astrophysical Journal 790, 38 (2014).
11	Hayon, E. & Nakashima, M. Intermediates produced in the flash photolysis of acetone and amides in aqueous solution. The Journal of Physical Chemistry 75, 1910-1914 (1971).
12	Infante, G. A., Jirathana, P., Fendler, J. H. & Fendler, E. J. Radiolysis of pyrimidines in aqueous solutions. Part 1.—Product formation in the interaction of e–aq,· H,· OH and Cl–2· with thymine. Journal of the Chemical Society, Faraday Transactions 1: Physical Chemistry in Condensed Phases 69, 1586-1596 (1973).
13	Josimović, L. & Draganić, I. The radiolysis of acetic acid in aqueous solutions and acetic acid-water mixtures. International Journal for Radiation Physics and Chemistry 5, 505-512 (1973).
14	Stevens, G., Clarke, R. M. & Hart, E. J. Radiolysis of aqueous methane solutions. The Journal of Physical Chemistry 76, 3863-3867 (1972).
15	Hayon, E., Ibata, T., Lichtin, N. & Simic, M. Sites of attack of hydroxyl radicals on amides in aqueous solution. Journal of the American Chemical Society 92, 3898-3903 (1970).
16	Adam, Z. R. et al. Estimating the capacity for production of formamide by radioactive minerals on the prebiotic Earth. Scientific reports 8, 265 (2018).
17	Navarro-Gonzalez, R., Negron-Mendoza, A. & Chacon, E. The γ-irradiation of aqueous solutions of urea. Implications for chemical evolution. Origins of Life and Evolution of the Biosphere 19, 109-118 (1989).
18	Buxton, G. & Sellers, R. Acid dissociation constant of the carboxyl radical. Pulse radiolysis studies of aqueous solutions of formic acid and sodium formate. Journal of the Chemical Society, Faraday Transactions 1: Physical Chemistry in Condensed Phases 69, 555-559 (1973).
19	Draganić, Z. D. et al. Radiolysis of aqueous solutions of ammonium bicarbonate over a large dose range. International Journal of Radiation Applications and Instrumentation. Part C. Radiation Physics and Chemistry 38, 317-321 (1991).
20	Jiang, P.-Y. et al. Pulse radiolysis study of concentrated phosphoric acid solutions. Journal of the Chemical Society, Faraday Transactions 88, 3319-3322 (1992).
21	Friedmann, N. & Miller, S. L. Synthesis of valine and isoleucine in primitive earth conditions. Nature 221, 1152 (1969).
22	Oró, J. & Kamat, S. Amino-acid synthesis from hydrogen cyanide under possible primitive earth conditions. Nature 190, 442 (1961).
23	Takahashi, J.-i. et al. Photochemical abiotic synthesis of amino-acid precursors from simulated planetary atmospheres by vacuum ultraviolet light. Journal of applied physics 98, 024907 (2005).
24	Kobayashi, K. et al. Formation of bioorganic compounds in simulated planetary atmospheres by high energy particles or photons. Advances in Space Research 27, 207-215 (2001).
25	Gautier, T. et al. Nitrile gas chemistry in Titan’s atmosphere. Icarus 213, 625-635 (2011).
26	Horne, G. P., Donoclift, T. A., Sims, H. E., Orr, R. M. & Pimblott, S. M. Multi-scale modeling of the gamma radiolysis of nitrate solutions. The Journal of Physical Chemistry B 120, 11781-11789 (2016).
27	Takano, Y., Masuda, H., Kaneko, T. & Kobayashi, K. Formation of amino acids from possible interstellar media by γ-rays and UV irradiation. Chemistry letters 31, 986-987 (2002).
28	Fahrenbach, A. C. et al. Common and potentially prebiotic origin for precursors of nucleotide synthesis and activation. Journal of the American Chemical Society 139, 8780-8783 (2017).
29	You, J., Ying, R., Ren, X., Hamilton, W. L. & Leskovec, J. Graphrnn: Generating realistic graphs with deep auto-regressive models. arXiv preprint arXiv:1802.08773 (2018).
30	Saladino, R., Crestini, C., Ciciriello, F., Costanzo, G. & Di Mauro, E. About a formamide-based origin of informational polymers: syntheses of nucleobases and favourable thermodynamic niches for early polymers. Origins of Life and Evolution of Biospheres 36, 523-531 (2006).
31	Kitadai, N. & Maruyama, S. Origins of building blocks of life: A review. Geoscience Frontiers 9, 1117-1153 (2018).
32	Powner, M. W., Gerland, B. & Sutherland, J. D. Synthesis of activated pyrimidine ribonucleotides in prebiotically plausible conditions. Nature 459, 239 (2009).
33	Draganic, I., Draganic, Z., Petkovic, L. & Nikolic, A. Radiation chemistry of aqueous solutions of simple RCN [hydrogen or alkyl cyanide] compounds. Journal of the American Chemical Society 95, 7193-7199 (1973).
34	Bielski, B. & Allen, A. O. Radiation chemistry of aqueous cyanide ion. Journal of the American Chemical Society 99, 5931-5934 (1977).
35	Moutou, G. et al. Equilibrium of α‐aminoacetonitrile formation from formaldehyde, hydrogen cyanide and ammonia in aqueous solution: Industrial and prebiotic significance. Journal of Physical Organic Chemistry 8, 721-730 (1995).
36	Yu, X.-Y. & Barker, J. R. Hydrogen peroxide photolysis in acidic aqueous solutions containing chloride ions. I. Chemical mechanism. The Journal of Physical Chemistry A 107, 1313-1324 (2003).
37	El Omar, A. K., Schmidhammer, U., Rousseau, B., LaVerne, J. & Mostafavi, M. Competition Reactions of H2O•+ Radical in Concentrated Cl–Aqueous Solutions: Picosecond Pulse Radiolysis Study. The Journal of Physical Chemistry A 116, 11509-11518 (2012).
38	Balcerzyk, A. et al. Picosecond pulse radiolysis of direct and indirect radiolytic effects in highly concentrated halide aqueous solutions. The Journal of Physical Chemistry A 115, 9151-9159 (2011).
39	Wang, T. X. & Margerum, D. W. Kinetics of reversible chlorine hydrolysis: temperature dependence and general-acid/base-assisted mechanisms. Inorganic Chemistry 33, 1050-1055 (1994).
40	Gerritsen, C. M. & Margerum, D. W. Non-metal redox kinetics: hypochlorite and hypochlorous acid reactions with cyanide. inorganic Chemistry 29, 2757-2762 (1990).
41	Schurter, L. M., Bachelor, P. P. & Margerum, D. W. Nonmetal redox kinetics: mono-, di-, and trichloramine reactions with cyanide ion. Environmental science & technology 29, 1127-1134 (1995).
42	Obodovskiy, I. Radiation: Fundamentals, Applications, Risks, and Safety. (Elsevier, 2019).
43	Eisenberger, P. & Platzman, P. Compton scattering of x rays from bound electrons. Physical Review A 2, 415 (1970).
44	Yi, R. et al. A Continuous Reaction Network That Produces RNA Precursors. Proceedings of the National Academy of Sciences, doi:10.1073/pnas.1922139117 (2020).

## Sheet: Free radical rxns
Reaction	Type	References and Notes
	Gas phase	https://agupubs.onlinelibrary.wiley.com/doi/10.1029/JD091iD02p02819	Zahnle, 1986 (Photochemistry of methane and the formation of hydrocyanic acid (HCN) in the Earth's early atmosphere)
H + H -> H2	Radical	Zahnle, R1, on previous page, R7 Lara; ZA removed * on radicals
H + O2 -> HO2	Radical	Zahnle, R2, on previous page; ZA removed * on radicals
H + HO2 -> H2 + O2	Radical	Zahnle, R3; ZA removed * on radicals
H + HO2 -> OH + OH	Radical	Zahnle, R4, check radicals; ZA removed * on radicals
H + HO2 -> H2O + O	Radical	Zahnle, R5, check radicals; ZA removed * on radicals
O + HO2 -> OH + O2	Radical	Zahnle, R6, check radicals; ZA removed * on radicals
OH + HO2 -> H2O + O2	Radical	Zahnle, R7, check radicals; ZA removed * on radicals
H2 + O -> OH + H	Radical	Zahnle, R8, check radicals
OH + H2 -> H2O + H	Radical	Zahnle, R9, check radicals; R71 Lara; ZA removed * on radicals
O + OH -> O2 + H	Radical	Zahnle, R10; ZA removed * on radicals
O + O -> O2	Radical	Zahnle, R11
H2O + vX -> OH + H	Radical	Zahnle, R12, on previous page; H-O bond dissociation in water is 5.15 eV, UV and above required
H2O + vGamma -> OH + H + vX	Radical	Zahnle, R12, on previous page; H-O bond dissociation in water is 5.15 eV, UV and above required
H2O + vUV -> OH + H + vIR	Radical	Zahnle, R12, on previous page; H-O bond dissociation in water is 5.15 eV, UV and above required
O2 + vX -> (1D)O + O + vUV	Radical	Zahnle R13; UV, based on bond dissociation energy cutoff at 5.15 eV
O2 + vGamma -> (1D)O + O + vX	Radical	Zahnle R13; UV and above, based on bond dissociation energy cutoff at 5.15 eV
O2 + vUV -> (1D)O + O + vIR	Radical	Zahnle R13; UV and above, based on bond dissociation energy cutoff at 5.15 eV
O2 + vX -> O + O + vUV	Radical	Zahnle R14; UV and above, based on bond dissociation energy cutoff at 5.15 eV
O2 + vGamma -> O + O + vX	Radical	Zahnle R14; UV and above, based on bond dissociation energy cutoff at 5.15 eV
O2 + vUV -> O + O + vIR	Radical	Zahnle R14; UV and above, based on bond dissociation energy cutoff at 5.15 eV
O(1D) + H2O -> OH + OH	Radical	Zahnle R15
O(1D) + H2 -> OH + H	Radical	Zahnle R16; Lara R68
O(1D) + N2 -> O + N2	Radical	Zahnle R17
O(1D) + CO2 -> O + CO2	Radical	Zahnle R18
O + O2 -> O3	Radical	Zahnle R19
O3 + vX -> O2 + O + vUV	Radical	Zahnle R20; UV and above, based on bond disocciation energy less than O-O bond at 5.15 eV
O3 + vGamma -> O2 + O + vX	Radical	Zahnle R20; UV and above, based on bond disocciation energy less than O-O bond at 5.15 eV
O3 + vUV -> O2 + O + vIR	Radical	Zahnle R20; UV and above, based on bond disocciation energy less than O-O bond at 5.15 eV
O3 + vX -> O2 + O(1D) + vUV	Radical	Zahnle R21; Xray, based on bond dissociation energy less than O-O bond at 5.15 eV
O3 + vUV -> O2 + O(1D) + vIR	Radical	Zahnle R21; UV, based on bond dissociation energy less than O-O bond at 5.15 eV
O3 + vGamma -> O2 + O(1D) + vX	Radical	Zahnle R21; gamma ray, based on bond dissociation energy less than O-O bond at 5.15 eV
H + O3 -> OH + O2	Radical	Zahnle R22
OH + OH -> H2O + O	Radical	Zahnle R23; ZA removed * on radicals
OH + OH -> H2O2	Radical	Zahnle, R24, on previous page; ZA removed * on radicals
HO2 + HO2 -> H2O2 + O2	Radical	Zahnle R25; ZA removed * on radicals
H2O2 + vVIS -> OH + OH + vIR	Radical	Zahnle R26; ZA removed * on radicals; VIS is lowest photon strength to break HO-OH bond based on BDE of 142 kj/mol- 1.47 eV
H2O2 + vUV -> OH + OH + vIR	Radical	Zahnle R26; ZA removed * on radicals; VIS is lowest photon strength to break HO-OH bond based on BDE of 142 kj/mol- 1.47 eV
H2O2 + vX -> OH + OH + vUV	Radical	Zahnle R26; ZA removed * on radicals; VIS is lowest photon strength to break HO-OH bond based on BDE of 142 kj/mol- 1.47 eV
H2O2 + vGamma -> OH + OH + vX	Radical	Zahnle R26; ZA removed * on radicals; VIS is lowest photon strength to break HO-OH bond based on BDE of 142 kj/mol- 1.47 eV
O + H2O2 -> OH + HO2	Radical	Zahnle R27; ZA removed * on radicals
OH + H2O2 -> H2O + HO2	Radical	Zahnle R28; ZA removed * on radicals
CO2 + vUV -> CO + O + vIR	Radical	Zahnle R29; UV and above, based on BDE for O=CO of 5.51 eV
CO2 + vX -> CO + O + vUV	Radical	Zahnle R29; UV and above, based on BDE for O=CO of 5.51 eV
CO2 + vGamma -> CO + O + vX	Radical	Zahnle R29; UV and above, based on BDE for O=CO of 5.51 eV
CO2 + vUV -> CO + O(1D) + vIR	Radical	Zahnle R30; UV and above, based on BDE for O=CO of 5.51eV
CO2 + vX -> CO + O(1D) + vUV	Radical	Zahnle R30; UV and above, based on BDE for O=CO of 5.51eV
CO2 + vGamma -> CO + O(1D) + vX	Radical	Zahnle R30; UV and above, based on BDE for O=CO of 5.51eV
CO + OH -> CO2 + H	Radical	R31 Zahnle, R65 Lara
CO + O(3P) -> CO2	Radical	R32 Zahnle; R74 Lara
CO + H -> HCO	Radical	Zahnle R33
HCO + vIR -> H + CO	Radical	Zahnle, R34; infrared and above, based on 14 kcal/mol reported in van Mourick et al., 2000 for neutral HCO
HCO + vVIS -> H + CO + vIR	Radical	Zahnle, R34; infrared and above, based on 14 kcal/mol reported in van Mourick et al., 2000 for neutral HCO
HCO + vUV -> H + CO + vIR	Radical	Zahnle, R34; infrared and above, based on 14 kcal/mol reported in van Mourick et al., 2000 for neutral HCO
HCO + vX -> H + CO + vUV	Radical	Zahnle, R34; infrared and above, based on 14 kcal/mol reported in van Mourick et al., 2000 for neutral HCO
HCO + vGamma -> H + CO + vX	Radical	Zahnle, R34; infrared and above, based on 14 kcal/mol reported in van Mourick et al., 2000 for neutral HCO
H + HCO -> H2 + CO	Radical	Zhanle R35; R66 Lara
O + HCO -> H + CO2	Radical	Zahnle R36
O + HCO -> OH + CO	Radical	Zahnle R37
OH + HCO -> H2O + CO	Radical	Zahnle R38
O2 + HCO -> HO2 + CO	Radical	Zahnle R39
HCO + HCO -> H2CO + CO	Radical	Is HCHO also formaldehyde? Rewrote as such; R67 Lara
H2CO + vUV -> HCO + H + vIR	Radical	Zahnle R41; UV and above, estimated BDE 88 kcal/mol (3.62 eV) based on Chart 2 of Blanksby and Ellison, 2002
H2CO + vX -> HCO + H + vUV	Radical	Zahnle R41; UV and above, estimated BDE 88 kcal/mol (3.62 eV) based on Chart 2 of Blanksby and Ellison, 2002
H2CO + vGamma -> HCO + H + vX	Radical	Zahnle R41; UV and above, estimated BDE 88 kcal/mol (3.62 eV) based on Chart 2 of Blanksby and Ellison, 2002
H2CO + vUV -> CO + H2 + vIR	Radical	Zahnle, R42; UV and above, estimated BDE 2 x 88 = 176 kcal/mol (7.6 eV) based on Chart 2 of Blanksby and Ellison, 2002
H2CO + vX -> CO + H2 + vUV	Radical	Zahnle, R42; UV and above, estimated BDE 2 x 88 = 176 kcal/mol (7.6 eV) based on Chart 2 of Blanksby and Ellison, 2002
H2CO + vGamma -> CO + H2 + vX	Radical	Zahnle, R42; UV and above, estimated BDE 2 x 88 = 176 kcal/mol (7.6 eV) based on Chart 2 of Blanksby and Ellison, 2002
H + H2CO -> H2 + HCO	Radical	Zahnle R43
O + H2CO -> OH + HCO	Radical	Zahnle R44
OH + H2CO -> H2O + HCO	Radical	Zahnle R45
N + N -> N2	Radical	Zahnle R46
N + OH -> NO + H	Radical	Zahnle R47
N + O2 -> NO + O	Radical	Zahnle R48
N + NO -> N2 + O	Radical	Zahnle R49
NO + vUV -> N + O + vIR	Radical	Zahnle R50; UV and above, based on BDE of 626 kj/mol (6.5 eV) for nitric oxide
NO + vX -> N + O + vUV	Radical	Zahnle R50; UV and above, based on BDE of 626 kj/mol (6.5 eV) for nitric oxide
NO + vGamma -> N + O + vX	Radical	Zahnle R50; UV and above, based on BDE of 626 kj/mol (6.5 eV) for nitric oxide
H + NO -> HNO	Radical	Zahnle R51
O + NO -> NO2	Radical	Zahnle R52
NO + OH -> HNO2	Radical	Zahnle R53
NO + HO2 -> NO2 + OH	Radical	Zahnle R54; ZA removed * on radicals
HCO + NO -> HNO + CO	Radical	Zahnle, R55
HNO + vVIS -> NO + H + vIR	Radical	Zahnle R56; VIS and above, based on BDE for H-N in HNO of 49.9 kcal/mol (2.16 eV); from Ren et al., 2017, Fluorescent probes for HNO detection
HNO + vUV -> NO + H + vIR	Radical	Zahnle R56; VIS and above, based on BDE for H-N in HNO of 49.9 kcal/mol (2.16 eV); from Ren et al., 2017, Fluorescent probes for HNO detection
HNO + vX -> NO + H + vUV	Radical	Zahnle R56; VIS and above, based on BDE for H-N in HNO of 49.9 kcal/mol (2.16 eV); from Ren et al., 2017, Fluorescent probes for HNO detection
HNO + vGamma -> NO + H + vX	Radical	vZahnle R56; VIS and above, based on BDE for H-N in HNO of 49.9 kcal/mol (2.16 eV); from Ren et al., 2017, Fluorescent probes for HNO detection
H + HNO -> H2 + NO	Radical	Zahnle R57
O + HNO -> OH + NO	Radical	Zahnle R58
OH + HNO -> H2O + NO	Radical	Zahnle R59
NO2 + vVIS -> NO + O + vIR	Radical	Zahnle R60; VIS and above, based on BDE for N-O as 201 kj/mol (2.08 eV); from butane.chem.uiuc.edu website
NO2 + vUV -> NO + O + vIR	Radical	Zahnle R60; VIS and above, based on BDE for N-O as 201 kj/mol (2.08 eV); from butane.chem.uiuc.edu website
NO2 + vX -> NO + O + vUV	Radical	Zahnle R60; VIS and above, based on BDE for N-O as 201 kj/mol (2.08 eV); from butane.chem.uiuc.edu website
NO2 + vGamma -> NO + O + vX	Radical	Zahnle R60; VIS and above, based on BDE for N-O as 201 kj/mol (2.08 eV); from butane.chem.uiuc.edu website
H + NO2 -> OH + NO	Radical	Zahnle R61
O + NO2 -> NO + O2	Radical	Zahnle R62
OH + NO2 -> HNO3	Radical	Zahnle R63
HNO2 + OH -> H2O + NO2	Radical	Zahnle R64
HNO2 + vVIS -> OH + NO + vIR	Radical	Zahnle R65; VIS and above, based on BDE for N-O as 201 kj/mol (2.08 eV); from butane.chem.uiuc.edu website
HNO2 + vUV -> OH + NO + vIR	Radical	Zahnle R65; VIS and above, based on BDE for N-O as 201 kj/mol (2.08 eV); from butane.chem.uiuc.edu website
HNO2 + vX -> OH + NO + vUV	Radical	Zahnle R65; VIS and above, based on BDE for N-O as 201 kj/mol (2.08 eV); from butane.chem.uiuc.edu website
HNO2 + vGamma -> OH + NO + vX	Radical	Zahnle R65; VIS and above, based on BDE for N-O as 201 kj/mol (2.08 eV); from butane.chem.uiuc.edu website
HNO3 + vVIS -> OH + NO2 + vIR	Radical	Zahnle R66; VIS and above, based on BDE for N-O as 201 kj/mol (2.08 eV); from butane.chem.uiuc.edu website
HNO3 + vUV -> OH + NO2 + vIR	Radical	Zahnle R66; VIS and above, based on BDE for N-O as 201 kj/mol (2.08 eV); from butane.chem.uiuc.edu website
HNO3 + vX -> OH + NO2 + vUV	Radical	Zahnle R66; VIS and above, based on BDE for N-O as 201 kj/mol (2.08 eV); from butane.chem.uiuc.edu website
HNO3 + vGamma -> OH + NO2 + vX	Radical	Zahnle R66; VIS and above, based on BDE for N-O as 201 kj/mol (2.08 eV); from butane.chem.uiuc.edu website
HNO3 + OH -> H2O + NO2 + O	Radical	Zahnle R67
CH4 + vUV -> (1)CH2 + H2 + vIR	Radical	Zahnle R68; UV and above, based on BDE of 2 x 4.5 eV = 9 eV for 2 x C-H aliphatic bond
CH4 + vX -> (1)CH2 + H2 + vUV	Radical	Zahnle R68; UV and above, based on BDE of 2 x 4.5 eV = 9 eV for 2 x C-H aliphatic bond
CH4 + vGamma -> (1)CH2 + H2 + vX	Radical	Zahnle R68; UV and above, based on BDE of 2 x 4.5 eV = 9 eV for 2 x C-H aliphatic bond
CH4 + vUV -> (1)CH2 + H + H + vIR	Radical	Zahnle R68'; UV and above, based on BDE of 2 x 4.5 eV = 9 eV for 2 x C-H aliphatic bond
CH4 + vX -> (1)CH2 + H + H + vUV	Radical	Zahnle R68'; UV and above, based on BDE of 2 x 4.5 eV = 9 eV for 2 x C-H aliphatic bond
CH4 + vGamma -> (1)CH2 + H + H + vX	Radical	Zahnle R68'; UV and above, based on BDE of 2 x 4.5 eV = 9 eV for 2 x C-H aliphatic bond
CH4 + vUV -> CH + H2 + H + vIR	Radical	Zahnle R69; UV and above, based on BDE of 3 x 4.5 eV = 13.5 eV for 3 x C-H aliphatic bond
CH4 + vX -> CH + H2 + H + vUV	Radical	Zahnle R69; UV and above, based on BDE of 3 x 4.5 eV = 13.5 eV for 3 x C-H aliphatic bond
CH4 + vGamma -> CH + H2 + H + vX	Radical	Zahnle R69; UV and above, based on BDE of 3 x 4.5 eV = 13.5 eV for 3 x C-H aliphatic bond
CH4 + O -> CH3 + OH	Radical	Zahnle R70
CH4 + OH -> CH3 + H2O	Radical	R71 Zahnle, R61 Lara
CH + vUV -> C + H + vIR	Radical	Zahnle R72; UV and above, based on BDE of 4.5 eVfor 1 x C-H bond
CH + vX -> C + H + vUV	Radical	Zahnle R72; UV and above, based on BDE of 4.5 eVfor 1 x C-H bond
CH + vGamma -> C + H + vX	Radical	Zahnle R72; UV and above, based on BDE of 4.5 eVfor 1 x C-H bond
C + OH -> CO + H	Radical	Zahnle, R73
C + H2 -> CH2	Radical	Zahnle R74
C + O2 -> CO + O	Radical	Zahnle R75
C + NO -> CN + O	Radical	Zahnle R76
CH + O -> CO + H	Radical	Zahnle R77
CH + H2 -> CH3	Radical	R78 Zahnle, R4 Lara
CH + N2 -> CHN2	Radical	Zahnle R79
CH + O2 -> CO + OH	Radical	Zahnle R80
CH + CO2 -> HCO + CO	Radical	Zahnle R81
(1)CH2 + N2 -> (3)CH2 + N2	Radical	R81 Zahnle, R39 Lara
(1)CH2 + N2 -> CH2N2	Radical	Zahnle R82
(1)CH2 + H2 -> CH3 + H	Radical	R84 Zahnle, R1a Lara
(1)CH2 + CO -> (3)CH2 + CO	Radical	Zahnle R85
(1)CH2 + CO2 -> H2CO + CO	Radical	Zahnle R86
(1)CH2 + CH4 -> CH3 + CH3	Radical	R87 Zahnle, R2 Lara
(1)CH2 + CH4 -> (3)CH2 + CH4	Radical	Zahnle R88
(1)CH2 + O2 -> HCO + OH	Radical	Zahnle R89
CHN2 + O -> HCO + N2	Radical
CHN2 + H2 -> CH3 + N2	Radical	Zahnle R90
CHN2 + N -> HCN + N2	Radical	Zahnle R91
CHN2 + O2 -> CO + OH + N2	Radical	Zahnle R92
(3)CH2 + O -> CH + OH	Radical	Zahnle R93
(3)CH2 + O -> HCO + H	Radical	Zahnle R94
(3)CH2 + (4S)N -> HCN + H	Radical	R95 Zahnle; R82 Lara
(3)CH2 + O2 -> HCO + OH	Radical	Zahnle R96
(3)CH2 + CO2 -> H2CO + CO	Radical	Zahnle R97
(3)CH2 + CH4 -> CH3 + CH3	Radical	Zahnle R98
(3)CH2 + H2 -> CH3 + H	Radical	Zahnle R99
CH3 + vUV -> (3)CH2 + H + vIR	Radical	Zahnle R100; UV and above, based on BDE of 4.5 eV for 1 x C-H bond
CH3 + vX -> (3)CH2 + H + vUV	Radical	Zahnle R100; UV and above, based on BDE of 4.5 eV for 1 x C-H bond
CH3 + vGamma -> (3)CH2 + H + vX	Radical	Zahnle R100; UV and above, based on BDE of 4.5 eV for 1 x C-H bond
CH3 + H -> CH4	Radical	R101 Zahnle, R5 Lara
CH3 + O -> H2CO + H	Radical	Zahnle R102
CH3 + N -> HCN + H2	Radical	Zahnle R103
CH3 + OH -> H2CO + H2	Radical	Zahnle R104
CH3 + HCO -> CH4 + CO	Radical	Zahnle R105
CH3 + HNO -> CH4 + NO	Radical	Zahnle R106
CH3 + O2 -> CH3O2	Radical	Zahnle R107
CH3O2 + H -> CH4 + O2	Radical	Zahnle R108
CH3O2 + H -> H2O + H2CO	Radical	Zahnle R109
CH3O2 + O -> H2CO + HO2	Radical	Zahnle R110; removed * for HO2
CH3 + CO -> CH3CO	Radical	Zahnle R111
CH3CO + H -> CH4 + CO	Radical	Zahnle R112
CH3CO + O -> H2CO + HCO	Radical	Zahnle R113
CH3 + NO -> HCONH2	Radical	Zahnle R114
HCONH2 + vUV -> CH3 + NO + vIR	Radical	Zahnle R115; it is doubtful that this dissociation reaction is prevalent, but estimating dissociation of approximately 4.5 eV based on a completely bonded C going to CH3 (1 x C-H bond)
HCONH2 + vX -> CH3 + NO + vUV	Radical	Zahnle R115; it is doubtful that this dissociation reaction is prevalent, but estimating dissociation of approximately 4.5 eV based on a completely bonded C going to CH3 (1 x C-H bond)
HCONH2 + vGamma -> CH3 + NO + vX	Radical	Zahnle R115; it is doubtful that this dissociation reaction is prevalent, but estimating dissociation of approximately 4.5 eV based on a completely bonded C going to CH3 (1 x C-H bond)
CH3CO + NO -> HCONH2 + CO	Radical	Zahnle R116
HCONH2 + H -> CH4 + NO	Radical	Zahnle R117
CH3 + H2CO -> CH4 + HCO	Radical	Zahnle R118
CH3 + CH3 -> C2H6	Radical	R119 Zahnle, R6 Lara
C2H6 + vUV -> C2H2 + H2 + H2 + vIR	Radical	Zhanle R120; UV and above based on 4 x ethyl C-H bond of 4 x 4.4 eV = 17.6 eV
C2H6 + vX -> C2H2 + H2 + H2 + vUV	Radical	Zhanle R120; UV and above based on 4 x ethyl C-H bond of 4 x 4.4 eV = 17.6 eV
C2H6 + vGamma -> C2H2 + H2 + H2 + vX	Radical	Zhanle R120; UV and above based on 4 x ethyl C-H bond of 4 x 4.4 eV = 17.6 eV
C2H6 + vUV -> C2H4 + H + H + vIR	Radical	Zhanle R121; UV and above based on 2 x ethyl C-H bond of 2 x 4.4 eV = 8.8 eV
C2H6 + vX -> C2H4 + H + H + vUV	Radical	Zhanle R121; UV and above based on 2 x ethyl C-H bond of 2 x 4.4 eV = 8.8 eV
C2H6 + vGamma -> C2H4 + H + H + vX	Radical	Zhanle R121; UV and above based on 2 x ethyl C-H bond of 2 x 4.4 eV = 8.8 eV
C2H6 + vUV -> CH4 + (1)CH2 + vIR	Radical	Zahnle R122; UV and above, based on a C-C bond for a typical alkane of 3.6-3.9 eV
C2H6 + vX -> CH4 + (1)CH2 + vUV	Radical	Zahnle R122; UV and above, based on a C-C bond for a typical alkane of 3.6-3.9 eV
C2H6 + vGamma -> CH4 + (1)CH2 + vX	Radical	Zahnle R122; UV and above, based on a C-C bond for a typical alkane of 3.6-3.9 eV
C2H6 + OH -> C2H5 + H2O	Radical	Zahnle R123
C2H6 + O -> C2H5 + OH	Radical	Zahnle R124
C2H5 + H -> CH3 + CH3	Radical	R125 Zahnle, R12 Lara
C2H5 + O -> CH3CHO + H	Radical	Zahnle R126
C2H5 + OH -> CH3CHO + H2	Radical	Zahnle R127
C2H5 + HCO -> C2H6 + CO	Radical	Zahnle R128
C2H5 + HNO -> C2H6 + NO	Radical	Zahnle R129
CH3CHO + vUV -> CH3 + HCO + vIR	Radical	Zahnle R130; UV and above, based on a C-C bond for a typical alkane of 3.6-3.9 eV
CH3CHO + vX -> CH3 + HCO + vUV	Radical	Zahnle R130; UV and above, based on a C-C bond for a typical alkane of 3.6-3.9 eV
CH3CHO + vGamma -> CH3 + HCO + vX	Radical	Zahnle R130; UV and above, based on a C-C bond for a typical alkane of 3.6-3.9 eV
CH3CHO + vUV -> CH3CO + H + vIR	Radical	Zahnle R131; UV and above, based on a 1 x ethyl C-H bond of 1 x 4.4 eV
CH3CHO + vX -> CH3CO + H + vUV	Radical	Zahnle R131; UV and above, based on a 1 x ethyl C-H bond of 1 x 4.4 eV
CH3CHO + vGamma -> CH3CO + H + vX	Radical	Zahnle R131; UV and above, based on a 1 x ethyl C-H bond of 1 x 4.4 eV
H + CH3CHO -> H2 + CH3CO	Radical	Zahnle R132
O + CH3CHO -> OH + CH3CO	Radical	Zahnle R133
OH + CH3CHO -> H2O + CH3CO	Radical	Zahnle R134
CH3 + CH3CHO -> CH4 + CH3CO	Radical	Zahnle R135
CH3 + CH3CO -> C2H6 + CO	Radical	Zahnle R136
CH3 + CH3CO -> CH4 + CH2CO	Radical	Zahnle R137
CH3 + HCONH2 -> C2H6 + NO	Radical	Zahnle R138
(3)CH2 + (3)CH2 -> C2H2 + H2	Radical	R139 Zahnle, R40 Lara
C2H2 + vUV -> C2H + H + vIR	Radical	Zahnle R140; UV and above, based on a 1 x acetylenic C-H bond of 5.8 eV
C2H2 + vX -> C2H + H + vUV	Radical	Zahnle R140; UV and above, based on a 1 x acetylenic C-H bond of 5.8 eV
C2H2 + vGamma -> C2H + H + vX	Radical	Zahnle R140; UV and above, based on a 1 x acetylenic C-H bond of 5.8 eV
C2H2 + vUV -> C2 + H2 + vIR	Radical	Zahnle R141; UV and above, based on a 2 x acetylenic C-H bond of 2 x 5.8 = 11.6 eV
C2H2 + vX -> C2 + H2 + vUV	Radical	Zahnle R141; UV and above, based on a 2 x acetylenic C-H bond of 2 x 5.8 = 11.6 eV
C2H2 + vGamma -> C2 + H2 + vX	Radical	Zahnle R141; UV and above, based on a 2 x acetylenic C-H bond of 2 x 5.8 = 11.6 eV
C2 + O -> C + CO	Radical	Zahnle R142
C2 + N -> CN + C	Radical	Zahnle R143
C2 + O2 -> CO + CO	Radical	Zahnle R144
C2H + H -> C2H2	Radical	R145 Zahnle, R16 Lara
C2H + O -> CO + CH	Radical	Zahnle R146
C2H + H2 -> C2H2 + H	Radical	R147 Zahnle, R17 Lara
C2H + CH4 -> C2H2 + CH3	Radical	R148 Zahnle, R18 Lara
C2H + O2 -> HCO + CO	Radical	Zahnle R149
C2H + C2H2 -> C4H2 + H	Radical	R150 Zahnle, R20 Lara
C2H2 + H -> C2H3	Radical	R151 Zahnle, R8 Lara
C2H2 + O(3P) -> (3)CH2 + CO	Radical	R152 Zahnle; R72 Lara
C2H2 + OH -> C2H2OH	Radical	Zahnle R153
C2H2 + OH -> CH2CO + H	Radical	Zahnle R154
C2H2OH + H -> H20 + C2H2	Radical	Zahnle R155
C2H2OH + H -> H2 + CH2CO	Radical	Zahnle R156
C2H2OH + O -> OH + CH2CO	Radical	Zahnle R157
C2H2OH + OH -> H20 + CH2CO	Radical	Zahnle R158
C2H3 + H -> C2H2 + H2	Radical	R159 Zahnle, R9 Lara
C2H3 + O -> CH2CO + H	Radical	Zahnle R160
C2H3 + OH -> C2H2 + H20	Radical	Zahnle R161
(3)CH2 + CH3 -> C2H4 + H	Radical	R162 Zahnle, R14 Lara
CH + CH4 -> C2H4 + H	Radical	R163 Zahnle, R3 Lara
C2H4 + vUV -> C2H2 + H2 + vIR	Radical	Zahnle R164; UV and above, based on a 2 x vinyl C-H bond of 2 x 4.8 eV = 9.6 eV
C2H4 + vX -> C2H2 + H2 + vUV	Radical	Zahnle R164; UV and above, based on a 2 x vinyl C-H bond of 2 x 4.8 eV = 9.6 eV
C2H4 + vGamma -> C2H2 + H2 + vX	Radical	Zahnle R164; UV and above, based on a 2 x vinyl C-H bond of 2 x 4.8 eV = 9.6 eV
C2H4 + vUV -> C2H2 + H + H + vIR	Radical	Zahnle R165; UV and above, based on a 2 x vinyl C-H bond of 2 x 4.8 eV = 9.6 eV
C2H4 + vX -> C2H2 + H + H + vUV	Radical	Zahnle R165; UV and above, based on a 2 x vinyl C-H bond of 2 x 4.8 eV = 9.6 eV
C2H4 + vGamma -> C2H2 + H + H + vX	Radical	Zahnle R165; UV and above, based on a 2 x vinyl C-H bond of 2 x 4.8 eV = 9.6 eV
C2H4 + H -> C2H5	Radical	R166 Zahnle, R11 Lara
C2H4 + O(3P) -> HCO + CH3	Radical	R167 Zahnle; R73 Lara
C2H4 + OH -> C2H4OH	Radical	Zahnle R168
C2H4OH + H -> H20 + C2H4	Radical	Zahnle R169
C2H4OH + H -> H2 + CH3CHO	Radical	Zahnle R170
C2H4OH + O -> OH + CH3CHO	Radical	Zahnle R171
C2H4OH + OH -> H2O + CH3CHO	Radical	Zahnle R172
CH2CO + vUV -> (1)CH2 + CO + vIR	Radical	Zahnle R173; UV and above, based on a C-C bond for a typical alkane of 3.6-3.9 eV
CH2CO + vX -> (1)CH2 + CO + vUV	Radical	Zahnle R173; UV and above, based on a C-C bond for a typical alkane of 3.6-3.9 eV
CH2CO + vGamma -> (1)CH2 + CO + vX	Radical	Zahnle R173; UV and above, based on a C-C bond for a typical alkane of 3.6-3.9 eV
CH2CO + vUV -> (3)CH2 + CO + vIR	Radical	Zahnle R174; UV and above, based on a C-C bond for a typical alkane of 3.6-3.9 eV
CH2CO + vX -> (3)CH2 + CO + vUV	Radical	Zahnle R174; UV and above, based on a C-C bond for a typical alkane of 3.6-3.9 eV
CH2CO + vGamma -> (3)CH2 + CO + vX	Radical	Zahnle R174; UV and above, based on a C-C bond for a typical alkane of 3.6-3.9 eV
CH2CO + H -> CH3 + CO	Radical	Zahnle R175
CH2CO + O -> H2CO + CO	Radical	Zahnle R176
HCN + vUV -> H + CN + vIR	Radical	Zahnle R177; UV and above, based on BDE of 528 kj/mol (5.5 eV) from Stauffer et al., 2008
HCN + vX -> H + CN + vUV	Radical	Zahnle R177; UV and above, based on BDE of 528 kj/mol (5.5 eV) from Stauffer et al., 2008
HCN + vGamma -> H + CN + vX	Radical	Zahnle R177; UV and above, based on BDE of 528 kj/mol (5.5 eV) from Stauffer et al., 2008
HCN + OH -> HCNOH	Radical	Zahnle R178
HCN + OH -> HNCO + H	Radical	Zahnle R179
CN + O -> CO + N	Radical	Zahnle R180
CN + N -> C + N2	Radical	Zahnle R181
CN + O2 -> NCO + O	Radical	Zahnle R182
CN + NO -> CO + N2	Radical	Zahnle R183
CN + H2 -> HCN + H	Radical	Zahnle R184
CN + CH4 -> HCN + CH3	Radical	R185 Zahnle; R100 Lara
H + HCNOH -> H2O + HCN	Radical	Zahnle R186
HCNOH + H -> H2 + HNCO	Radical	Zahnle R187
HCNOH + O -> OH + HNCO	Radical	Zahnle R188
HCNOH + OH -> H2O + HNCO	Radical	Zahnle R189
HNCO + vUV -> H + NCO + vIR	Radical	Zahnle R190; UV and above, based on H-NCO BDE of 109 kcal/mol (4.7 eV) reported in Brown et al., 1996
HNCO + vX -> H + NCO + vUV	Radical	Zahnle R190; UV and above, based on H-NCO BDE of 109 kcal/mol (4.7 eV) reported in Brown et al., 1996
HNCO + vGamma -> H + NCO + vX	Radical	Zahnle R190; UV and above, based on H-NCO BDE of 109 kcal/mol (4.7 eV) reported in Brown et al., 1996
HNCO + OH -> H2O + NCO	Radical	Zahnle R191
NCO + vUV -> N + CO + vIR	Radical	Zahnle R192; UV and above, based on H-NCO BDE of 109 kcal/mol (4.7 eV) reported in Brown et al., 1996
NCO + vX -> N + CO + vUV	Radical	Zahnle R192; UV and above, based on H-NCO BDE of 109 kcal/mol (4.7 eV) reported in Brown et al., 1996
NCO + vGamma -> N + CO + vX	Radical	Zahnle R192; UV and above, based on H-NCO BDE of 109 kcal/mol (4.7 eV) reported in Brown et al., 1996
NCO + O -> NO + CO	Radical	Zahnle R193
NCO + N -> N2 + CO	Radical	Zahnle R194
NCO + H2 -> HNCO + H	Radical	Zahnle R195
NCO + CH4 -> HNCO + CH3	Radical	Zahnle R196
C2H + HCN -> HC3N + H	Radical	R197 Zahnle; R97 Lara
C2H2+ CN -> HC3N + H	Radical	R198 Zahnle; R102 Lara
HCN + CN -> C2N2 + H	Radical	R199 Zahnle; R107 Lara
(3)CH2 + C2H2 -> C3H4	Radical	R200 Zahnle, R15 Lara
CH3 + C2H5 -> C3H8	Radical	R201 Zahnle, R41b Lara
C2H5 + C2H5 -> C4H10	Radical	R202 Zahnle, R43b Lara
(2D)N + N2 -> (4S)N + N2 + vIR	Radical	R203 Zahnle; R75 Lara; estimating excess energy difference between (2D) and (4S) based on Lara
(2D)N + CO -> (4S)N + CO	Radical	Zahnle R204
(2D)N + CO2 -> NO + CO	Radical	Zahnle R205
(2D)N + O2 -> NO + O	Radical	Zahnle R206
	Gas phase	https://agupubs.onlinelibrary.wiley.com/doi/abs/10.1029/96JE02036	Lara, 1996 (Vertical distribution of Titan's atmospheric neutral constituents)
(1)CH2 + H2 -> (3)CH2 + H2	Radical	R1b, Lara
H2 + C2H3 -> C2H4 + H	Radical	R10 Lara
(3)CH2 + H -> CH3	Radical	R13 Lara
C2H + C2H6 -> C2H2 + C2H5	Radical	R19 Lara
CH3C2H + H -> CH3 + C2H2	Radical	R21, R22a Lara
CH3C2H + H -> C3H5	Radical	R22b Lara
C2H3 + C2H3 -> C2H4 + C2H2	Radical	R23a Lara
C2H3 + C2H3 -> C4H6	Radical	R23b Lara
C4H + H2 -> C4H2 + H	Radical	R24 Lara
C4H + CH4 -> C4H2 + CH3	Radical	R25 Lara
C4H + C2H6 -> C4H2 + C2H5	Radical	R26 Lara
C4H + H -> C4H2	Radical	R27 Lara
C4H + C2H2 -> C6H2 + H	Radical	R28 Lara
C4H + C4H2 -> C8H2 + H	Radical	R29 Lara
C2H + C4H2 -> C6H2 + H	Radical	R30 Lara
C4H + C4H2 -> C8H2 + H2	Radical	R31 Lara; dot used to denote excited state
C4H2 + H -> C4H3	Radical	R32 Lara, R55 Lara
C4H3 + H -> C4H2 + H2	Radical	R33 Lara
C4H3 + H -> C2H2 + C2H2	Radical	R34 Lara
C2 + H2 -> C2H + H	Radical	R35 Lara
C2 + CH4 -> C2H + CH3	Radical	R36 Lara
C2H + C2H4 -> C2H2 + C2H3	Radical	R37 Lara
C4H + C2H4 -> C4H2 + C2H3	Radical	R38 Lara
C2H5 + CH3 -> C2H4 + CH4	Radical	R41a Lara
C2H5 + C2H3 -> C2H6 + C2H2	Radical	R42a Lara
C2H5 + C2H3 -> C2H4 + C2H4	Radical	R42b Lara
C2H5 + C2H5 -> C2H6 + C2H4	Radical	R43a Lara
C3H3 + H -> CH3C2H	Radical	R44 Lara
C3H5 + H -> CH3C2H + H2	Radical	R45a Lara
C3H5 + H -> CH2CCH2 + H2	Radical	R45b Lara
C3H5 + CH3 -> CH3C2H + CH4	Radical	R46a Lara
C3H5 + CH 3 -> CH2CCH2 + CH4	Radical	R46b Lara
C3H2 + H -> C3H3	Radical	R47 Lara
C3H8 + C2H -> C2H2 + C3H7	Radical	R49 Lara
C2H3 + CH3 -> C3H6	Radical	R50 Lara
C3H5 + H -> C3H6	Radical	R51 Lara
C2H3 + CH3 -> C2H2 + CH4	Radical	R52 Lara
C2H3 + C2H5 -> C4H8	Radical	R53 Lara
C3H5 + CH3 -> C4H8	Radical	R54 Lara
C4H2 -> C4H2 + vIR	Radical	R56 Lara; dot used to denote excited state
C2H4 + CH -> CH3C2H + H	Radical	R57 Lara
O(1D) + N2 -> O(3P) + N2 + vIR	Radical	R58 Lara; estimated excess energy difference between (1D) and (3P) based on Lara
O(1D) + CH4 -> OH + CH3	Radical	R59 Lara
O(3P) + (3)CH2 -> CO + 2H	Radical	R60 Lara
(3)CH2 + OH -> CO + H2 + H	Radical	R62 Lara
CH3 + OH -> CO + H2 + H2	Radical	R63 Lara
O(1D) -> O(3P) + vIR	Radical	R69 Lara
OH + OH -> H2O + O(3P)	Radical	R70 Lara
(2D)N + H2 -> NH + H	Radical	R76 Lara
(2D)N + CH4 -> NH + CH3	Radical	R77 Lara
(2D)N + C2H2 -> CHCN + H	Radical	R78 Lara
(2D)N + C2H4 -> NH + C2H3	Radical	R79 Lara
(2D)N + C2H6 -> NH + C2H5	Radical	R80 Lara
(4S)N + CH3 -> H2CN + H	Radical	R81 Lara
(4S)N + C2H3 -> HCN + (3)CH2	Radical	R83 Lara
(4S)N + C2H3 -> NH + C2H2	Radical	R84 Lara
(4S)N + C2H5 -> H2CN + CH3	Radical	R86 Lara
(4S)N + C2H5 -> NH + C2H4	Radical	R87 Lara
(4S)N + NH -> N2 + H	Radical	R88 Lara
(2D)N -> (4S)N + vIR	Radical	R89 Lara; inferring this is IR energy based on R75 Lara
NH + H -> (4S)N + H2	Radical	R90 Lara
NH + CH3 -> CH2NH + H	Radical	R93 Lara
NH + CH3 -> (4S)N + CH4	Radical	R94 Lara
NH + NH -> N2 + H2	Radical	R95 Lara
HCN + C2H3 -> C2H3CN	Radical	R96 Lara
H2CN + (4S)N -> HCN + NH	Radical	R98 Lara
H2CN + H -> HCN + H2	Radical	R99 Lara
CN + CH4 -> H + CH3CN	Radical	R101 Lara
CN + C2H4 -> HCN + C2H3	Radical	R103 Lara
CN + C2H4 -> C2H3CN + H	Radical	R104 Lara
CN + C2H6 -> HCN + C2H5	Radical	R105 Lara
CN + C2H6 -> CH3CN + CH3	Radical	R106 Lara
C3N + CH4 -> HC3N + CH3	Radical	R108 Lara
C3N + C2H6 -> HC3N + C2H5	Radical	R109 Lara
HC3N + H -> H2C3N	Radical	R110 Lara
HC3N + CN -> H + C4N2	Radical	R111 Lara
CHCN + (4S)N -> C2N2 + H	Radical	R112 Lara
C2N2 + H -> HC2N2	Radical	R113 Lara
CHCN + CHCN -> C4N2 + H2	Radical	R114 Lara
N2 + vUV -> N + N + vIR	Radical	MacDonald and Miller, 1977; 80 eV estimated from Penetrante et al., 1995 for electron dissociation; 941 kj/mol is 9.7 eV
N2 + vX -> N + N + vUV	Radical	MacDonald and Miller, 1977; 80 eV estimated from Penetrante et al., 1995 for electron dissociation; 941 kj/mol is 9.7 eV
N2 + vGamma -> N + N + vX	Radical	MacDonald and Miller, 1977; 80 eV estimated from Penetrante et al., 1995 for electron dissociation; 941 kj/mol is 9.7 eV
N2 + vUV -> (4S)N + (2D)N + vIR	Radical	MacDonald and Miller, 1977; 80 eV estimated from Penetrante et al., 1995 for electron dissociation; 941 kj/mol is 9.7 eV
N2 + vX -> (4S)N + (2D)N + vUV	Radical	MacDonald and Miller, 1977; 80 eV estimated from Penetrante et al., 1995 for electron dissociation; 941 kj/mol is 9.7 eV
N2 + vGamma -> (4S)N + (2D)N + vX	Radical	MacDonald and Miller, 1977; 80 eV estimated from Penetrante et al., 1995 for electron dissociation; 941 kj/mol is 9.7 eV
N2 + vGamma -> N2(+) + e(-)	Radical	MacDonald and Miller, 1977; 80 eV estimated from Penetrante et al., 1995 for electron dissociation;
N2 + vX -> N2(+) + e(-)	Radical	MacDonald and Miller, 1977; 80 eV estimated from Penetrante et al., 1995 for electron dissociation;
N2 + vGamma -> N(+) + N + e(-)	Radical	MacDonald and Miller, 1977; 80 eV estimated from Penetrante et al., 1995 for electron dissociation;
N2 + vX -> N(+) + N + e(-)	Radical	MacDonald and Miller, 1977; 80 eV estimated from Penetrante et al., 1995 for electron dissociation;
N2 + vGamma -> N(+) + (2D)N + e(-)	Radical	MacDonald and Miller, 1977; 80 eV estimated from Penetrante et al., 1995 for electron dissociation;
N2 + vX -> N(+) + (2D)N + e(-)	Radical	MacDonald and Miller, 1977; 80 eV estimated from Penetrante et al., 1995 for electron dissociation;
N2 + vGamma -> N(+) + (4S)N + e(-)	Radical	MacDonald and Miller, 1977; 80 eV estimated from Penetrante et al., 1995 for electron dissociation;
N2 + vX -> N(+) + (4S)N + e(-)	Radical	MacDonald and Miller, 1977; 80 eV estimated from Penetrante et al., 1995 for electron dissociation;
(2D)N + C2H4 -> CH3CN + H	Radical	Balucani et al., 2000; inferred on page 4450
(CH3CN)- + H2O -> CH3CHN + OH(-)	Radical	Based on I.G. Draganic et al., 1980; p. 272, Scheme 1; equation 6	added missing hydroxl ion to maintain charge and atom balance
2 CH4* + N2 -> 2 HCN + 3 H2	Radical	Draganic et al., 1980; Reported possible reaction inferred by analogy with Koyano et al. model; p. 024907-5
2 CH3COHN -> CH3OCN + CH3COHNH	Radical	Based on I.G. Draganic et al., 1980; p. 273, Scheme 2; equation 9; corrected typo, there should be a second C after the methyl group (CH3C(OH)N)
2 CH3CHN -> CH3CHNH + CH3CN	Radical	Based on I.G. Draganic et al., 1980; p. 273, Scheme 2; equation 10
2 CH3CNH -> CH3CHNH + CH3CN	Radical	Based on I.G. Draganic et al., 1980; p. 273, Scheme 2; equation 10
2 CH3CNOH -> CH3NCO + CH3CHNOH	Radical	Based on I.G. Draganic et al., 1980; p. 273, Scheme 2; equation 9	acetaldehyde oxime
2 NH2 -> NH3 + NH	Radical	G.R.Dey, Et al., “Nitrogen compounds’ formation in aqueous solutions under high ionizing radiation: An overview”. 60 CO Gamma	equation 13
2 NO + O2 + H2O -> 2 NO2 + H2O	Radical	G.R.Dey, Et al., “Nitrogen compounds’ formation in aqueous solutions under high ionizing radiation: An overview”. 60 CO Gamma	equation 18
2 NO2 + H2O -> HNO2 + HNO3	Radical	G.R.Dey, Et al., “Nitrogen compounds’ formation in aqueous solutions under high ionizing radiation: An overview”. 60 CO Gamma	equation 19
C2H2 + vUV -> C2H2*	Radical	Reported from Koyano, Tanaka and Omura, 1964 on p. 024907-5
C2H2* + N2 -> 2 HCN	Radical	Reported from Koyano, Tanaka and Omura, 1964 on p. 024907-5
C2H4 + e(-) -> C2H2 + H2 + eaq(-)	Radical	60CO (Gamma Rays). Li Zhou, et al., 2014. On the radiolysis of ethylene ices by energetic electrons and implications to the extraterrestrial Hydrocarbon chemistry. 5 keV electrons. Intermediates not explicitly listed.	Added H2; consistent with equations reported in Zahnle in free radical reactions; please note reaction scheme (Figure 6) outlines inferred intermediates
C2H5 + H -> C2H6	Radical	60CO (Gamma Rays). Li Zhou, et al., 2014. On the radiolysis of ethylene ices by energetic electrons and implications to the extraterrestrial Hydrocarbon chemistry. 5 keV electrons. Intermediates not explicitly listed.	Inferred from reaction scheme (Figure 6); not included in free radical list so will include here
C4H10 + e(-) -> C4H8 + H2	Radical	60CO (Gamma Rays). Li Zhou, et al., 2014. On the radiolysis of ethylene ices by energetic electrons and implications to the extraterrestrial Hydrocarbon chemistry. 5 keV electrons. Intermediates not explicitly listed.	Not included in free radical list; based on pathway k6
C4H10 + e(-) -> C4H8 + H + H	Radical	60CO (Gamma Rays). Li Zhou, et al., 2014. On the radiolysis of ethylene ices by energetic electrons and implications to the extraterrestrial Hydrocarbon chemistry. 5 keV electrons. Intermediates not explicitly listed.	Not included in free radical list; based on pathway k6
C2H4 + e(-) -> CH4 + C	Radical	60CO (Gamma Rays). Li Zhou, et al., 2014. On the radiolysis of ethylene ices by energetic electrons and implications to the extraterrestrial Hydrocarbon chemistry. 5 keV electrons. Intermediates not explicitly listed.	Not included in free radical reactions; described by pathway k9
C2H6 + e(-) -> CH4 + (1)CH2	Radical	60CO (Gamma Rays). Li Zhou, et al., 2014. On the radiolysis of ethylene ices by energetic electrons and implications to the extraterrestrial Hydrocarbon chemistry. 5 keV electrons. Intermediates not explicitly listed.	Not included in free radical reactions; descibed by pathway k8; inferred by comparison with Zahnle equations for energetic particles
C3H6O + e(-) + H2O -> CH3CHO	Radical	M. Nakashima E. Hayon, “intermediate Produced in the Flash Photolysis of acetone and Amides in Aqueous Solution. No intermediates observed- Febetron 705 (Field Emission Corp.)	Unclear what the final products would be from intermediates; Adam et al. report acetone from acetonitrile and H2O, will add to list
C3H6O + e(-) + H2O -> CH2COCH3	Radical	M. Nakashima E. Hayon, “intermediate Produced in the Flash Photolysis of acetone and Amides in Aqueous Solution. No intermediates observed- Febetron 705 (Field Emission Corp.)	Unclear what the final products would be from intermediates; Adam et al. report acetone from acetonitrile and H2O, will add to list
‎C5H6N2O2 + vGamma + H2O -> (‎C5H6N2O2)2	Radical	Infante A. Gabriel Gabriel. Et al., 1973. Radiolysis of Pryimidines in Aqueous Solutions 60Co γ-irradiated aqueous thymine solutions	For products from this paper, are we given compound names? If so, please list them. We can also either add water expicity and/or infer missing species based on compound formulae; this compound inferred from context
CH2COO(-) + CH2COO(-) -> (CH2COO(-))2	Radical	LJ. Josimovic and I. Dragani, 1973. The Radiolysis of Acetic Acid in Aqueous Solutions and Acetic Acid-Water Mixtures. Radioactive cobalt (gamma), 2.3MeV	Equation 4
CH2COOH + CH2COOH -> (CH2COOH)2	Radical	LJ. Josimovic and I. Dragani, 1973. The Radiolysis of Acetic Acid in Aqueous Solutions and Acetic Acid-Water Mixtures. Radioactive cobalt (gamma), 2.3MeV	Acrylic acid radicals yield butane-1,4-dioic acid; Equation 3
CH3 + eaq(-) + H2O -> CH4 + OH(-)	Radical	G.C. Stevens, et al., Radiolysis of Aqueous Methane Solutions. 1972 60 Co (gamma rays)	Equation 8
CH3 + C2H6 -> CH4 + C2H5	Radical	G.C. Stevens, et al., Radiolysis of Aqueous Methane Solutions. 1972 60 Co (gamma rays)	Equation 12
CH3 + H2O2 -> CH3OH + H2O	Radical	G.C. Stevens, et al., Radiolysis of Aqueous Methane Solutions. 1972 60 Co (gamma rays)	Equation 11
CH3CHNH + H2O -> NH3 + CH3CHO	Radical	Based on I.G. Draganic et al., 1980	equation 16; acetaldehyde
CH3CN + H + H2O -> H2 + CH2CN + H2O	Radical	Based on I.G. Draganic et al., 1980; p. 272, Scheme 1; equation 4	broke equation into discrete steps; added H2O to indicate aqueous reaction
CH3CN + eaq(-) + H2O -> CH3CN(-) + H2O	Radical	Based on I.G. Draganic et al., 1980; p. 272, Scheme 1; equation 5	added water to indicate aqueous reaction
CH3CN + OH -> CH3CNOH	Radical	Based on I.G. Draganic et al., 1980: They are using Acetonitrile: A polar aprotic solvent in organic synthesis. equation 1
CH3CN + OH -> CH3COHN	Radical	Multiple pathways to acetic acid; equation 1
CH3CN + OH -> H2O + CH2CN	Radical	Based on I.G. Draganic et al., 1980; p. 272, Scheme 1; equation 2	fills in steps between CH3CN and CH3OOH described in Adam et al.
CH3CONH2 + OH -> CH2CONH2 + H2O	Radical	E. Hayon, T.Ibata, et al., 1970: Sites of Attack of Hydroxyl Radicals on Amides in Aqueous Solution. Electron Beam- 2.3-MeV energy (Single pulses- 30-nsec duration)	acetamide yields acetamide radical
CH3CONH2 + OH -> CH3CONH + H2O	Radical	E. Hayon, T.Ibata, et al., 1970: Sites of Attack of Hydroxyl Radicals on Amides in Aqueous Solution. Electron Beam- 2.3-MeV energy (Single pulses- 30-nsec duration)
CH3CONHCH3 + OH -> CH2CONHCH3 + H2O	Radical	E. Hayon, T.Ibata, et al., 1970: Sites of Attack of Hydroxyl Radicals on Amides in Aqueous Solution. Electron Beam- 2.3-MeV energy (Single pulses- 30-nsec duration)	N-methylacetamide produced via radiolysis of aqueous acetonitile (Adam et al., 2018)- will include this reaction
CH3CONHCH3 + OH -> CH3CONCH3 + H2O	Radical	E. Hayon, T.Ibata, et al., 1970: Sites of Attack of Hydroxyl Radicals on Amides in Aqueous Solution. Electron Beam- 2.3-MeV energy (Single pulses- 30-nsec duration)	N-methylacetamide produced via radiolysis of aqueous acetonitile (Adam et al., 2018)- will include this reaction
CH3CONHCH3 + OH -> CH3CONHCH2 + H2O	Radical	E. Hayon, T.Ibata, et al., 1970: Sites of Attack of Hydroxyl Radicals on Amides in Aqueous Solution. Electron Beam- 2.3-MeV energy (Single pulses- 30-nsec duration)	N-methylacetamide produced via radiolysis of aqueous acetonitile (Adam et al., 2018)- will include this reaction
CH3COO(-) + H -> CH2COO(-) + H2	Radical	LJ. Josimovic and I. Dragani, 1973. The Radiolysis of Acetic Acid in Aqueous Solutions and Acetic Acid-Water Mixtures. Radioactive cobalt (gamma), 2.3MeV	Equation 1
CH3COO(-) + OH -> CH2COO(-) + H2O	Radical	LJ. Josimovic and I. Dragani, 1973. The Radiolysis of Acetic Acid in Aqueous Solutions and Acetic Acid-Water Mixtures. Radioactive cobalt (gamma), 2.3MeV	Acetate ion yields acetolactone
CH3COOH + eaq(-) + H2O -> CH3CO + OH(-) + H2O	Radical	LJ. Josimovic and I. Dragani, 1973. The Radiolysis of Acetic Acid in Aqueous Solutions and Acetic Acid-Water Mixtures. Radioactive cobalt (gamma), 2.3MeV	Equation 5b
CH3COOH + eaq(-) + H2O -> CH3COO(-) + H + H2O	Radical	LJ. Josimovic and I. Dragani, 1973. The Radiolysis of Acetic Acid in Aqueous Solutions and Acetic Acid-Water Mixtures. Radioactive cobalt (gamma), 2.3MeV	Equation 5a
CH3COOH + H -> CH2COOH + H2	Radical	LJ. Josimovic and I. Dragani, 1973. The Radiolysis of Acetic Acid in Aqueous Solutions and Acetic Acid-Water Mixtures. Radioactive cobalt (gamma), 2.3MeV	Equation 1
CH3NCO + H2O -> CH3NH2 + CO2	Radical	Based on I.G. Draganic et al., 1980	equation 17; methylamine
CH3NH2 + HCOOCH3 -> CH3NHCHO + CH3OH	Radical	N-methylformamide wikipedia page	N-methylformamide / prebiotic phosphorylating agent
CH3OH + H2O + vGamma -> C2H5OH	Radical	Adam et al. 2018; Table S2	ethanol
CH3OH + H2O + vGamma -> C3H6O2	Radical	Adam et al. 2018; Table S2	1,3-dioxolane
CH3OH + H2O + vGamma -> C3H8O2	Radical	Adam et al. 2018; Table S2	propane diol / propylene glycol
CH3OH + H2O + vGamma -> C4H8O2	Radical	Adam et al. 2018; Table S2	acetoin
CH4 + N2 + H2O + vUV -> AAprecursorpolymers	Radical	Takahashi, et al., 2005; J. of App. Phys., v. 98, p. 024907; AAprecursorpolymers will be used as a shorthand for undescribed, unquantified high molecular mass compounds that must be acid-hydrolyzed to yield amino acids; energy types and reactants that produce these compounds will be specifically annotated, and the compounds that are obtained from these different fractions will be specifically ann…	Production of large mass, uncharacterized amino acid precursor molecules
CH4 + vUV -> CH4*	Radical	Reported possible reaction inferred by analogy with Koyano et al. model; p. 024907-5
CH4N2O + vGamma + H2O -> C2H2O4	Radical	R. Navarro-Gonzalez. Et al. “The gamma irradiation of aqueous solutions of urea, implications for chemical evolution. 60Co Gamma(0.14-600kGy)	oxalic acid
CH4N2O + vGamma + H2O -> C3H4O4	Radical	R. Navarro-Gonzalez. Et al. “The gamma irradiation of aqueous solutions of urea, implications for chemical evolution. 60Co Gamma(0.14-600kGy)	Explicitly add vGamma to all equations if they look like degradation equations, otherwise the degrading input may not be properly counted; include compound name whenever possible to avoid cross-listing isomers; malonic acid
CH4N2O + vGamma + H2O -> CO2	Radical	R. Navarro-Gonzalez. Et al. “The gamma irradiation of aqueous solutions of urea, implications for chemical evolution. 60Co Gamma(0.14-600kGy)	carbon dioxide
CH4N2O + vGamma + H2O -> H2	Radical	R. Navarro-Gonzalez. Et al. “The gamma irradiation of aqueous solutions of urea, implications for chemical evolution. 60Co Gamma(0.14-600kGy)	hydrogen
CH4N2O + vGamma + H2O -> NH3	Radical	R. Navarro-Gonzalez. Et al. “The gamma irradiation of aqueous solutions of urea, implications for chemical evolution. 60Co Gamma(0.14-600kGy)	ammonia
CO + N2 + H2O + FastProton -> AAprecursorpolymers	Radical	Kobayashi et al. 2001; Svatopluk Civis a, Libor Juha. “Amino acid formation induced by high-power laser in CO2/CO–N2–H2O gas mixtures” 2003. Web. 2018. Near infrared laser pulse 85-J pluse Pg. 171; Production of large mass, uncharacterized amino acid precursor molecules	Production of large mass, uncharacterized amino acid precursor molecules
CO + N2 + H2O + vGamma -> AAprecursorpolymers	Radical	Svatopluk Civis a, Libor Juha. “Amino acid formation induced by high-power laser in CO2/CO–N2–H2O gas mixtures” 2003. Web. 2018. Near infrared laser pulse 85-J pluse Pg. 171; Production of large mass, uncharacterized amino acid precursor molecules	Production of large mass, uncharacterized amino acid precursor molecules
CO + N2 + H2O + β -> AAprecursorpolymers	Radical	Svatopluk Civis a, Libor Juha. “Amino acid formation induced by high-power laser in CO2/CO–N2–H2O gas mixtures” 2003. Web. 2018. Near infrared laser pulse 85-J pluse Pg. 171; Production of large mass, uncharacterized amino acid precursor molecules	Production of large mass, uncharacterized amino acid precursor molecules
CO + NH3 + H2O + vUV -> AAprecursorpolymers	Radical	Production of large mass, uncharacterized amino acid precursor molecules	Production of large mass, uncharacterized amino acid precursor molecules
COO(-) + CH2OH -> CH2(OH)COO(-)	Radical	Buxton and Sellers, 1973; p. 555	equation 4a; glycolic acid
COO(-)(CO2H) + H202 -> CO2 + OH + OH(-)(H2O)	Radical	Buxton and Sellers, 1973; p. 557	equation 5
CO2 + eaq(-) + H2O -> COO(-) + H2O	Radical	Radiolysis of Aqueous SOlutions of Ammonium Bicarbonate Over a Large Dose Range. Draganic et al., 1991. 60Co Gamma (0.01-400kGy).	equation 8
COOH + CHOOH -> CH2(OH)COOH	Radical	Buxton and Sellers, 1973; p. 555	equation 4b
COOH <-> COO(-) + H(+)	Radical	Buxton and Sellers, 1973; p. 555	equation 3
CO3(-) + CO3(-) -> CO2 + CO4(2-)	Radical	Radiolysis of Aqueous SOlutions of Ammonium Bicarbonate Over a Large Dose Range. Draganic et al., 1991. 60Co Gamma (0.01-400kGy).	equation 19
CO3(2-) + OH > CO3(-) + OH(-)	Radical	Radiolysis of Aqueous SOlutions of Ammonium Bicarbonate Over a Large Dose Range. Draganic et al., 1991. 60Co Gamma (0.01-400kGy).	equation 10
CO4(2-) + H2O -> CO2 + HO2(-) + OH(-)	Radical	Radiolysis of Aqueous SOlutions of Ammonium Bicarbonate Over a Large Dose Range. Draganic et al., 1991. 60Co Gamma (0.01-400kGy).	equation 20
COO(-) + CO3(-) -> CO2 + CO3(2-)	Radical	Radiolysis of Aqueous SOlutions of Ammonium Bicarbonate Over a Large Dose Range. Draganic et al., 1991. 60Co Gamma (0.01-400kGy).	equation 18
COO(-) + H2O2 -> CO2 + OH(-) + OH	Radical	Radiolysis of Aqueous SOlutions of Ammonium Bicarbonate Over a Large Dose Range. Draganic et al., 1991. 60Co Gamma (0.01-400kGy).	equation 16
COO(-) + HCO3(-) -> HCOO(-) +CO3(-)	Radical	Radiolysis of Aqueous SOlutions of Ammonium Bicarbonate Over a Large Dose Range. Draganic et al., 1991. 60Co Gamma (0.01-400kGy).	equation 17
COO(-) + COO(-) -> C2O4(2-)	Radical	Radiolysis of Aqueous SOlutions of Ammonium Bicarbonate Over a Large Dose Range. Draganic et al., 1991. 60Co Gamma (0.01-400kGy).	equation 15
eaq(-) + H2O2 + H2O -> OH + OH(-) + H2O	Radical	G.C. Stevens, et al., Radiolysis of Aqueous Methane Solutions. 1972 60 Co (gamma rays)	Equation 3
H + HCOO(-) -> H2 + COO(-)	Radical	Buxton and Sellers, 1973; p. 555	equation 2
H + C2H6 -> H2 + C2H5	Radical	G.C. Stevens, et al., Radiolysis of Aqueous Methane Solutions. 1972 60 Co (gamma rays)	Equation 13
H + H2PO4 -> H3PO4	Radical	IPei-Yun Jiang, Et al., “Pulse Radiolysis Study of concentrated phosphoric Acid Solutions.” 100ns and 28 MeV (linear eccelerator)
H2O + CH3CN + vGamma -> (CH₃CH(OH)COCH₃)₂	Radical	Adam et al., 2018; Table S2	3-hydroxy-2butanone
2 CH2CN -> CNCH2CH2CN	Radical	Adam et al., 2018; Table S2	butanedinitrile/succinonitrile
H2O + CH3CN + vGamma -> C4H5NO	Radical	Adam et al., 2018; Table S2	3-oxobutanenitrile
H2O + CH3CN + vGamma -> CH3C(O)CH2CH3	Radical	Adam et al., 2018; Table S2	methylethylketone (butanone)
H2O + CH3CN + vGamma -> CH3CHO	Radical	Adam et al., 2018; Table S2	acetaldehyde
H + COOH -> HCOOH	Radical	Adam et al., 2018; Table S2; carboxyl radical formation described in Draganic et al. (1980) and Buxton and Sellers (1973) but not connected to formic acid. We've inferred the shortest step to HCOOH from the carboxyl radical here	formic acid
H2O + CH3CN + Ca10Cl2(PO4)6 + vGamma -> C5H9NO3	Radical	Adam et al., 2018; Table S2; carboxyl radical formation described in Draganic et al. (1980) and Buxton and Sellers (1973) but not connected to formic acid. We've inferred the shortest step to HCOOH from the carboxyl radical here	N-acetyl-DL-alanine
H2O + CH3CN + H3PO4 + vGamma -> C4H5NO2	Radical	Adam et al., 2018; Table S2; carboxyl radical formation described in Draganic et al. (1980) and Buxton and Sellers (1973) but not connected to formic acid. We've inferred the shortest step to HCOOH from the carboxyl radical here	succinimide
H2O + CH3CN + H3PO4 + vGamma -> C4H8O	Radical	Adam et al., 2018; Table S2; carboxyl radical formation described in Draganic et al. (1980) and Buxton and Sellers (1973) but not connected to formic acid. We've inferred the shortest step to HCOOH from the carboxyl radical here	2-butanone or methylethylketone
H2PO4 + H2O2 -> H3PO4 + HO2	Radical	IPei-Yun Jiang, Et al., “Pulse Radiolysis Study of concentrated phosphoric Acid Solutions.” 100ns and 28 MeV (linear eccelerator)
H2PO4 + H2PO4 -> H4P2O8	Radical	IPei-Yun Jiang, Et al., “Pulse Radiolysis Study of concentrated phosphoric Acid Solutions.” 100ns and 28 MeV (linear eccelerator)
H2PO4 + HO2 -> H3PO4 + O2	Radical	IPei-Yun Jiang, Et al., “Pulse Radiolysis Study of concentrated phosphoric Acid Solutions.” 100ns and 28 MeV (linear eccelerator)
H2PO4 + OH -> H3PO5	Radical	IPei-Yun Jiang, Et al., “Pulse Radiolysis Study of concentrated phosphoric Acid Solutions.” 100ns and 28 MeV (linear eccelerator)
HCN + H2O + NH3 + vIR -> AAprecursorpolymers	Radical	Friedmann and Miller, 1969, Nature, v. 221, no. 5186; Oro and Kamat, 1961, Nature, v. 190, no. 142
HCO3(-) + OH -> CO3(-) + H2O	Radical	Radiolysis of Aqueous SOlutions of Ammonium Bicarbonate Over a Large Dose Range. Draganic et al., 1991. 60Co Gamma (0.01-400kGy).	equation 9
HCONH2 + CH3NH2 -> CH3NHCHO + NH3	Radical	N-methylformamide wikipedia page	N-methylformamide / prebiotic phosphorylating agent
HCONH2 + OH -> OCNH2 + H2O	Radical	E. Hayon, T.Ibata, et al., 1970: Sites of Attack of Hydroxyl Radicals on Amides in Aqueous Solution. Electron Beam- 2.3-MeV energy (Single pulses- 30-nsec duration)	CONH2 is listed in mineral geochemistry reactions as OCNH2
HCONH2 + OH -> HCONH + H2O	Radical	E. Hayon, T.Ibata, et al., 1970: Sites of Attack of Hydroxyl Radicals on Amides in Aqueous Solution. Electron Beam- 2.3-MeV energy (Single pulses- 30-nsec duration)	HCONH is listed in nitrile reactions at HC(OH)N
HO2 -> H(+) + O2(-)	Radical	Gregory P. Horne, Thomas A. Donoclift. “Multi-Scale Modeling of the Gamma Radiolysis of Nitrate Solutions”11786pg.; p. 11782; Table 1
N2 + CH4 + vGamma -> C3H3N3	Radical	Gautier et al., 2011. Icarus, v. 213, pp. 625-635; Energy cutoff: less than ~120 nm, so soft X-rays or Gamma for same dissociation	Triazine
N2 + CH4 + vGamma -> CH3CH2CN	Radical	Gautier et al., 2011. Icarus, v. 213, pp. 625-635; Energy cutoff: less than ~120 nm, so soft X-rays or Gamma for same dissociation	propanenitrile / propionitrile
N2 + CH4 + vGamma -> C4H3N5	Radical	Gautier et al., 2011. Icarus, v. 213, pp. 625-635;Energy cutoff: less than ~120 nm, so soft X-rays or Gamma for same dissociation	Tetrazolo[1,5-b]pyridazine
N2 + CH4 + vGamma -> C4H5N	Radical	Gautier et al., 2011. Icarus, v. 213, pp. 625-635; Energy cutoff: less than ~120 nm, so soft X-rays or Gamma for same dissociation	Pyrrole
N2 + CH4 + vGamma -> C3H7CN	Radical	Gautier et al., 2011. Icarus, v. 213, pp. 625-635; Energy cutoff: less than ~120 nm, so soft X-rays or Gamma for same dissociation	butanenitrile / butryonitrile
N2 + CH4 + vGamma -> C6H6	Radical	Gautier et al., 2011. Icarus, v. 213, pp. 625-635; Energy cutoff: less than ~120 nm, so soft X-rays or Gamma for same dissociation	Benzene
N2 + CH4 + vX -> C3H3N3	Radical	Gautier et al., 2011. Icarus, v. 213, pp. 625-635; Energy cutoff: less than ~120 nm, so soft X-rays or Gamma for same dissociation	Triazine
N2 + CH4 + vX -> C3H5N	Radical	Gautier et al., 2011. Icarus, v. 213, pp. 625-635; Energy cutoff: less than ~120 nm, so soft X-rays or Gamma for same dissociation	propanenitrile / propionitrile
N2 + CH4 + vX -> C4H3N5	Radical	Gautier et al., 2011. Icarus, v. 213, pp. 625-635; Energy cutoff: less than ~120 nm, so soft X-rays or Gamma for same dissociation	Tetrazolo[1,5-b]pyridazine
N2 + CH4 + vX -> C4H5N	Radical	Gautier et al., 2011. Icarus, v. 213, pp. 625-635; Energy cutoff: less than ~120 nm, so soft X-rays or Gamma for same dissociation	Pyrrole
N2 + CH4 + vX -> C3H7CN	Radical	Gautier et al., 2011. Icarus, v. 213, pp. 625-635; Energy cutoff: less than ~120 nm, so soft X-rays or Gamma for same dissociation	butanenitrile / butryonitrile
N2 + CH4 + vX -> C6H6	Radical	Gautier et al., 2011. Icarus, v. 213, pp. 625-635; Energy cutoff: less than ~120 nm, so soft X-rays or Gamma for same dissociation	Benzene
N2 + H2O* -> NO + NH2	Radical	G.R.Dey, Et al., “Nitrogen compounds’ formation in aqueous solutions under high ionizing radiation: An overview”. 60 CO Gamma	H2O* denotes excited state; check for duplications; equation 2, also covered in Table 5, will include here
N2H2 + H2O2 -> N2 + H2O	Radical	G.R.Dey, Et al., “Nitrogen compounds’ formation in aqueous solutions under high ionizing radiation: An overview”. 60 CO Gamma	in text and Table 5
NH2 + OH + H2O -> NH2OH + H2O	Radical	G.R.Dey, Et al., “Nitrogen compounds’ formation in aqueous solutions under high ionizing radiation: An overview”. 60 CO Gamma	equation 15
NH2 + CO3(-) > NH2O(-) + CO2	Radical	Radiolysis of Aqueous SOlutions of Ammonium Bicarbonate Over a Large Dose Range. Draganic et al., 1991. 60Co Gamma (0.01-400kGy).	equation 23
NH2 + NH2 > N2H4	Radical	Radiolysis of Aqueous SOlutions of Ammonium Bicarbonate Over a Large Dose Range. Draganic et al., 1991. 60Co Gamma (0.01-400kGy).	equation 25
NH2 + O2 + H2O -> NH2O2 + H2O	Radical	G.R.Dey, Et al., “Nitrogen compounds’ formation in aqueous solutions under high ionizing radiation: An overview”. 60 CO Gamma	equation 12
NH2 + HCO3(-) > NH3 + CO3(-)	Radical	Radiolysis of Aqueous SOlutions of Ammonium Bicarbonate Over a Large Dose Range. Draganic et al., 1991. 60Co Gamma (0.01-400kGy).	equation 24
NH3 + OH > NH2 + H2O	Radical	Radiolysis of Aqueous SOlutions of Ammonium Bicarbonate Over a Large Dose Range. Draganic et al., 1991. 60Co Gamma (0.01-400kGy).	equation 11
NH4(+) + eaq(-) > H + NH3	Radical	Radiolysis of Aqueous SOlutions of Ammonium Bicarbonate Over a Large Dose Range. Draganic et al., 1991. 60Co Gamma (0.01-400kGy).	equation 12
NO3(-) + H -> NO2 + OH(-)	Radical	G.R.Dey, Et al., “Nitrogen compounds’ formation in aqueous solutions under high ionizing radiation: An overview”. 60 CO Gamma
NO3(-) + eaq(-) -> NO3(2-)	Radical	G.R.Dey, Et al., “Nitrogen compounds’ formation in aqueous solutions under high ionizing radiation: An overview”. 60 CO Gamma	If charged species are present, add charge in parentheses at end (I.e., NO(3-)), and use consistent format throughout list; add reactions to account for gain/loss of H+ for different acidity systems
NO2(-) + OH -> NO2 + OH(-)	Radical	Gregory P. Horne, Thomas A. Donoclift. “Multi-Scale Modeling of the Gamma Radiolysis of Nitrate Solutions”11786pg.; p. 11782; Table 1
NO2 + HO2 <-> HOONO2	Radical	Gregory P. Horne, Thomas A. Donoclift. “Multi-Scale Modeling of the Gamma Radiolysis of Nitrate Solutions”11786pg.; p. 11782; Table 1
NO2 + O2(-) -> O2NOO(-)	Radical	Gregory P. Horne, Thomas A. Donoclift. “Multi-Scale Modeling of the Gamma Radiolysis of Nitrate Solutions”11786pg.; p. 11782; Table 1
NO3(2-) + H2O -> NO2 + 2 OH(-)	Radical	Gregory P. Horne, Thomas A. Donoclift. “Multi-Scale Modeling of the Gamma Radiolysis of Nitrate Solutions”11786pg.; p. 11782; Table 1
NO3(2-) + H2O2 -> NO3(-) + OH + OH(-)	Radical	Gregory P. Horne, Thomas A. Donoclift. “Multi-Scale Modeling of the Gamma Radiolysis of Nitrate Solutions”11786pg.; p. 11782; Table 1
NO3(2-) + O2 -> NO3(-) + O2(-)	Radical	Gregory P. Horne, Thomas A. Donoclift. “Multi-Scale Modeling of the Gamma Radiolysis of Nitrate Solutions”11786pg.; p. 11782; Table 1
O2NOO(-) <-> NO2 + O2(-)	Radical	Gregory P. Horne, Thomas A. Donoclift. “Multi-Scale Modeling of the Gamma Radiolysis of Nitrate Solutions”11786pg.; p. 11782; Table 1
OH + HCOO(-) -> H2O + COO(-)	Radical	Buxton and Sellers, 1973; p. 555	equation 1
OH + H3PO4 <-> H2PO4 + H2O	Radical	IPei-Yun Jiang, Et al., “Pulse Radiolysis Study of concentrated phosphoric Acid Solutions.” 100ns and 28 MeV (linear eccelerator)	Include year of publication for source; PO4 listed as species regardless of H content, might have to correct in wider network
vGamma + H2O + CH3CN -> C3H5NO	Radical	Adam et al., 2018; SI, Table S2, Compound 24	3-hydroxy-propanenitrile
vGamma + H2O + CH3CN -> C3H6O	Radical	Adam et al., 2018; SI, Table S2, Compound 3	acetone
vGamma + H2O + CH3CN -> C3H7CN	Radical	Adam et al., 2018; SI, Table S2, Compound 9	butanenitrile
vGamma + H2O + CH3CN -> C4H4N2O2	Radical	Adam et al., 2018; SI, Table S2, Compound 30	uracil
vGamma + H2O + CH3CN -> C5H7NO	Radical	Adam et al., 2018; SI, Table S2, Compound 20	2-methyl-3-butanenitrile
vGamma + H2O + CH3CN -> C5H8N2	Radical	Adam et al., 2018; SI, Table S2, Compound 25	1,2-dimethylimidazole
vGamma + H2O + CH3CN -> C6H14O	Radical	Adam et al., 2018; SI, Table S2, Compound 22	2-hexanol
vGamma + H2O + CH3CN -> C6H9N3	Radical	Adam et al., 2018; SI, Table S2, Compound 12	1,3,5-Triazine, 2,4,6-trimethyl
vGamma + H2O + CH3CN -> C6H9NO	Radical	Adam et al., 2018; SI, Table S2, Compound 21	5-oxohexanenitrile
vGamma + H2O + CH3CN -> CH3CH2CONH2	Radical	Adam et al., 2018; SI, Table S2, Compound 19	propanamide
vGamma + H2O + CH3CN -> CH3CHCHCN	Radical	Adam et al., 2018; SI, Table S2, Compound 10	2-butenenitrile / crotonitrile / C4H5N
vGamma + H2O + CH3CN -> CH3CHOHCONH2	Radical	Adam et al., 2018; SI, Table S2, Compound 29	lactamide
vGamma + H2O + CH3CN -> CH3OCONH2	Radical	Adam et al., 2018; SI, Table S2, Compound 31	methyl carbamate
C5H6N2O2 +vGamma + H2O -> C5H8N2O4	Radical	Infante A. Gabriel Gabriel. Et al., 1973. Radiolysis of Pryimidines in Aqueous Solutions 60Co γ-irradiated aqueous thymine solutions	Based on Table 2; thymine glycol
C5H6N2O2 + vGamma + H2O -> C5H8N2O3	Radical	Infante A. Gabriel Gabriel. Et al., 1973. Radiolysis of Pryimidines in Aqueous Solutions 60Co γ-irradiated aqueous thymine solutions	Based on Table 2; 5-hydroxydihydrothymine
C5H6N2O2 + vGamma + H2O -> C5H8N2O2	Radical	Infante A. Gabriel Gabriel. Et al., 1973. Radiolysis of Pryimidines in Aqueous Solutions 60Co γ-irradiated aqueous thymine solutions	Based on Table 2; dihydrothymine
C5H6N2O2 + vGamma + H2O -> C5H6N2O3	Radical	Infante A. Gabriel Gabriel. Et al., 1973. Radiolysis of Pryimidines in Aqueous Solutions 60Co γ-irradiated aqueous thymine solutions	Based on Table 2; 5-hydroxymethyluracil
C5H6N2O2 + vGamma + H2O -> C3H6N2O2	Radical	Infante A. Gabriel Gabriel. Et al., 1973. Radiolysis of Pryimidines in Aqueous Solutions 60Co γ-irradiated aqueous thymine solutions	Based on Table 2; acetylurea
C5H6N2O2 + vGamma + H2O -> CH4N2O	Radical	Infante A. Gabriel Gabriel. Et al., 1973. Radiolysis of Pryimidines in Aqueous Solutions 60Co γ-irradiated aqueous thymine solutions	Based on Table 2; urea
COO(-) + H2O -> COOH + OH(-)	Radical	Based on I.G. Draganic et al., 1980; p. 273, Scheme 2; equation 7
CH3CHO + OH -> H2O + CH2CHO	Radical	Based on I.G. Draganic et al., 1980; p. 273, Scheme 2; equation 8
CH3CHO -> CH3 + OCN	Radical	Based on I.G. Draganic et al., 1980; Left out; corrected typo to change this compound to acetaldehyde- CH3OCH is not mentioned elsewhere in text or in other literature	equation 18
OCN + H2O -> HCO + HNO	Radical	Based on I.G. Draganic et al., 1980; Left out; corrected typo to change this compound to acetaldehyde- CH3OCH is not mentioned elsewhere in text or in other literature	equation 18
2 HCO -> CHOCHO	Radical	Based on I.G. Draganic et al., 1980; Left out	equation 19; glyoxal or oxalaldehyde
CH2CHO + CH3 -> CH3CH2CHO	Radical	Based on I.G. Draganic et al., 1980; Left out	equation 20; propionaldehyde
2 CH3CO -> CH3COCOCH3	Radical	Based on I.G. Draganic et al., 1980; Left out	equation 21; diacetyl
HCO + CH3CO -> HCOCOCH3	Radical	Based on I.G. Draganic et al., 1980; Left out	equation 22; methylglyoxal?
vGamma + CH3CN + H2O -> AAprecursorpolymers	Radical	The typical complement of amino acids reported by Kobayashi, Masuda, et al. of irradiation of gaseous compounds was also reported in Draganic et al., 1980 (page 266, Table 3). Fractions were also acid-hydrolyzed with HCl, so we will include AAprecursorpolymer as an intermediate as was done for the other amino acid reports. This is consistent with other studies conducted by Dondi et al. (2011)	n/a

## Sheet: Mineral geochem
Reaction	Type	References and Notes
	Oxygen and pyrite
2 FeS2 + 7 O2 + 2 H2O -> 2 Fe(2+) + 4 SO4 + 4 H(+)	Mineral Geochem	http://www.ei.lehigh.edu/envirosci/enviroissue/amd/links/science2.html
4 Fe(2+) + O2 + 4 H(+) -> 4 Fe(3+) + 2 H2O	Mineral Geochem	http://www.ei.lehigh.edu/envirosci/enviroissue/amd/links/science2.html
4 Fe(3+) + 12 H2O => 4 Fe(OH) + 12 H(+)	Mineral Geochem	http://www.ei.lehigh.edu/envirosci/enviroissue/amd/links/science2.html
FeS2 + 14 Fe(3+) + 8 H2O => 15 Fe(2+) + 2 SO4 + 16 H(+)	Mineral Geochem	http://www.ei.lehigh.edu/envirosci/enviroissue/amd/links/science2.html
	Superoxide and Iron
O2(-) + Fe(3+) -> O2 + Fe(2+)	Mineral Geochem	https://www.sciencedirect.com/science/article/pii/030442039500029Q	ZA removed * for radicals
Fe(2+) + H2O2 -> Fe(3+) + OH + OH	Mineral Geochem	https://pubs.acs.org/doi/abs/10.1021/j100269a035?journalCode=jpchax	Rush and Bielski, 1985, R1
Fe(2+) + OH -> Fe(3+) + OH	Mineral Geochem	https://pubs.acs.org/doi/abs/10.1021/j100269a035?journalCode=jpchax	Rush and Bielski, 1985, R2; ZA removed * for radicals
OH + H2O2 -> HO2 + H2O	Mineral Geochem	https://pubs.acs.org/doi/abs/10.1021/j100269a035?journalCode=jpchax	Rush and Bielski, 1985, R3; ZA removed * for radicals
HO2 + H2O2 -> OH + H2O + O2	Mineral Geochem	https://pubs.acs.org/doi/abs/10.1021/j100269a035?journalCode=jpchax	Rush and Bielski, 1985, R4; ZA removed * for radicals
Fe(2+) + HO2 -> Fe(3+) + HO2(-)	Mineral Geochem	https://pubs.acs.org/doi/abs/10.1021/j100269a035?journalCode=jpchax	Rush and Bielski, 1985, R5; ZA removed * for radicals
HO2(-) -> H + O2(-)	Mineral Geochem	https://pubs.acs.org/doi/abs/10.1021/j100269a035?journalCode=jpchax	Rush and Bielski, 1985, R6; ZA removed * for radicals
H + O2(-) -> HO2(-)	Mineral Geochem	https://pubs.acs.org/doi/abs/10.1021/j100269a035?journalCode=jpchax	Rush and Bielski, 1985, R-6; ZA removed * for radicals
Fe(3+) + O2(-) -> Fe(2+) + O2	Mineral Geochem	https://pubs.acs.org/doi/abs/10.1021/j100269a035?journalCode=jpchax	Rush and Bielski, 1985, R7; ZA removed * for radicals
HO2 + Fe(2+) -> Fe(3+)HO2(-)	Mineral Geochem	https://pubs.acs.org/doi/abs/10.1021/j100269a035?journalCode=jpchax	Rush and Bielski, 1985, R8; ZA removed * for radicals
Fe(3+)HO2(-) + Fe(2+) -> Fe(3+)HO2(-)Fe(2+)	Mineral Geochem	https://pubs.acs.org/doi/abs/10.1021/j100269a035?journalCode=jpchax	Rush and Bielski, 1985, R9
Fe(3+)HO2(-)Fe(2+) -> Fe(3+)HO2(-) + Fe(2+)	Mineral Geochem	https://pubs.acs.org/doi/abs/10.1021/j100269a035?journalCode=jpchax	Rush and Bielski, 1985, R-9
Fe(3+)HO2(-) -> Fe(3+) + HO2(-)	Mineral Geochem	https://pubs.acs.org/doi/abs/10.1021/j100269a035?journalCode=jpchax	Rush and Bielski, 1985, R10
Fe(3+)HO2(-)Fe(2+) -> Fe(3+) + Fe(2+)HO2(-)	Mineral Geochem	https://pubs.acs.org/doi/abs/10.1021/j100269a035?journalCode=jpchax	Rush and Bielski, 1985, R11
	Apatite dissolution
14 H(+) + 7 SO4 + Ca10Cl2(PO4)6 -> 2 Cl + 3 Ca(HPO4)2 + 7 CaSO4 + vIR	Mineral Geochem	https://www.chegg.com/homework-help/mineral-fluorapatite-ca10f2-po4-6-reacts-sulfuric-acid-accor-chapter-3-problem-54qp-solution-9781133167389-exc
3 Ca(HPO4)2 + H2O -> 3 Ca(2+) + 6 H(+) + 6 PO4(2-)	Mineral Geochem	https://www.chegg.com/homework-help/mineral-fluorapatite-ca10f2-po4-6-reacts-sulfuric-acid-accor-chapter-3-problem-54qp-solution-9781133167389-exc
CaSO4 -> Ca(2+) + SO4(2-)	Mineral Geochem	Gypsum dissolution- gypsum is mostly insoluble in water because of the high charges of the ions and because their respective radii are larger than NaCl, so it tends to remain in solid phase in water once formed
	Ca sequestration
Ca(OH)2 + H2O2 + 6 H2O -> CaO28H2O	Mineral Geochem	Bouniol et al., 2008, eq 38
CaO28H2O -> Ca(2+) + O2(2-) + 8 H2O	Mineral Geochem	Bouniol et al., 2008, eq 39
O2(2-) + H2O -> HO2(-) + OH(-)	Mineral Geochem	Bouniol et al., 2008, eq 40
H2O2 + HO2(-) -> H2O + OH(-) + O2	Mineral Geochem	Bouniol et al., 2008, eq 41
Ca(2+) + 2 OH(-) -> Ca(OH)2	Mineral Geochem	Bouniol et al., 2008, eq 42
	Iron minerals production
Fe(2+) + SO4(2-) <-> FeSO4	Mineral Geochem	Iron sulfate production
Fe(2+) + 2 OH(-) <-> Fe(OH)2	Mineral Geochem	Iron hydroxide production
3 Fe(OH)2 + 2 PO4(2-) + 5 H2O <-> 3Fe(2+)(PO4)28H2O	Mineral Geochem	Vivianite production
	Formamide production
CO + NH3 <-> HCONH2	Mineral Geochem	Conventional production reaction
HCOOH + NH3 -> HCOONH4	Mineral Geochem	Conventional production reaction
HCOONH4 -> HCONH2 + H2O	Mineral Geochem	Conventional production reaction
Cl + CH4 -> CH3 + HCl	Mineral Geochem	methyl radical produced from chloride radical and methane	ZA removed * for radicals for CH3
CH3 + OH -> CH3OH	Mineral Geochem	methanol production	ZA removed * for radicals for OH
CH3OH + CO -> HCOOCH3	Mineral Geochem	Methyl formate from hydroxyl radical and methanol	Product is methyl formate- should be HCOOCH3 not C2H4O2
HCOOCH3 + NH3 -> HCONH2 + H2O	Mineral Geochem	Conventional formamide production reaction
HCONH2 + SO4(2-) + 2 H(+) + H2O -> 2 HCOOH + (NH4)2SO4	Mineral Geochem	formic acid from sulfuric acid and formamide
OH + HCN -> CNH2O	Mineral Geochem	Adam et al., 2018	ZA removed * for radicals for OH and CNH2O
CNH2O -> OCNH2	Mineral Geochem	Adam et al., 2018	ZA removed * for radicals for CNH2O and OCNH2
H + OCNH2 -> HCONH2	Mineral Geochem	Adam et al., 2018	ZA removed * for radicals for H and OCNH2
	Polyphosphates
H(+) + H2PO4(-) <-> H3PO4	Mineral Geochem	Conversion between phosphoric acid and dihydrogen phosphate
H(+) + HPO4(2-) <-> H2PO4(-)	Mineral Geochem	Convesion between dihydrogen phosphate and hydrogen phosphate
H(+) + PO4(3-) <-> HPO4(2-)	Mineral Geochem	Conversion between phosphate ion and hydrogen phosphate
2 H3PO4 + vIR <-> H4P2O7 + H2O	Mineral Geochem	Shorthand for production of pyrophosphoric acid via water expulsion
H3PO4 + H4P2O7 + vIR <-> H5P3O10 + H2O	Mineral Geochem	Shorthand for production of triphosphoric acid via water expulsion
H3PO4 + H5P3O10 + vIR <-> H6P4O13 + H2O	Mineral Geochem	Shorthand for production of tetraphosphoric acid via water expulsion
HCONH2 + HPO4(2-) + 2 H(+) -> NH6PO4 + CO	Mineral Geochem	Adam and Lago, in prep.
NH6PO4 + vIR <-> NH3 + 2 H(+) + HPO4(2-)	Mineral Geochem	https://nptel.ac.in/courses/103107086/module3/lecture7/lecture7.pdf
	Nucleobases from FA
HCONH2 + H4P2O7 + vIR -> H4P2O7 + C5H5N5	Mineral Geochem	Saladino et al., 2006; adenine
HCONH2 + H4P2O7 + vIR -> H4P2O7 + C5H4N4O	Mineral Geochem	Saladino et al., 2006; hypoxanthine
HCONH2 + H4P2O7 + vIR -> H4P2O7 + C4H4N2O2	Mineral Geochem	Saladino et al., 2006; uracil
HCONH2 + H4P2O7 + vIR -> H4P2O7 + C4H5N3O	Mineral Geochem	Saladino et al., 2006; Cytosine
HCONH2 + H4P2O7 + vIR -> H4P2O7 + C4H6N2O2	Mineral Geochem	Saladino et al., 2006; 5,6-dihydrouracil
HCONH2 + H4P2O7 + vIR -> H4P2O7 + CH4N2O	Mineral Geochem	Saladino et al., 2006; urea
HCONH2 + H4P2O7 + vIR -> H4P2O7 + C3H2N2O3	Mineral Geochem	Saladino et al., 2006; parabanic acid
HCONH2 + H4P2O7 + vIR -> H4P2O7 + C3H5NO3	Mineral Geochem	Saladino et al., 2006; N-formylglycine
HCONH2 + H4P2O7 + vIR -> H4P2O7 + CH2N2	Mineral Geochem	Saladino et al., 2006; carbodiimide
CH2N2 <-> H2NCN		carbodiimide is a tautomer with cyanamide; added this reaction to show interconversion between the two
5Ca(2+) + 3 PO4(2-) + H2O -> Ca5(PO4)3(OH) + 4 H(+)	Mineral Geochem	Norio Kitadai. “Origins of building blocks of life: A review” Geoscience Frontiers. 2016. Web. 2019. Pg. 1142 Pg. 1143
CH4NO + CH3OH -> CH3OCONH2 + NH3	Mineral Geochem	possible synthetic pathway for methyl carbamate from reacting urea with methanol; from methyl carbamate wiki page	methyl carbamate, urea, methanol
NO3(-) + H(+) + H2O -> HNO3 + H2O	Mineral Geochem	G.R.Dey, Et al., “Nitrogen compounds’ formation in aqueous solutions under high ionizing radiation: An overview”. 60 CO Gamma	added for equation above for nitric acid in aqueous solution
CO2 + H2O > HCO3(-) + H(+)	Mineral Geochem	Radiolysis of Aqueous SOlutions of Ammonium Bicarbonate Over a Large Dose Range. Draganic et al., 1991. 60Co Gamma (0.01-400kGy).	equation 13
CO3(2-) + H2O > HCO3(-) + OH(-)	Mineral Geochem	Radiolysis of Aqueous SOlutions of Ammonium Bicarbonate Over a Large Dose Range. Draganic et al., 1991. 60Co Gamma (0.01-400kGy).	equation 14

## Sheet: Carboxylic Acids
Reaction	Type	References and Notes
2 CH2COOH -> HOOC(CH2)2COOH	Carboxylic Acid	Based on I.G. Draganic et al., 1980	equation 11; succinic acid
2 CH2COOH -> HOOCCHCHCOOH + H2	Carboxylic Acid	Based on I.G. Draganic et al., 1980	equation 12; fumaric acid
C4H4N2O2 + H2O2 + Fe(2+) -> CH4N2O + HOOCCHCHCOOH	Carboxylic Acid	uracil oxidation, from uracil wikipedia page; creates urea and maleic acid	urea, maleic acid
C4H4N2O2 + O2 + Fe(2+) -> CH4N2O + HOOCCHCHCOOH	Carboxylic Acid	uracil oxidation, from uracil wikipedia page; creates urea and maleic acid	urea, maleic acid
CH2COOH + COOH -> HOOCCH2COOH	Carboxylic Acid	Based on I.G. Draganic et al., 1980	equation 13; malonic acid
CH3COHNH + H2O -> NH3 + CH3COOH	Carboxylic Acid	Based on I.G. Draganic et al., 1980	equation 15; acetic acid
CH3CO + COOH -> CH3COCOOH	Carboxylic Acid	Based on I.G. Draganic et al., 1980	equation 14; pyruvic acid
CH3COOH + OH -> CH2COOH + H2O	Carboxylic Acid	LJ. Josimovic and I. Dragani, 1973. The Radiolysis of Acetic Acid in Aqueous Solutions and Acetic Acid-Water Mixtures. Radioactive cobalt (gamma), 2.3MeV	Acetic acid yields acrylic acid; acetic acid produced in Draganic et al., 1980 and Adam et al., 2018	n842 + n809 > n849 > n845 + n752
CH3COOH <-> CH3COO(-) + H(+)	Carboxylic Acid	LJ. Josimovic and I. Dragani, 1973. The Radiolysis of Acetic Acid in Aqueous Solutions and Acetic Acid-Water Mixtures. Radioactive cobalt (gamma), 2.3MeV	Acetic acid and acetate ion go back and forth depending on pH	n842 < n844 > n843 + n740
COO(-) + H2O <-> HOCOO(2-) + H(+)	Carboxylic Acid	Buxton and Sellers, 1973; p. 559	equation 6
CO3(-) + HCOO(-) -> HCO3(-) + COO(-)	Carboxylic Acid	Radiolysis of Aqueous SOlutions of Ammonium Bicarbonate Over a Large Dose Range. Draganic et al., 1991. 60Co Gamma (0.01-400kGy).	equation 22	n919+n9334>n935>n926+n916
H + HCOOH -> H2 + COOH	Carboxylic Acid	Buxton and Sellers, 1973; p. 555
H2CO + HCOOH + H2O -> CH3OH + H2CO3	Carboxylic Acid	Norio Kitadai. “Origins of building blocks of life: A review” Geoscience Frontiers. 2016. Web. 2019. Pg. 1142
O2 + CH2COO(-) -> O2CH2COO(-)	Carboxylic Acid	LJ. Josimovic and I. Dragani, 1973. The Radiolysis of Acetic Acid in Aqueous Solutions and Acetic Acid-Water Mixtures. Radioactive cobalt (gamma), 2.3MeV	Equations 8, 9 and 10	n804 + n847 > n860 > n859
O2 + CH2COOH -> O2CH3COOH	Carboxylic Acid	LJ. Josimovic and I. Dragani, 1973. The Radiolysis of Acetic Acid in Aqueous Solutions and Acetic Acid-Water Mixtures. Radioactive cobalt (gamma), 2.3MeV		n804 + n845 > n857 > n858
O2CH2COO(-) + O2CH2COO(-) -> CHOCOOH + H2CO + CO2	Carboxylic Acid	LJ. Josimovic and I. Dragani, 1973. The Radiolysis of Acetic Acid in Aqueous Solutions and Acetic Acid-Water Mixtures. Radioactive cobalt (gamma), 2.3MeV	Equations 8, 9 and 10; Oxoacetic acid; formaldehyde; carbon dioxide; CH2O is described as H2CO elsewhere	n859 > n866 > n864 + n746 + n716
O2CH2COOH + O2CH2COOH -> CH2OHCOOH + CHOCOOH + H2CO + CO2	Carboxylic Acid	LJ. Josimovic and I. Dragani, 1973. The Radiolysis of Acetic Acid in Aqueous Solutions and Acetic Acid-Water Mixtures. Radioactive cobalt (gamma), 2.3MeV	Equations 8, 9 and 10; glycolic acid; glyoxylic acid/oxoacetic acid(?); formaldehyde, carbon dioxide; CH2O is described as H2CO elsewhere	n862 > n865 > n863 + n864 + n746 + n716
OH + HCOOH -> H2O + COOH	Carboxylic Acid	Buxton and Sellers, 1973; p. 555
O2CH2COO(-) + H(+) <-> O2CH2COOH	Carboxylic Acid	LJ. Josimovic and I. Dragani, 1973. The Radiolysis of Acetic Acid in Aqueous Solutions and Acetic Acid-Water Mixtures. Radioactive cobalt (gamma), 2.3MeV	Infer ion exchange contingent upon pH	n859 + n740 < n861 > n862
HCOO(-) + H(+) <-> HCOOH	Carboxylic Acid	Radiolysis of Aqueous SOlutions of Ammonium Bicarbonate Over a Large Dose Range. Draganic et al., 1991. 60Co Gamma (0.01-400kGy).	formate/formic acid conversion	n934+n740<>n936<>n769
CH2CN + 2 H2O -> NH3 + CH2COOH	Carboxylic Acid	Based on I.G. Draganic et al., 1980; p. 272, Scheme 1; equation 2	fills in steps between CH3CN and CH3OOH described in Adam et al.; added step to take CH2COO to CH2COOH
CH2COOH + H + H2O -> CH3COOH + H2O	Carboxylic Acid	Based on I.G. Draganic et al., 1980; p. 272, Scheme 1	fills in steps between CH3CN and CH3OOH described in Adam et al.; added step to take CH2COO to CH2COOH; added H2O to both sides to indicate aqueous environment
CH2CN + 2 H2O -> NH3 + CH2COOH	Carboxylic Acid	Based on I.G. Draganic et al., 1980; p. 272, Scheme 1; equation 4	broke equation into discrete steps; added H2O to indicate aqueous reaction
CH3CHN + H2O -> NH3 + CH2COOH	Carboxylic Acid	Based on I.G. Draganic et al., 1980; p. 272, Scheme 1; equation 5	broke equation into discrete steps; added H2O to indicate aqueous reaction
	Carboxylic Acid	Based on I.G. Draganic et al., 1980; p. 272, Scheme 1; equation 6	broke equation into discrete steps; added H2O to indicate aqueous reaction

## Sheet: Amino Acid Production
Reaction	Type	References and Notes
AAvalineprecursorpolymers + HCl + vIR + H2O -> Isoleucine	Amino Acids	Friedmann and Miller, 1969, Nature, v. 221, no. 5186	Isoleucine, C6H13NO2
AAprecursorpolymers + H2O + HCl + vIR -> Alanine	Amino Acids	p. 024907-3 chromatogram; Figure 3, panel a
AAprecursorpolymers + H2O + HCl + vIR -> alpha-amino_butyric_acid	Amino Acids	p. 024907-3 chromatogram; Figure 3, panel a
AAprecursorpolymers + H2O + HCl + vIR -> Aspartatic acid	Amino Acids	p. 024907-3 chromatogram; Figure 3, panel a
AAprecursorpolymers + H2O + HCl + vIR -> beta-alanine	Amino Acids	p. 024907-3 chromatogram; Figure 3, panel a
AAprecursorpolymers + H2O + HCl + vIR -> gamma-amino_butyric_acid	Amino Acids	p. 024907-3 chromatogram; Figure 3, panel a
AAprecursorpolymers + H2O + HCl + vIR -> Glutamic acid	Amino Acids	p. 024907-3 chromatogram; Figure 3, panel a
AAprecursorpolymers + H2O + HCl + vIR -> Glycine	Amino Acids	p. 024907-3 chromatogram; Figure 3, panel a
AAprecursorpolymers + H2O + HCl + vIR -> NH3	Amino Acids	Inferred presence of NH3 based on labeled peak from Takahashi et al., 1999 at about 60 min
AAprecursorpolymers + H2O + HCl + vIR -> Serine	Amino Acids	p. 024907-3 chromatogram; Figure 3, panel a
AAprecursorpolymers + H2O + HCl + vIR -> Threonine	Amino Acids	p. 024907-3 chromatogram; Figure 3, panel a
AAvalineprecursorpolymers + HCl + vIR + H2O -> alpha-amino_butyric_acid	Amino Acids	Friedmann and Miller, 1969, Nature, v. 221, no. 5186	alpha amino-butyric acid
AAvalineprecursorpolymers + HCl + vIR + H2O -> C5H11NO3	Amino Acids	Friedmann and Miller, 1969, Nature, v. 221, no. 5186	beta - hydroxyvaline; C5H11NO3
AAvalineprecursorpolymers + HCl + vIR + H2O -> Valine	Amino Acids	Friedmann and Miller, 1969, Nature, v. 221, no. 5186	Valine; C5H11NO2
HCN + H2O + NH3 + H2CO + C3H6O + vIR -> AAvalineprecursorpolymers	Amino Acids	Friedmann and Miller, 1969, Nature, v. 221, no. 5186	Valine precursor polymers
HCN + H2O + NH3 + H2CO + CH3C(O)CH2CH3 + vIR -> AAisoleucineprecursorpolymers	Amino Acids	Friedmann and Miller, 1969, Nature, v. 221, no. 5186	Isoleucine precursor polymers

## Sheet: Chloride Radical and Polar Reac
Reaction	Type	References and Notes
INORGANIC
HO + Cl(-) -> ClOH(-)	Chloride	Yu and Barker; J. Phys. Chem. A2003,107,1313-1324
ClOH(-) + H(+) <-> Cl + H2O	Chloride	Yu and Barker; J. Phys. Chem. A2003,107,1313-1325
Cl + Cl(-) <-> Cl2(-)	Chloride	Yu and Barker; J. Phys. Chem. A2003,107,1313-1326
Cl2(-) +Cl2(-) -> 2 Cl(-) + Cl2	Chloride	Yu and Barker; J. Phys. Chem. A2003,107,1313-1327
Cl + Cl2(-) -> Cl(-) + Cl2	Chloride	Yu and Barker; J. Phys. Chem. A2003,107,1313-1328
Cl2(-) + H2O -> ClOH(-) + HCl	Chloride	Yu and Barker; J. Phys. Chem. A2003,107,1313-1329
Cl2(-) + H2O2 -> HCl + HO2	Chloride	Yu and Barker; J. Phys. Chem. A2003,107,1313-1330
Cl2(-) + HO2 -> O2 + H(+) + 2 Cl(-)	Chloride	Yu and Barker; J. Phys. Chem. A2003,107,1313-1331
eaq(-) + Cl + H2O -> Cl(-) + H2O	Chloride	El Omar et al.; J. Phys. Chem. A2012, 116, 11509−11518
eaq(-) + Cl2(-) + H2O -> 2 Cl(-) + H2O	Chloride	El Omar et al.; J. Phys. Chem. A2012, 116, 11509−11519
H + Cl -> H(+) + Cl(-)	Chloride	El Omar et al.; J. Phys. Chem. A2012, 116, 11509−11520
H + Cl2(-) -> H(+) + 2 Cl(-)	Chloride	El Omar et al.; J. Phys. Chem. A2012, 116, 11509−11521
H2O(+) + Cl(-) -> Cl + H2O	Chloride	El Omar et al.; J. Phys. Chem. A2012, 116, 11509−11522
Cl(-) + vGamma + H2O -> Cl + eaq(-) + H2O	Chloride	Balcerzyk et al.; J. Phys. Chem. A2011, 115, 9151–9159
H2O + vGamma -> H2O(+) + eaq(-)	Chloride	Balcerzyk et al.; J. Phys. Chem. A2011, 115,9151–9159; This is also on the physicochemical rxns page
H2O(+) + H2O -> H3O(+) + OH	Chloride	Balcerzyk et al.; J. Phys. Chem. A2011, 115,9151–9159; This is also on the physicochemical rxns page; rewrote HO as OH
Cl2 + H2O <-> HOCl + HCl	Chloride	Wang et al.; Inorg. Chem. 1994, 33, 1050-1055
HOCl <-> (-)OCl + H(+)	Chloride	Gerritsen et al.; Inorganic Chemistry, Vol. 29, No. 15, 1990
NH3 + HOCl <-> NH2Cl + H2O	Chloride
NH2Cl + HOCl <-> NHCl2 + H2O	Chloride
NHCl2 + HOCl <-> NCl3 + H2O	Chloride
ORGANIC
(-)CN + HOCl -> ClCN + OH(-)	Chloride	Gerritsen et al.; Inorganic Chemistry, Vol. 29, No. 15, 1990; ZA changed HO- to OH(-) to keep same convention in use throughout
(-)CN + NH2Cl + H2O -> ClCN + NH3 + OH(-)	Chloride	Schurter et al.; Environ. Sci. Techno/. 1995, 29, 1127-1 134; ZA changed HO- to OH(-) to keep same convention in use throughout
(-)CN + NHCl2 + H2O -> ClCN + NH2Cl + OH(-)	Chloride	Schurter et al.; Environ. Sci. Techno/. 1995, 29, 1127-1 134; ZA changed HO- to OH(-) to keep same convention in use throughout
(-)CN + NCl3 + H2O -> ClCN + NHCl2 + OH(-)	Chloride	Schurter et al.; Environ. Sci. Techno/. 1995, 29, 1127-1 134; ZA changed HO- to OH(-) to keep same convention in use throughout
ClCN + 2 OH(-) -> (-)OCN + H2O	Chloride	Gerritsen et al.; Inorganic Chemistry, Vol. 29, No. 15, 1990; ZA changed HO- to OH(-) to keep same convention in use throughout
ClCN + NH3 -> H2NCN + HCl	Chloride	FAHRENBACH SUBMITTED
ClCN + H2NCN -> (-)N(CN)2 + HCl + H(+)	Chloride	FAHRENBACH SUBMITTED

## Sheet: Nitrile Radical and Polar React
Reaction	Type	References and Notes
eaq(-) + HCN + H(+) + H2O -> H2CN + H2O	Nitrile	Draganic, Draganic et al., JACS 1973 95 7193
H + HCN -> H2CN	Nitrile	Draganic, Draganic et al., JACS 1973 95 7193
OH + HCN -> HC(OH)N	Nitrile	Draganic, Draganic et al., JACS 1973 95 7193; ZA changed HO to OH to keep same convention in use throughout
H2CN + H2CN -> HCN + H2CNH	Nitrile	Draganic, Draganic et al., JACS 1973 95 7193
HC(OH)N + HC(OH)N -> HCONH2 + HOCN	Nitrile	Bielski and Allen; JACS 1977 99 5931
C2H2 + HCN -> HC3N	Nitrile	Ehrenfreund et al., 2002; doi:10.1088/0034-4885/65/10/202
H2CNH + OH + H <-> H2CO + NH3	Nitrile	JACS 1973 95 7193; inferred from Yi et al., 2018
H2CNH + HCN <-> NC-CH2-NH2	Nitrile	Moutou et al.; JOURNAL OF PHYSICAL ORGANIC CHEMISTRY, Vol. 8,721-730 (1995)
H2CO + HCN <-> NC-CH2-OH	Nitrile	Draganic, Draganic et al., JACS 1973 95 7193
CN-CH2-OH + eaq(-) + H(+) + H2O -> HNC-CH2-OH + H2O	Nitrile	Based on Yi et al., 2018
2HNC-CH2-OH -> NC-CH2-OH + H2NC-CH2-OH	Nitrile	Based on Yi et al., 2018
HNC-CH2-OH + OH + 2 H(+) -> C2H4O2 + NH3	Nitrile	Based on Yi et al., 2018; is C2H4O2 acetic acid? probably glycolaldehyde
C2H4O2 + HCN -> NC-CH2O-CH2-OH	Nitrile	Based on Yi et al., 2018
NC-CH2O-CH2-OH + OH + 2 H(+) -> C3H6O3 + NH3	Nitrile	Based on Yi et al., 2018
H2NCN + eaq(-) + H(+) + H2O -> H2NCNH + H2O
2 H2NCNH -> H2NCN + HCNHNH2		?
HOCN + H2O -> H2NCOOH
HOCN + NH3 -> H2NCONH2

## Sheet: RNA nucleotide assembly
Reaction	Type	References and Notes
C2H4O2 + C3H6O3 -> C5H10O5	Nucleotide	Powner et al., 2009; compound 10(glycolaldehyde) + compound 9(glyceraldehyde) -> compound 4
H2NCN + C2H4O2 -> 2-NH2-Ox + H2O	Nucleotide	Powner et al. 2009; compound 8(cyanamide?) + compound 10(glycolaldehyde) -> compound 11 + H2O
2-NH2-Ox + C3H6O3 + PO4(2-) -> Pentose-NH2-Ox	Nucleotide	Powner et al. 2009; compound 9 + compound 11 -> compound 12
HC3N + H2O -> CH3NO	Nucleotide	Powner et al., 2009; compound 7 + H2O -> compound 5
NH2CN + H2O -> CH4N2O	Nucleotide	Powner et al., 2009; compound 8 + H2O -> compound 6 (urea)
CH4N2O + C3H3NO -> C4H5N3O + H2O	Nucleotide	Powner et al., 2009; compound 5 + compound 6 -> compound 3 + H2O
Pentose-NH2-Ox + HC3N -> Anhydroarabinonucleoside	Nucleotide	Powner et al., 2009; compound 12 + compound 7 -> compound 13
Anhydroarabinonucleoside + PO4(2-) + 2 H(+) -> CMP + H2O + PO4(2-)	Nucleotide	Powner et al., 2009; compound 13 + Pi -> compound 1 + H2O
NH2CN + C2H4O2 + PO4(2-) + NH3 -> 2-NH2-Im + PO4(2-)	Nucleotide	Fahrenbach et al., 2017
2-NH2-Ox + 2-NH2-Im + PO4(2-) + C3H6O2 -> 2-NH2-Im + Pentose-NH2-Ox + PO4(2-)	Nucleotide	Fahrenbach et al., 2017

## Sheet: Nuclear decay
Reaction	Type	References and Notes
235U + ThermalNeutron -> 140Xe + 94Sr + FastNeutron + FastNeutron + vGamma	Thermal fission	http://hyperphysics.phy-astr.gsu.edu/hbase/NucEne/fisfrag.html#c1	Fission for 235U; fragments are 140Xe and 94Sr, ~180 MeV
140Xe -> β + 140Cs	Beta decay	http://periodictable.com/Isotopes/054.140/index2.dm.html	Beta decay of 140Xe to 140Cs; 4.06 MeV
140Cs -> β + 140Ba	Beta decay	http://periodictable.com/Isotopes/055.140/index2.full.dm.html	Beta decay of 140Cs to 140Ba; 6.22 MeV
140Ba -> β + 140La	Beta decay	http://periodictable.com/Isotopes/056.140/index2.full.dm.html	Beta decay of 140Ba to 140La; 1.05 MeV
140La -> β + 140Ce	Beta decay	http://periodictable.com/Isotopes/057.140/index2.full.dm.html	Beta decay of 140La to 140Ce; 3.76 MeV
94Sr -> β + 94Y	Beta decay	http://periodictable.com/Isotopes/038.94/index2.full.dm.html	Beta decay of 94Sr to 94Y; 3.5 MeV
94Y -> β + 94Zr	Beta decay	http://periodictable.com/Isotopes/039.94/index2.full.dm.html	Beta decay of 94Y to 94Zr; 4.9 MeV
94Zr -> β + 94Mo	Beta decay	http://periodictable.com/Isotopes/040.94/index2.full.dm.html	Beta decay of 94Zr to 94Mo; 1.14 MeV
235U + ThermalNeutron -> 144Ba + 89Kr + FastNeutron + FastNeutron + FastNeutron + vGamma	Thermal fission	http://hyperphysics.phy-astr.gsu.edu/hbase/NucEne/U235chn.html#c5	Fission for 235U; fragments are 89Kr and 144Ba; 177 MeV
89Kr -> β + 89Rb	Beta decay	http://periodictable.com/Isotopes/036.89/index2.full.dm.html	Beta decay of 89Kr to 89Rb; 4.99 MeV
89Rb -> β + 89Sr	Beta decay	http://periodictable.com/Isotopes/037.89/index2.full.dm.html	Beta decay of 89Rb to 89Sr; 4.50 MeV
89Sr -> β + 89Y	Beta decay	http://periodictable.com/Isotopes/038.89/index2.full.dm.html	Beta decay of 89Sr to 89Y; 1.49 MeV
144Ba -> β + 144La	Beta decay	http://periodictable.com/Isotopes/056.144/index2.full.dm.html	Beta decay of 144Ba to 144La; 3.12 MeV
144La -> β + 144Ce	Beta decay	http://periodictable.com/Isotopes/057.144/index2.full.dm.html	Beta decay of 144La to 144Ce; 5.54 MeV
144Ce -> β + 144Pr	Beta decay	http://periodictable.com/Isotopes/058.144/index2.full.dm.html	Beta decay of 144Ce to 144Pr; 0.318 MeV
144Pr -> β + 144Nd	Beta decay	http://periodictable.com/Isotopes/059.144/index2.full.dm.html	Beta decay of 144Pr to 144Nd; 3.00 MeV
235U + ThermalNeutron -> 95Rb + 137Cs + FastNeutron + FastNeutron + FastNeutron + FastNeutron + vGamma	Thermal fission	http://hyperphysics.phy-astr.gsu.edu/hbase/NucEne/U235cs.html#c1	Fission for 235U; fragments are 95Rb and 137Cs; 191 MeV
95Rb -> β + 95Sr	Beta decay	http://periodictable.com/Isotopes/037.95/index2.full.dm.html	Beta decay of 95Rb to 95Sr; 9.3 MeV
95Sr -> β + 95Y	Beta decay	http://periodictable.com/Isotopes/038.95/index2.full.dm.html	Beta decay of 95Sr to 95Y; 6.1 MeV
95Y -> β + 95Zr	Beta decay	http://periodictable.com/Isotopes/039.95/index2.full.dm.html	Beta decay of 95Y to 95Zr; 4.5 MeV
95Zr -> β + 95Nb	Beta decay	http://periodictable.com/Isotopes/040.95/index2.full.dm.html	Beta decay of 95Zr to 95Nb; 1.12 MeV
95Nb -> β + 95Mo	Beta decay	http://periodictable.com/Isotopes/041.95/index2.full.dm.html	Beta decay of 95Nb to 95Mo; 0.925 MeV
137Cs -> β + 137Ba	Beta decay	http://periodictable.com/Isotopes/055.137/index2.full.dm.html	Beta decay of 137Cs to 137Ba; 1.2 MeV
	238U radioactive decay
238U -> 234Th + α	Alpha decay	http://periodictable.com/Isotopes/092.238/index.full.dm.html
234Th -> 234Pa + β	Beta decay	http://periodictable.com/Isotopes/090.234/index.full.dm.html
234Pa -> 234U + β	Beta decay	http://periodictable.com/Isotopes/091.234/index.full.dm.html
234U -> 230Th + α	Alpha decay	http://periodictable.com/Isotopes/092.234/index.full.dm.html
230Th -> 226Ra + α	Alpha decay	http://periodictable.com/Isotopes/090.230/index.full.dm.html
226Ra -> 222Rn + α	Alpha decay	http://periodictable.com/Isotopes/088.226/index.full.dm.html
222Rn -> 218Po + α	Alpha decay	http://periodictable.com/Isotopes/086.222/index.full.dm.html
218Po -> 214Pb + α	Alpha decay	http://periodictable.com/Isotopes/084.218/index.full.dm.html
214Pb -> 214Bi + β	Beta decay	http://periodictable.com/Isotopes/082.214/index.full.dm.html
214Bi -> 214Po + β	Beta decay	http://periodictable.com/Isotopes/083.214/index.full.dm.html
214Po -> 210Pb + α	Alpha decay	http://periodictable.com/Isotopes/084.214/index.full.dm.html
210Pb -> 210Bi + β	Beta decay	http://periodictable.com/Isotopes/082.210/index.full.dm.html
210Bi -> 210Po + β	Beta decay	http://periodictable.com/Isotopes/083.210/index.full.dm.html
210Po -> 206Pb + α	Alpha decay	http://periodictable.com/Isotopes/084.210/index.full.dm.html
	232Th radioactive decay
232Th -> 228Ra + α	Alpha decay	http://periodictable.com/Isotopes/090.232/index.full.dm.html
228Ra -> 228Ac + β	Beta decay	http://periodictable.com/Isotopes/088.228/index.full.dm.html
228Ac -> 228Th + β	Beta decay	http://periodictable.com/Isotopes/089.228/index.full.dm.html
228Th -> 224Ra + α	Alpha decay	http://periodictable.com/Isotopes/090.228/index.full.dm.html
224Ra -> 220Rn + α	Alpha decay	http://periodictable.com/Isotopes/088.224/index.full.dm.html
220Rn -> 216Po + α	Alpha decay	http://periodictable.com/Isotopes/086.220/index.full.dm.html
216Po -> 212Pb + α	Alpha decay	http://periodictable.com/Isotopes/084.216/index.full.dm.html
212Pb -> 212Bi + β	Beta decay	http://periodictable.com/Isotopes/082.212/index.full.dm.html
212Bi -> 212Po + β	Beta decay	http://periodictable.com/Isotopes/083.212/index.full.dm.html
212Po -> 208Pb + α	Alpha decay	http://periodictable.com/Isotopes/084.212/index.full.dm.html

## Sheet: Physicochemical Rxns
Reaction	Type	References and Notes
	Water radiolysis oxygen production high LET	http://www.bioone.org/doi/pdf/10.1667/RR1468.1	Valid for alpha and excited protons
H2O(2+) + 2 H2O -> 2 H3O + O(3P)	Physicochemical	http://www.bioone.org/doi/pdf/10.1667/RR1468.1	Valid for alpha and excited protons
2 O(3P) -> O2	Physicochemical	http://www.bioone.org/doi/pdf/10.1667/RR1468.1	Valid for alpha and excited protons
OH + O(3P) -> HO2	Physicochemical	http://www.bioone.org/doi/pdf/10.1667/RR1468.1	Valid for alpha and excited protons; ZA removed * on radicals
HO2 + O(3P) -> O2 + OH	Physicochemical	http://www.bioone.org/doi/pdf/10.1667/RR1468.1	Valid for alpha and excited protons; ZA removed * on radicals
H2O(3+) + 4 H2O -> 3 H3O(+) + HO2	Physicochemical	http://www.bioone.org/doi/pdf/10.1667/RR1468.1	Valid for alpha and excited protons; ZA removed * on radicals
H2O(4+) + 5 H2O -> 4 H3O(+) + O2	Physicochemical	http://www.bioone.org/doi/pdf/10.1667/RR1468.1	Valid for alpha and excited protons
	Generic radiolysis of water
H2O + α -> H2O* + He(4+)	Physicochemical	Lousada et al., 2015, Sci. Rep.; MIT Guide to Radiation Chemistry; *used to denote excited state
H2O + β -> H2O* + e(-)	Physicochemical	Lousada et al., 2015, Sci. Rep.; MIT Guide to Radiation Chemistry; *used to denote excited state
H2O + vGamma -> H2O*	Physicochemical	Lousada et al., 2015, Sci. Rep.; MIT Guide to Radiation Chemistry; *used to denote excited state
H2O + FastNeutron -> H2O* + FastNeutron + vIR	Neutron energy dissipation reaction	Lousada et al., 2015, Sci. Rep.; MIT Guide to Radiation Chemistry; *used to denote excited state
H2O + FastNeutron -> H2O* + ThermalNeutron + vIR	Neutron thermalization reaction
He(4+) + 4 eaq(-) + H2O -> He + H2O	Alpha charge equilibration reaction	Alpha particle/helium equilibration
H2O + α -> H2O(+) + e(-)	Physicochemical	Lousada et al., 2015, Sci. Rep.; ZA removed * on H2O(+)
H2O + β -> H2O(+) + e(-)	Physicochemical	Lousada et al., 2015, Sci. Rep.; ZA removed * on H2O(+)
H2O + vGamma -> H2O(+) + e(-)	Physicochemical	Lousada et al., 2015, Sci. Rep.; ZA removed * on H2O(+)
H2O + FastNeutron -> H2O(+) + e(-) + FastNeutron + vIR	Neutron energy dissipation reaction	Lousada et al., 2015, Sci. Rep.; ZA removed * on H2O(+)
H2O + FastNeutron -> H2O(+) + e(-) + ThermalNeutron + vIR	Neutron thermalization reaction
H2O + vX -> H2O(+) + e(-)	Physicochemical	Lousada et al., 2015, Sci. Rep.; ZA removed * on H2O(+)
H2O* -> H + OH	Physicochemical	Lousada et al., 2015, Sci. Rep. ; ZA removed * on radicals H and OH; * on H2O* used to denote excited state
H2O(+) + H2O -> OH + H3O(+)	Physicochemical	Lousada et al., 2015, Sci. Rep. ; ZA removed * on radicals H2O(+) and OH
e(-) + H2O -> eaq(-) + H2O + vIR	Electron thermalization	Lousada et al., 2015, Sci. Rep.
e(-) + H(+) -> H	Physicochemical	MIT Guide to Radiation Chemistry; ZA removed * on radicals for H
H2O(+) -> H(+) + OH	Physicochemical	MIT Guide to Radiation Chemistry; ZA removed * on radicals for H2O(+) and OH
H3O(+) -> H(+) + H2O	Physicochemical	MIT Guide to Radiation Chemistry
OH + OH -> H2O2	Physicochemical	MIT Guide to Radiation Chemistry; ZA removed * on radicals for OH
OH + eaq(-) + H2O -> OH(-) + H2O	Physicochemical	MIT Guide to Radiation Chemistry; ZA removed * on radicals for OH
OH + H -> H2O + vIR	Physicochemical	MIT Guide to Radiation Chemistry; ZA removed * on radicals for OH and H
H(+) + eaq(-) + H2O -> H + H2O	Physicochemical	MIT Guide to Radiation Chemistry; ZA removed * on radicals
2 eaq(-) + 2 H2O -> H2 + 2 OH(-)	Physicochemical	MIT Guide to Radiation Chemistry
eaq(-) + H + H2O -> H2 + OH(-)	Physicochemical	MIT Guide to Radiation Chemistry
H + H -> H2	Physicochemical	MIT Guide to Radiation Chemistry; ZA removed * on radicals for H
H + O2 -> HO2	Physicochemical	MIT Guide to Radiation Chemistry; ZA removed * on radicals for H and HO2
HO2 + Fe(2+) -> HO2(-) + Fe(3+)	Physicochemical	MIT Guide to Radiation Chemistry; ZA removed * on radicals for HO2
HO2(-) + H(+) -> H2O2	Physicochemical	MIT Guide to Radiation Chemistry
OH + Fe(2+) -> OH(-) + Fe(3+)	Physicochemical	MIT Guide to Radiation Chemistry; ZA removed * on radicals for OH
H2O2 + Fe(2+) -> OH(-) + Fe(3+) + OH	Physicochemical	MIT Guide to Radiation Chemistry; ZA removed * on radicals for OH
H + H2O -> OH + H2	Physicochemical	MIT Guide to Radiation Chemistry; ZA removed * on radicals for H and OH
eaq(-) + H(+) + H2O -> H + H2O	Physicochemical	MIT Guide to Radiation Chemistry; ; ZA removed * on radicals
O2 + eaq(-) + H2O -> O2(-) + H2O	Physicochemical	MIT Guide to Radiation Chemistry; ZA removed * on radicals for O2
O2 + H -> HO2	Physicochemical	MIT Guide to Radiation Chemistry; ZA removed * on radicals for H and HO2
vX + H2O -> H2O + vUV + e(-)	Compton scattering	https://www.nap.edu/read/21710/chapter/4
β + H2O -> H2O + vUV + vVIS + e(-)	Cerenkov Radiation	https://iopscience.iop.org/article/10.1088/0508-3443/6/7/301/pdf
α + H2O -> H2O + vUV + vVIS	Cerenkov Radiation	https://iopscience.iop.org/article/10.1088/0508-3443/6/7/301/pdf
e(-) + H2O -> H2O + vUV + vVIS + eaq(-)	Cerenkov Radiation	https://iopscience.iop.org/article/10.1088/0508-3443/6/7/301/pdf
β + H2O -> H2O + vX + vIR + e(-)	Bremsstrahlung Radiation	https://www.nap.edu/read/21710/chapter/4#31
e(-) + H2O -> H2O + vX + vIR + eaq(-)	Bremsstrahlung Radiation	https://www.nap.edu/read/21710/chapter/4#31
vX + H2O -> H2O(+) + e(-) + vIR	Photoelectric effect	https://www.nap.edu/read/21710/chapter/4
	Recoil proton production
H2O + FastNeutron -> H2O* + FastProton + ThermalNeutron + vIR	Recoil proton production	Butarbutar et al., 2014; https://www.ncbi.nlm.nih.gov/pubmed/25409127
H2O + FastProton -> H2O(+) + e(-) + H(+) + vIR	Recoil proton thermalization	Butarbutar et al., 2014; https://www.ncbi.nlm.nih.gov/pubmed/25409128
