# Supplementary material for: Radiolysis generates a complex organosynthetic chemical network
Source: Sci Rep. 2021 Jan 18;11:1743. doi: 10.1038/s41598-021-81293-6 (PMC7813863; doi:10.1038/s41598-021-81293-6)
Supplement: Supplementary file 2 — Supplementary Information 2. [file 41598_2021_81293_MOESM2_ESM.graphml]

<?xml version="1.0" encoding="UTF-8"?>
<graphml xmlns="http://graphml.graphdrawing.org/xmlns"
         xmlns:xsi="http://www.w3.org/2001/XMLSchema-instance"
         xsi:schemaLocation="http://graphml.graphdrawing.org/xmlns
         http://graphml.graphdrawing.org/xmlns/1.0/graphml.xsd">
<!-- Created by igraph -->
  <key id="v_data" for="node" attr.name="data" attr.type="string"/>
  <key id="v_dataset" for="node" attr.name="dataset" attr.type="string"/>
  <key id="v_type" for="node" attr.name="type" attr.type="string"/>
  <graph id="G" edgedefault="directed">
    <node id="n0">
      <data key="v_data"> 2HNC-CH2-OH &gt; NC-CH2-OH + H2NC-CH2-OH</data>
      <data key="v_dataset">NitrileRxns</data>
      <data key="v_type">rxn</data>
    </node>
    <node id="n1">
      <data key="v_data"> HO + Cl(-) &gt; ClOH(-)</data>
      <data key="v_dataset">ChlorideRxns</data>
      <data key="v_type">rxn</data>
    </node>
    <node id="n2">
      <data key="v_data">(-)CN + HOCl &gt; ClCN + OH(-)</data>
      <data key="v_dataset">ChlorideRxns</data>
      <data key="v_type">rxn</data>
    </node>
    <node id="n3">
      <data key="v_data">(-)CN + NCl3 + H2O &gt; ClCN + NHCl2 + OH(-)</data>
      <data key="v_dataset">ChlorideRxns</data>
      <data key="v_type">rxn</data>
    </node>
    <node id="n4">
      <data key="v_data">(-)CN + NH2Cl + H2O &gt; ClCN + NH3 + OH(-)</data>
      <data key="v_dataset">ChlorideRxns</data>
      <data key="v_type">rxn</data>
    </node>
    <node id="n5">
      <data key="v_data">(-)CN + NHCl2 + H2O &gt; ClCN + NH2Cl + OH(-)</data>
      <data key="v_dataset">ChlorideRxns</data>
      <data key="v_type">rxn</data>
    </node>
    <node id="n6">
      <data key="v_data">(1)CH2 + CH4 &gt; (3)CH2 + CH4</data>
      <data key="v_dataset">FreeRadicalRxns</data>
      <data key="v_type">rxn</data>
    </node>
    <node id="n7">
      <data key="v_data">(1)CH2 + CH4 &gt; CH3 + CH3</data>
      <data key="v_dataset">FreeRadicalRxns</data>
      <data key="v_type">rxn</data>
    </node>
    <node id="n8">
      <data key="v_data">(1)CH2 + CO &gt; (3)CH2 + CO</data>
      <data key="v_dataset">FreeRadicalRxns</data>
      <data key="v_type">rxn</data>
    </node>
    <node id="n9">
      <data key="v_data">(1)CH2 + CO2 &gt; H2CO + CO</data>
      <data key="v_dataset">FreeRadicalRxns</data>
      <data key="v_type">rxn</data>
    </node>
    <node id="n10">
      <data key="v_data">(1)CH2 + H2 &gt; (3)CH2 + H2</data>
      <data key="v_dataset">FreeRadicalRxns</data>
      <data key="v_type">rxn</data>
    </node>
    <node id="n11">
      <data key="v_data">(1)CH2 + H2 &gt; CH3 + H</data>
      <data key="v_dataset">FreeRadicalRxns</data>
      <data key="v_type">rxn</data>
    </node>
    <node id="n12">
      <data key="v_data">(1)CH2 + N2 &gt; (3)CH2 + N2</data>
      <data key="v_dataset">FreeRadicalRxns</data>
      <data key="v_type">rxn</data>
    </node>
    <node id="n13">
      <data key="v_data">(1)CH2 + N2 &gt; CH2N2</data>
      <data key="v_dataset">FreeRadicalRxns</data>
      <data key="v_type">rxn</data>
    </node>
    <node id="n14">
      <data key="v_data">(1)CH2 + O2 &gt; HCO + OH</data>
      <data key="v_dataset">FreeRadicalRxns</data>
      <data key="v_type">rxn</data>
    </node>
    <node id="n15">
      <data key="v_data">(2D)N + C2H2 &gt; CHCN + H</data>
      <data key="v_dataset">FreeRadicalRxns</data>
      <data key="v_type">rxn</data>
    </node>
    <node id="n16">
      <data key="v_data">(2D)N + C2H4 &gt; CH3CN + H</data>
      <data key="v_dataset">FreeRadicalRxns</data>
      <data key="v_type">rxn</data>
    </node>
    <node id="n17">
      <data key="v_data">(2D)N + C2H4 &gt; NH + C2H3</data>
      <data key="v_dataset">FreeRadicalRxns</data>
      <data key="v_type">rxn</data>
    </node>
    <node id="n18">
      <data key="v_data">(2D)N + C2H6 &gt; NH + C2H5</data>
      <data key="v_dataset">FreeRadicalRxns</data>
      <data key="v_type">rxn</data>
    </node>
    <node id="n19">
      <data key="v_data">(2D)N + CH4 &gt; NH + CH3</data>
      <data key="v_dataset">FreeRadicalRxns</data>
      <data key="v_type">rxn</data>
    </node>
    <node id="n20">
      <data key="v_data">(2D)N + CO &gt; (4S)N + CO</data>
      <data key="v_dataset">FreeRadicalRxns</data>
      <data key="v_type">rxn</data>
    </node>
    <node id="n21">
      <data key="v_data">(2D)N + CO2 &gt; NO + CO</data>
      <data key="v_dataset">FreeRadicalRxns</data>
      <data key="v_type">rxn</data>
    </node>
    <node id="n22">
      <data key="v_data">(2D)N + H2 &gt; NH + H</data>
      <data key="v_dataset">FreeRadicalRxns</data>
      <data key="v_type">rxn</data>
    </node>
    <node id="n23">
      <data key="v_data">(2D)N + N2 &gt; (4S)N + N2 + vIR</data>
      <data key="v_dataset">FreeRadicalRxns</data>
      <data key="v_type">rxn</data>
    </node>
    <node id="n24">
      <data key="v_data">(2D)N + O2 &gt; NO + O</data>
      <data key="v_dataset">FreeRadicalRxns</data>
      <data key="v_type">rxn</data>
    </node>
    <node id="n25">
      <data key="v_data">(2D)N &gt; (4S)N + vIR</data>
      <data key="v_dataset">FreeRadicalRxns</data>
      <data key="v_type">rxn</data>
    </node>
    <node id="n26">
      <data key="v_data">(3)CH2 + (3)CH2 &gt; C2H2 + H2</data>
      <data key="v_dataset">FreeRadicalRxns</data>
      <data key="v_type">rxn</data>
    </node>
    <node id="n27">
      <data key="v_data">(3)CH2 + (4S)N &gt; HCN + H</data>
      <data key="v_dataset">FreeRadicalRxns</data>
      <data key="v_type">rxn</data>
    </node>
    <node id="n28">
      <data key="v_data">(3)CH2 + C2H2 &gt; C3H4</data>
      <data key="v_dataset">FreeRadicalRxns</data>
      <data key="v_type">rxn</data>
    </node>
    <node id="n29">
      <data key="v_data">(3)CH2 + CH3 &gt; C2H4 + H</data>
      <data key="v_dataset">FreeRadicalRxns</data>
      <data key="v_type">rxn</data>
    </node>
    <node id="n30">
      <data key="v_data">(3)CH2 + CH4 &gt; CH3 + CH3</data>
      <data key="v_dataset">FreeRadicalRxns</data>
      <data key="v_type">rxn</data>
    </node>
    <node id="n31">
      <data key="v_data">(3)CH2 + CO2 &gt; H2CO + CO</data>
      <data key="v_dataset">FreeRadicalRxns</data>
      <data key="v_type">rxn</data>
    </node>
    <node id="n32">
      <data key="v_data">(3)CH2 + H &gt; CH3</data>
      <data key="v_dataset">FreeRadicalRxns</data>
      <data key="v_type">rxn</data>
    </node>
    <node id="n33">
      <data key="v_data">(3)CH2 + H2 &gt; CH3 + H</data>
      <data key="v_dataset">FreeRadicalRxns</data>
      <data key="v_type">rxn</data>
    </node>
    <node id="n34">
      <data key="v_data">(3)CH2 + O &gt; CH + OH</data>
      <data key="v_dataset">FreeRadicalRxns</data>
      <data key="v_type">rxn</data>
    </node>
    <node id="n35">
      <data key="v_data">(3)CH2 + O &gt; HCO + H</data>
      <data key="v_dataset">FreeRadicalRxns</data>
      <data key="v_type">rxn</data>
    </node>
    <node id="n36">
      <data key="v_data">(3)CH2 + O2 &gt; HCO + OH</data>
      <data key="v_dataset">FreeRadicalRxns</data>
      <data key="v_type">rxn</data>
    </node>
    <node id="n37">
      <data key="v_data">(3)CH2 + OH &gt; CO + H2 + H</data>
      <data key="v_dataset">FreeRadicalRxns</data>
      <data key="v_type">rxn</data>
    </node>
    <node id="n38">
      <data key="v_data">(4S)N + C2H3 &gt; HCN + (3)CH2</data>
      <data key="v_dataset">FreeRadicalRxns</data>
      <data key="v_type">rxn</data>
    </node>
    <node id="n39">
      <data key="v_data">(4S)N + C2H3 &gt; NH + C2H2</data>
      <data key="v_dataset">FreeRadicalRxns</data>
      <data key="v_type">rxn</data>
    </node>
    <node id="n40">
      <data key="v_data">(4S)N + C2H5 &gt; H2CN + CH3</data>
      <data key="v_dataset">FreeRadicalRxns</data>
      <data key="v_type">rxn</data>
    </node>
    <node id="n41">
      <data key="v_data">(4S)N + C2H5 &gt; NH + C2H4</data>
      <data key="v_dataset">FreeRadicalRxns</data>
      <data key="v_type">rxn</data>
    </node>
    <node id="n42">
      <data key="v_data">(4S)N + CH3 &gt; H2CN + H</data>
      <data key="v_dataset">FreeRadicalRxns</data>
      <data key="v_type">rxn</data>
    </node>
    <node id="n43">
      <data key="v_data">(4S)N + NH &gt; N2 + H</data>
      <data key="v_dataset">FreeRadicalRxns</data>
      <data key="v_type">rxn</data>
    </node>
    <node id="n44">
      <data key="v_data">(CH3CN)- + H2O &gt; CH3CHN + OH(-)</data>
      <data key="v_dataset">FreeRadicalRxns</data>
      <data key="v_type">rxn</data>
    </node>
    <node id="n45">
      <data key="v_data">137Cs &gt; beta + 137Ba</data>
      <data key="v_dataset">NuclearDecay</data>
      <data key="v_type">rxn</data>
    </node>
    <node id="n46">
      <data key="v_data">140Ba &gt; beta + 140La</data>
      <data key="v_dataset">NuclearDecay</data>
      <data key="v_type">rxn</data>
    </node>
    <node id="n47">
      <data key="v_data">140Cs &gt; beta + 140Ba</data>
      <data key="v_dataset">NuclearDecay</data>
      <data key="v_type">rxn</data>
    </node>
    <node id="n48">
      <data key="v_data">140La &gt; beta + 140Ce</data>
      <data key="v_dataset">NuclearDecay</data>
      <data key="v_type">rxn</data>
    </node>
    <node id="n49">
      <data key="v_data">140Xe &gt; beta + 140Cs</data>
      <data key="v_dataset">NuclearDecay</data>
      <data key="v_type">rxn</data>
    </node>
    <node id="n50">
      <data key="v_data">144Ba &gt; beta + 144La</data>
      <data key="v_dataset">NuclearDecay</data>
      <data key="v_type">rxn</data>
    </node>
    <node id="n51">
      <data key="v_data">144Ce &gt; beta + 144Pr</data>
      <data key="v_dataset">NuclearDecay</data>
      <data key="v_type">rxn</data>
    </node>
    <node id="n52">
      <data key="v_data">144La &gt; beta + 144Ce</data>
      <data key="v_dataset">NuclearDecay</data>
      <data key="v_type">rxn</data>
    </node>
    <node id="n53">
      <data key="v_data">144Pr &gt; beta + 144Nd</data>
      <data key="v_dataset">NuclearDecay</data>
      <data key="v_type">rxn</data>
    </node>
    <node id="n54">
      <data key="v_data">2 CH2CN &gt; CNCH2CH2CN</data>
      <data key="v_dataset">FreeRadicalRxns</data>
      <data key="v_type">rxn</data>
    </node>
    <node id="n55">
      <data key="v_data">2 CH2COOH &gt; HOOC(CH2)2COOH</data>
      <data key="v_dataset">CarboxylicAcidRxns</data>
      <data key="v_type">rxn</data>
    </node>
    <node id="n56">
      <data key="v_data">2 CH2COOH &gt; HOOCCHCHCOOH + H2</data>
      <data key="v_dataset">CarboxylicAcidRxns</data>
      <data key="v_type">rxn</data>
    </node>
    <node id="n57">
      <data key="v_data">2 CH3CHN &gt; CH3CHNH + CH3CN</data>
      <data key="v_dataset">FreeRadicalRxns</data>
      <data key="v_type">rxn</data>
    </node>
    <node id="n58">
      <data key="v_data">2 CH3CNH &gt; CH3CHNH + CH3CN</data>
      <data key="v_dataset">FreeRadicalRxns</data>
      <data key="v_type">rxn</data>
    </node>
    <node id="n59">
      <data key="v_data">2 CH3CNOH &gt; CH3NCO + CH3CHNOH</data>
      <data key="v_dataset">FreeRadicalRxns</data>
      <data key="v_type">rxn</data>
    </node>
    <node id="n60">
      <data key="v_data">2 CH3CO &gt; CH3COCOCH3</data>
      <data key="v_dataset">FreeRadicalRxns</data>
      <data key="v_type">rxn</data>
    </node>
    <node id="n61">
      <data key="v_data">2 CH3COHN &gt; CH3OCN + CH3COHNH</data>
      <data key="v_dataset">FreeRadicalRxns</data>
      <data key="v_type">rxn</data>
    </node>
    <node id="n62">
      <data key="v_data">2 CH4* + N2 &gt; 2 HCN + 3 H2</data>
      <data key="v_dataset">FreeRadicalRxns</data>
      <data key="v_type">rxn</data>
    </node>
    <node id="n63">
      <data key="v_data">2 FeS2 + 7 O2 + 2 H2O  &gt; 2 Fe(2+) + 4 SO4(2-) + 4 H(+)</data>
      <data key="v_dataset">MineralGeoRxns</data>
      <data key="v_type">rxn</data>
    </node>
    <node id="n64">
      <data key="v_data">2 H3PO4 + vIR &gt; H4P2O7 + H2O</data>
      <data key="v_dataset">MineralGeoRxns</data>
      <data key="v_type">rxn</data>
    </node>
    <node id="n65">
      <data key="v_data">2 HCO &gt; CHOCHO</data>
      <data key="v_dataset">FreeRadicalRxns</data>
      <data key="v_type">rxn</data>
    </node>
    <node id="n66">
      <data key="v_data">2 NH2 &gt; NH3 + NH</data>
      <data key="v_dataset">FreeRadicalRxns</data>
      <data key="v_type">rxn</data>
    </node>
    <node id="n67">
      <data key="v_data">2 NO + O2 + H2O &gt; 2 NO2 + H2O</data>
      <data key="v_dataset">FreeRadicalRxns</data>
      <data key="v_type">rxn</data>
    </node>
    <node id="n68">
      <data key="v_data">2 NO2 + H2O &gt; HNO2 + HNO3</data>
      <data key="v_dataset">FreeRadicalRxns</data>
      <data key="v_type">rxn</data>
    </node>
    <node id="n69">
      <data key="v_data">2 O(3P) &gt; O2</data>
      <data key="v_dataset">PhysChemRxns</data>
      <data key="v_type">rxn</data>
    </node>
    <node id="n70">
      <data key="v_data">2 eaq(-) + 2 H2O &gt; H2 + 2 OH(-)</data>
      <data key="v_dataset">PhysChemRxns</data>
      <data key="v_type">rxn</data>
    </node>
    <node id="n71">
      <data key="v_data">2-NH2-Ox + 2-NH2-Im + HPO4(2-) + C3H6O2 &gt; 2-NH2-Im + Pentose-NH2-Ox + HPO4(2-)</data>
      <data key="v_dataset">RNAnucleotideRxns</data>
      <data key="v_type">rxn</data>
    </node>
    <node id="n72">
      <data key="v_data">2-NH2-Ox + C3H6O3  + HPO4(2-) &gt; Pentose-NH2-Ox</data>
      <data key="v_dataset">RNAnucleotideRxns</data>
      <data key="v_type">rxn</data>
    </node>
    <node id="n73">
      <data key="v_data">210Bi &gt; 210Po + beta</data>
      <data key="v_dataset">NuclearDecay</data>
      <data key="v_type">rxn</data>
    </node>
    <node id="n74">
      <data key="v_data">210Pb &gt; 210Bi + beta</data>
      <data key="v_dataset">NuclearDecay</data>
      <data key="v_type">rxn</data>
    </node>
    <node id="n75">
      <data key="v_data">210Po &gt; 206Pb + alpha</data>
      <data key="v_dataset">NuclearDecay</data>
      <data key="v_type">rxn</data>
    </node>
    <node id="n76">
      <data key="v_data">212Bi &gt; 212Po + beta</data>
      <data key="v_dataset">NuclearDecay</data>
      <data key="v_type">rxn</data>
    </node>
    <node id="n77">
      <data key="v_data">212Pb &gt; 212Bi + beta</data>
      <data key="v_dataset">NuclearDecay</data>
      <data key="v_type">rxn</data>
    </node>
    <node id="n78">
      <data key="v_data">212Po &gt; 208Pb + alpha</data>
      <data key="v_dataset">NuclearDecay</data>
      <data key="v_type">rxn</data>
    </node>
    <node id="n79">
      <data key="v_data">214Bi &gt; 214Po + beta</data>
      <data key="v_dataset">NuclearDecay</data>
      <data key="v_type">rxn</data>
    </node>
    <node id="n80">
      <data key="v_data">214Pb &gt; 214Bi + beta</data>
      <data key="v_dataset">NuclearDecay</data>
      <data key="v_type">rxn</data>
    </node>
    <node id="n81">
      <data key="v_data">214Po &gt; 210Pb + alpha</data>
      <data key="v_dataset">NuclearDecay</data>
      <data key="v_type">rxn</data>
    </node>
    <node id="n82">
      <data key="v_data">216Po &gt; 212Pb + alpha</data>
      <data key="v_dataset">NuclearDecay</data>
      <data key="v_type">rxn</data>
    </node>
    <node id="n83">
      <data key="v_data">218Po &gt; 214Pb + alpha</data>
      <data key="v_dataset">NuclearDecay</data>
      <data key="v_type">rxn</data>
    </node>
    <node id="n84">
      <data key="v_data">220Rn &gt; 216Po + alpha</data>
      <data key="v_dataset">NuclearDecay</data>
      <data key="v_type">rxn</data>
    </node>
    <node id="n85">
      <data key="v_data">222Rn &gt; 218Po + alpha</data>
      <data key="v_dataset">NuclearDecay</data>
      <data key="v_type">rxn</data>
    </node>
    <node id="n86">
      <data key="v_data">224Ra &gt; 220Rn + alpha</data>
      <data key="v_dataset">NuclearDecay</data>
      <data key="v_type">rxn</data>
    </node>
    <node id="n87">
      <data key="v_data">226Ra &gt; 222Rn + alpha</data>
      <data key="v_dataset">NuclearDecay</data>
      <data key="v_type">rxn</data>
    </node>
    <node id="n88">
      <data key="v_data">228Ac &gt; 228Th + beta</data>
      <data key="v_dataset">NuclearDecay</data>
      <data key="v_type">rxn</data>
    </node>
    <node id="n89">
      <data key="v_data">228Ra &gt; 228Ac + beta</data>
      <data key="v_dataset">NuclearDecay</data>
      <data key="v_type">rxn</data>
    </node>
    <node id="n90">
      <data key="v_data">228Th &gt; 224Ra + alpha</data>
      <data key="v_dataset">NuclearDecay</data>
      <data key="v_type">rxn</data>
    </node>
    <node id="n91">
      <data key="v_data">230Th &gt; 226Ra + alpha</data>
      <data key="v_dataset">NuclearDecay</data>
      <data key="v_type">rxn</data>
    </node>
    <node id="n92">
      <data key="v_data">232Th &gt; 228Ra + alpha</data>
      <data key="v_dataset">NuclearDecay</data>
      <data key="v_type">rxn</data>
    </node>
    <node id="n93">
      <data key="v_data">234Pa &gt; 234U + beta</data>
      <data key="v_dataset">NuclearDecay</data>
      <data key="v_type">rxn</data>
    </node>
    <node id="n94">
      <data key="v_data">234Th &gt; 234Pa + beta</data>
      <data key="v_dataset">NuclearDecay</data>
      <data key="v_type">rxn</data>
    </node>
    <node id="n95">
      <data key="v_data">234U &gt; 230Th + alpha</data>
      <data key="v_dataset">NuclearDecay</data>
      <data key="v_type">rxn</data>
    </node>
    <node id="n96">
      <data key="v_data">235U +  ThermalNeutron &gt; 144Ba + 89Kr + FastNeutron + FastNeutron + FastNeutron + vGamma</data>
      <data key="v_dataset">NuclearDecay</data>
      <data key="v_type">rxn</data>
    </node>
    <node id="n97">
      <data key="v_data">235U +  ThermalNeutron &gt; 95Rb + 137Cs + FastNeutron + FastNeutron + FastNeutron + FastNeutron + vGamma</data>
      <data key="v_dataset">NuclearDecay</data>
      <data key="v_type">rxn</data>
    </node>
    <node id="n98">
      <data key="v_data">235U + ThermalNeutron &gt; 140Xe + 94Sr + FastNeutron + FastNeutron + vGamma</data>
      <data key="v_dataset">NuclearDecay</data>
      <data key="v_type">rxn</data>
    </node>
    <node id="n99">
      <data key="v_data">238U &gt; 234Th + alpha</data>
      <data key="v_dataset">NuclearDecay</data>
      <data key="v_type">rxn</data>
    </node>
    <node id="n100">
      <data key="v_data">3 Ca(HPO4)2 + H2O &gt; 3 Ca(2+) + 6 HPO4(2-)</data>
      <data key="v_dataset">MineralGeoRxns</data>
      <data key="v_type">rxn</data>
    </node>
    <node id="n101">
      <data key="v_data">3 Fe(OH)2 + 2 PO4(2-) + 5 H2O &gt; 3Fe(2+)(PO4)28H2O</data>
      <data key="v_dataset">MineralGeoRxns</data>
      <data key="v_type">rxn</data>
    </node>
    <node id="n102">
      <data key="v_data">4 Fe(2+) + O2 + 4 H(+) &gt; 4 Fe(3+) + 2 H2O</data>
      <data key="v_dataset">MineralGeoRxns</data>
      <data key="v_type">rxn</data>
    </node>
    <node id="n103">
      <data key="v_data">4 Fe(3+) + 12 H2O &gt; 4 Fe(OH) + 12 H(+)</data>
      <data key="v_dataset">MineralGeoRxns</data>
      <data key="v_type">rxn</data>
    </node>
    <node id="n104">
      <data key="v_data">5Ca(2+) + 3 PO4(2-) + H2O &gt; Ca5(PO4)3(OH) + 4 H(+)</data>
      <data key="v_dataset">MineralGeoRxns</data>
      <data key="v_type">rxn</data>
    </node>
    <node id="n105">
      <data key="v_data">7 H2SO4 + Ca10Cl2(PO4)6 &gt; 2 HCl + 3 Ca(HPO4)2 + 7 CaSO4 + vIR</data>
      <data key="v_dataset">MineralGeoRxns</data>
      <data key="v_type">rxn</data>
    </node>
    <node id="n106">
      <data key="v_data">89Kr &gt; beta + 89Rb</data>
      <data key="v_dataset">NuclearDecay</data>
      <data key="v_type">rxn</data>
    </node>
    <node id="n107">
      <data key="v_data">89Rb &gt; beta + 89Sr</data>
      <data key="v_dataset">NuclearDecay</data>
      <data key="v_type">rxn</data>
    </node>
    <node id="n108">
      <data key="v_data">89Sr &gt; beta + 89Y</data>
      <data key="v_dataset">NuclearDecay</data>
      <data key="v_type">rxn</data>
    </node>
    <node id="n109">
      <data key="v_data">94Sr &gt; beta + 94Y</data>
      <data key="v_dataset">NuclearDecay</data>
      <data key="v_type">rxn</data>
    </node>
    <node id="n110">
      <data key="v_data">94Y &gt; beta + 94Zr</data>
      <data key="v_dataset">NuclearDecay</data>
      <data key="v_type">rxn</data>
    </node>
    <node id="n111">
      <data key="v_data">94Zr &gt; beta + 94Mo</data>
      <data key="v_dataset">NuclearDecay</data>
      <data key="v_type">rxn</data>
    </node>
    <node id="n112">
      <data key="v_data">95Nb &gt; beta + 95Mo</data>
      <data key="v_dataset">NuclearDecay</data>
      <data key="v_type">rxn</data>
    </node>
    <node id="n113">
      <data key="v_data">95Rb &gt; beta + 95Sr</data>
      <data key="v_dataset">NuclearDecay</data>
      <data key="v_type">rxn</data>
    </node>
    <node id="n114">
      <data key="v_data">95Sr &gt; beta + 95Y</data>
      <data key="v_dataset">NuclearDecay</data>
      <data key="v_type">rxn</data>
    </node>
    <node id="n115">
      <data key="v_data">95Y &gt; beta + 95Zr</data>
      <data key="v_dataset">NuclearDecay</data>
      <data key="v_type">rxn</data>
    </node>
    <node id="n116">
      <data key="v_data">95Zr &gt; beta + 95Nb</data>
      <data key="v_dataset">NuclearDecay</data>
      <data key="v_type">rxn</data>
    </node>
    <node id="n117">
      <data key="v_data">AAprecursorpolymers + H2O + HCl + vIR &gt; NH3</data>
      <data key="v_dataset">AminoAcidRxns</data>
      <data key="v_type">rxn</data>
    </node>
    <node id="n118">
      <data key="v_data">AAprecursorpolymers + H2O + HCl + vIR &gt; alanine</data>
      <data key="v_dataset">AminoAcidRxns</data>
      <data key="v_type">rxn</data>
    </node>
    <node id="n119">
      <data key="v_data">AAprecursorpolymers + H2O + HCl + vIR &gt; alpha-amino_butyric_acid</data>
      <data key="v_dataset">AminoAcidRxns</data>
      <data key="v_type">rxn</data>
    </node>
    <node id="n120">
      <data key="v_data">AAprecursorpolymers + H2O + HCl + vIR &gt; aspartatic_acid</data>
      <data key="v_dataset">AminoAcidRxns</data>
      <data key="v_type">rxn</data>
    </node>
    <node id="n121">
      <data key="v_data">AAprecursorpolymers + H2O + HCl + vIR &gt; beta-alanine</data>
      <data key="v_dataset">AminoAcidRxns</data>
      <data key="v_type">rxn</data>
    </node>
    <node id="n122">
      <data key="v_data">AAprecursorpolymers + H2O + HCl + vIR &gt; gamma-amino_butyric_acid</data>
      <data key="v_dataset">AminoAcidRxns</data>
      <data key="v_type">rxn</data>
    </node>
    <node id="n123">
      <data key="v_data">AAprecursorpolymers + H2O + HCl + vIR &gt; glutamic_acid</data>
      <data key="v_dataset">AminoAcidRxns</data>
      <data key="v_type">rxn</data>
    </node>
    <node id="n124">
      <data key="v_data">AAprecursorpolymers + H2O + HCl + vIR &gt; glycine</data>
      <data key="v_dataset">AminoAcidRxns</data>
      <data key="v_type">rxn</data>
    </node>
    <node id="n125">
      <data key="v_data">AAprecursorpolymers + H2O + HCl + vIR &gt; serine</data>
      <data key="v_dataset">AminoAcidRxns</data>
      <data key="v_type">rxn</data>
    </node>
    <node id="n126">
      <data key="v_data">AAprecursorpolymers + H2O + HCl + vIR &gt; threonine</data>
      <data key="v_dataset">AminoAcidRxns</data>
      <data key="v_type">rxn</data>
    </node>
    <node id="n127">
      <data key="v_data">AAvalineprecursorpolymers + HCl + vIR + H2O &gt; C5H11NO3</data>
      <data key="v_dataset">AminoAcidRxns</data>
      <data key="v_type">rxn</data>
    </node>
    <node id="n128">
      <data key="v_data">AAvalineprecursorpolymers + HCl + vIR + H2O &gt; alpha-amino_butyric_acid</data>
      <data key="v_dataset">AminoAcidRxns</data>
      <data key="v_type">rxn</data>
    </node>
    <node id="n129">
      <data key="v_data">AAvalineprecursorpolymers + HCl + vIR + H2O &gt; isoleucine</data>
      <data key="v_dataset">AminoAcidRxns</data>
      <data key="v_type">rxn</data>
    </node>
    <node id="n130">
      <data key="v_data">AAvalineprecursorpolymers + HCl + vIR + H2O &gt; valine</data>
      <data key="v_dataset">AminoAcidRxns</data>
      <data key="v_type">rxn</data>
    </node>
    <node id="n131">
      <data key="v_data">Anhydroarabinonucleoside + PO4(2-) + 2 H(+) &gt; CMP + H2O + HPO4(2-)</data>
      <data key="v_dataset">RNAnucleotideRxns</data>
      <data key="v_type">rxn</data>
    </node>
    <node id="n132">
      <data key="v_data">C + H2 &gt; CH2</data>
      <data key="v_dataset">FreeRadicalRxns</data>
      <data key="v_type">rxn</data>
    </node>
    <node id="n133">
      <data key="v_data">C + NO &gt; CN + O</data>
      <data key="v_dataset">FreeRadicalRxns</data>
      <data key="v_type">rxn</data>
    </node>
    <node id="n134">
      <data key="v_data">C + O2 &gt; CO + O</data>
      <data key="v_dataset">FreeRadicalRxns</data>
      <data key="v_type">rxn</data>
    </node>
    <node id="n135">
      <data key="v_data">C + OH &gt; CO + H</data>
      <data key="v_dataset">FreeRadicalRxns</data>
      <data key="v_type">rxn</data>
    </node>
    <node id="n136">
      <data key="v_data">C2 + CH4 &gt; C2H + CH3</data>
      <data key="v_dataset">FreeRadicalRxns</data>
      <data key="v_type">rxn</data>
    </node>
    <node id="n137">
      <data key="v_data">C2 + H2 &gt; C2H + H</data>
      <data key="v_dataset">FreeRadicalRxns</data>
      <data key="v_type">rxn</data>
    </node>
    <node id="n138">
      <data key="v_data">C2 + N &gt; CN + C</data>
      <data key="v_dataset">FreeRadicalRxns</data>
      <data key="v_type">rxn</data>
    </node>
    <node id="n139">
      <data key="v_data">C2 + O &gt; C + CO</data>
      <data key="v_dataset">FreeRadicalRxns</data>
      <data key="v_type">rxn</data>
    </node>
    <node id="n140">
      <data key="v_data">C2 + O2 &gt; CO + CO</data>
      <data key="v_dataset">FreeRadicalRxns</data>
      <data key="v_type">rxn</data>
    </node>
    <node id="n141">
      <data key="v_data">C2H + C2H2 &gt; C4H2 + H</data>
      <data key="v_dataset">FreeRadicalRxns</data>
      <data key="v_type">rxn</data>
    </node>
    <node id="n142">
      <data key="v_data">C2H + C2H4 &gt; C2H2 + C2H3</data>
      <data key="v_dataset">FreeRadicalRxns</data>
      <data key="v_type">rxn</data>
    </node>
    <node id="n143">
      <data key="v_data">C2H + C2H6 &gt; C2H2 + C2H5</data>
      <data key="v_dataset">FreeRadicalRxns</data>
      <data key="v_type">rxn</data>
    </node>
    <node id="n144">
      <data key="v_data">C2H + C4H2 &gt; C6H2 + H</data>
      <data key="v_dataset">FreeRadicalRxns</data>
      <data key="v_type">rxn</data>
    </node>
    <node id="n145">
      <data key="v_data">C2H + CH4 &gt; C2H2 + CH3</data>
      <data key="v_dataset">FreeRadicalRxns</data>
      <data key="v_type">rxn</data>
    </node>
    <node id="n146">
      <data key="v_data">C2H + H &gt; C2H2</data>
      <data key="v_dataset">FreeRadicalRxns</data>
      <data key="v_type">rxn</data>
    </node>
    <node id="n147">
      <data key="v_data">C2H + H2 &gt; C2H2 + H</data>
      <data key="v_dataset">FreeRadicalRxns</data>
      <data key="v_type">rxn</data>
    </node>
    <node id="n148">
      <data key="v_data">C2H + HCN &gt; HC3N + H</data>
      <data key="v_dataset">FreeRadicalRxns</data>
      <data key="v_type">rxn</data>
    </node>
    <node id="n149">
      <data key="v_data">C2H + O &gt; CO + CH</data>
      <data key="v_dataset">FreeRadicalRxns</data>
      <data key="v_type">rxn</data>
    </node>
    <node id="n150">
      <data key="v_data">C2H + O2 &gt; HCO + CO</data>
      <data key="v_dataset">FreeRadicalRxns</data>
      <data key="v_type">rxn</data>
    </node>
    <node id="n151">
      <data key="v_data">C2H2 + H &gt; C2H3</data>
      <data key="v_dataset">FreeRadicalRxns</data>
      <data key="v_type">rxn</data>
    </node>
    <node id="n152">
      <data key="v_data">C2H2 + HCN &gt; HC3N</data>
      <data key="v_dataset">NitrileRxns</data>
      <data key="v_type">rxn</data>
    </node>
    <node id="n153">
      <data key="v_data">C2H2 + O(3P) &gt; (3)CH2 + CO</data>
      <data key="v_dataset">FreeRadicalRxns</data>
      <data key="v_type">rxn</data>
    </node>
    <node id="n154">
      <data key="v_data">C2H2 + OH &gt; C2H2OH</data>
      <data key="v_dataset">FreeRadicalRxns</data>
      <data key="v_type">rxn</data>
    </node>
    <node id="n155">
      <data key="v_data">C2H2 + OH &gt; CH2CO + H</data>
      <data key="v_dataset">FreeRadicalRxns</data>
      <data key="v_type">rxn</data>
    </node>
    <node id="n156">
      <data key="v_data">C2H2 + vGamma &gt; C2 + H2 + vX</data>
      <data key="v_dataset">FreeRadicalRxns</data>
      <data key="v_type">rxn</data>
    </node>
    <node id="n157">
      <data key="v_data">C2H2 + vGamma &gt; C2H + H + vX</data>
      <data key="v_dataset">FreeRadicalRxns</data>
      <data key="v_type">rxn</data>
    </node>
    <node id="n158">
      <data key="v_data">C2H2 + vUV &gt; C2 + H2 + vIR</data>
      <data key="v_dataset">FreeRadicalRxns</data>
      <data key="v_type">rxn</data>
    </node>
    <node id="n159">
      <data key="v_data">C2H2 + vUV &gt; C2H + H + vIR</data>
      <data key="v_dataset">FreeRadicalRxns</data>
      <data key="v_type">rxn</data>
    </node>
    <node id="n160">
      <data key="v_data">C2H2 + vUV &gt; C2H2*</data>
      <data key="v_dataset">FreeRadicalRxns</data>
      <data key="v_type">rxn</data>
    </node>
    <node id="n161">
      <data key="v_data">C2H2 + vX &gt; C2 + H2 + vUV</data>
      <data key="v_dataset">FreeRadicalRxns</data>
      <data key="v_type">rxn</data>
    </node>
    <node id="n162">
      <data key="v_data">C2H2 + vX &gt; C2H + H + vUV</data>
      <data key="v_dataset">FreeRadicalRxns</data>
      <data key="v_type">rxn</data>
    </node>
    <node id="n163">
      <data key="v_data">C2H2* + N2 &gt; 2 HCN</data>
      <data key="v_dataset">FreeRadicalRxns</data>
      <data key="v_type">rxn</data>
    </node>
    <node id="n164">
      <data key="v_data">C2H2+ CN &gt; HC3N + H</data>
      <data key="v_dataset">FreeRadicalRxns</data>
      <data key="v_type">rxn</data>
    </node>
    <node id="n165">
      <data key="v_data">C2H2OH + H &gt; H2 + CH2CO</data>
      <data key="v_dataset">FreeRadicalRxns</data>
      <data key="v_type">rxn</data>
    </node>
    <node id="n166">
      <data key="v_data">C2H2OH + H &gt; H20 + C2H2</data>
      <data key="v_dataset">FreeRadicalRxns</data>
      <data key="v_type">rxn</data>
    </node>
    <node id="n167">
      <data key="v_data">C2H2OH + O &gt; OH + CH2CO</data>
      <data key="v_dataset">FreeRadicalRxns</data>
      <data key="v_type">rxn</data>
    </node>
    <node id="n168">
      <data key="v_data">C2H2OH + OH &gt; H20 + CH2CO</data>
      <data key="v_dataset">FreeRadicalRxns</data>
      <data key="v_type">rxn</data>
    </node>
    <node id="n169">
      <data key="v_data">C2H3 + C2H3 &gt; C2H4 + C2H2</data>
      <data key="v_dataset">FreeRadicalRxns</data>
      <data key="v_type">rxn</data>
    </node>
    <node id="n170">
      <data key="v_data">C2H3 + C2H3 &gt; C4H6</data>
      <data key="v_dataset">FreeRadicalRxns</data>
      <data key="v_type">rxn</data>
    </node>
    <node id="n171">
      <data key="v_data">C2H3 + C2H5 &gt; C4H8</data>
      <data key="v_dataset">FreeRadicalRxns</data>
      <data key="v_type">rxn</data>
    </node>
    <node id="n172">
      <data key="v_data">C2H3 + CH3 &gt; C2H2 + CH4</data>
      <data key="v_dataset">FreeRadicalRxns</data>
      <data key="v_type">rxn</data>
    </node>
    <node id="n173">
      <data key="v_data">C2H3 + CH3 &gt; C3H6</data>
      <data key="v_dataset">FreeRadicalRxns</data>
      <data key="v_type">rxn</data>
    </node>
    <node id="n174">
      <data key="v_data">C2H3 + H &gt; C2H2 + H2</data>
      <data key="v_dataset">FreeRadicalRxns</data>
      <data key="v_type">rxn</data>
    </node>
    <node id="n175">
      <data key="v_data">C2H3 + O &gt; CH2CO + H</data>
      <data key="v_dataset">FreeRadicalRxns</data>
      <data key="v_type">rxn</data>
    </node>
    <node id="n176">
      <data key="v_data">C2H3 + OH &gt; C2H2 + H20</data>
      <data key="v_dataset">FreeRadicalRxns</data>
      <data key="v_type">rxn</data>
    </node>
    <node id="n177">
      <data key="v_data">C2H4 + CH &gt; CH3C2H + H</data>
      <data key="v_dataset">FreeRadicalRxns</data>
      <data key="v_type">rxn</data>
    </node>
    <node id="n178">
      <data key="v_data">C2H4 + H &gt;  C2H5</data>
      <data key="v_dataset">FreeRadicalRxns</data>
      <data key="v_type">rxn</data>
    </node>
    <node id="n179">
      <data key="v_data">C2H4 + O(3P) &gt; HCO + CH3</data>
      <data key="v_dataset">FreeRadicalRxns</data>
      <data key="v_type">rxn</data>
    </node>
    <node id="n180">
      <data key="v_data">C2H4 + OH &gt; C2H4OH</data>
      <data key="v_dataset">FreeRadicalRxns</data>
      <data key="v_type">rxn</data>
    </node>
    <node id="n181">
      <data key="v_data">C2H4 + e(-) &gt; C2H2 + H2 + eaq(-)</data>
      <data key="v_dataset">FreeRadicalRxns</data>
      <data key="v_type">rxn</data>
    </node>
    <node id="n182">
      <data key="v_data">C2H4 + e(-) &gt; CH4 + C</data>
      <data key="v_dataset">FreeRadicalRxns</data>
      <data key="v_type">rxn</data>
    </node>
    <node id="n183">
      <data key="v_data">C2H4 + vGamma &gt; C2H2 + H + H + vX</data>
      <data key="v_dataset">FreeRadicalRxns</data>
      <data key="v_type">rxn</data>
    </node>
    <node id="n184">
      <data key="v_data">C2H4 + vGamma &gt; C2H2 + H2 + vX</data>
      <data key="v_dataset">FreeRadicalRxns</data>
      <data key="v_type">rxn</data>
    </node>
    <node id="n185">
      <data key="v_data">C2H4 + vUV &gt; C2H2 + H + H + vIR</data>
      <data key="v_dataset">FreeRadicalRxns</data>
      <data key="v_type">rxn</data>
    </node>
    <node id="n186">
      <data key="v_data">C2H4 + vUV &gt; C2H2 + H2 + vIR</data>
      <data key="v_dataset">FreeRadicalRxns</data>
      <data key="v_type">rxn</data>
    </node>
    <node id="n187">
      <data key="v_data">C2H4 + vX &gt; C2H2 + H + H + vUV</data>
      <data key="v_dataset">FreeRadicalRxns</data>
      <data key="v_type">rxn</data>
    </node>
    <node id="n188">
      <data key="v_data">C2H4 + vX &gt; C2H2 + H2 + vUV</data>
      <data key="v_dataset">FreeRadicalRxns</data>
      <data key="v_type">rxn</data>
    </node>
    <node id="n189">
      <data key="v_data">C2H4O2 + C3H6O3 &gt; C5H10O5</data>
      <data key="v_dataset">RNAnucleotideRxns</data>
      <data key="v_type">rxn</data>
    </node>
    <node id="n190">
      <data key="v_data">C2H4O2 + HCN &gt; NC-CH2O-CH2-OH</data>
      <data key="v_dataset">NitrileRxns</data>
      <data key="v_type">rxn</data>
    </node>
    <node id="n191">
      <data key="v_data">C2H4OH + H &gt; H2 + CH3CHO</data>
      <data key="v_dataset">FreeRadicalRxns</data>
      <data key="v_type">rxn</data>
    </node>
    <node id="n192">
      <data key="v_data">C2H4OH + H &gt; H20 + C2H4</data>
      <data key="v_dataset">FreeRadicalRxns</data>
      <data key="v_type">rxn</data>
    </node>
    <node id="n193">
      <data key="v_data">C2H4OH + O &gt; OH + CH3CHO</data>
      <data key="v_dataset">FreeRadicalRxns</data>
      <data key="v_type">rxn</data>
    </node>
    <node id="n194">
      <data key="v_data">C2H4OH + OH &gt; H2O + CH3CHO</data>
      <data key="v_dataset">FreeRadicalRxns</data>
      <data key="v_type">rxn</data>
    </node>
    <node id="n195">
      <data key="v_data">C2H5 + C2H3 &gt; C2H4 + C2H4</data>
      <data key="v_dataset">FreeRadicalRxns</data>
      <data key="v_type">rxn</data>
    </node>
    <node id="n196">
      <data key="v_data">C2H5 + C2H3 &gt; C2H6 + C2H2</data>
      <data key="v_dataset">FreeRadicalRxns</data>
      <data key="v_type">rxn</data>
    </node>
    <node id="n197">
      <data key="v_data">C2H5 + C2H5 &gt; C2H6 + C2H4</data>
      <data key="v_dataset">FreeRadicalRxns</data>
      <data key="v_type">rxn</data>
    </node>
    <node id="n198">
      <data key="v_data">C2H5 + C2H5 &gt; C4H10</data>
      <data key="v_dataset">FreeRadicalRxns</data>
      <data key="v_type">rxn</data>
    </node>
    <node id="n199">
      <data key="v_data">C2H5 + CH3 &gt; C2H4 + CH4</data>
      <data key="v_dataset">FreeRadicalRxns</data>
      <data key="v_type">rxn</data>
    </node>
    <node id="n200">
      <data key="v_data">C2H5 + H &gt; C2H6</data>
      <data key="v_dataset">FreeRadicalRxns</data>
      <data key="v_type">rxn</data>
    </node>
    <node id="n201">
      <data key="v_data">C2H5 + H &gt; CH3 + CH3</data>
      <data key="v_dataset">FreeRadicalRxns</data>
      <data key="v_type">rxn</data>
    </node>
    <node id="n202">
      <data key="v_data">C2H5 + HCO &gt; C2H6 + CO</data>
      <data key="v_dataset">FreeRadicalRxns</data>
      <data key="v_type">rxn</data>
    </node>
    <node id="n203">
      <data key="v_data">C2H5 + HNO &gt; C2H6 + NO</data>
      <data key="v_dataset">FreeRadicalRxns</data>
      <data key="v_type">rxn</data>
    </node>
    <node id="n204">
      <data key="v_data">C2H5 + O &gt; CH3CHO + H</data>
      <data key="v_dataset">FreeRadicalRxns</data>
      <data key="v_type">rxn</data>
    </node>
    <node id="n205">
      <data key="v_data">C2H5 + OH &gt; CH3CHO + H2</data>
      <data key="v_dataset">FreeRadicalRxns</data>
      <data key="v_type">rxn</data>
    </node>
    <node id="n206">
      <data key="v_data">C2H6 + O &gt; C2H5 + OH</data>
      <data key="v_dataset">FreeRadicalRxns</data>
      <data key="v_type">rxn</data>
    </node>
    <node id="n207">
      <data key="v_data">C2H6 + OH &gt; C2H5 + H2O</data>
      <data key="v_dataset">FreeRadicalRxns</data>
      <data key="v_type">rxn</data>
    </node>
    <node id="n208">
      <data key="v_data">C2H6 + e(-) &gt; CH4 + (1)CH2</data>
      <data key="v_dataset">FreeRadicalRxns</data>
      <data key="v_type">rxn</data>
    </node>
    <node id="n209">
      <data key="v_data">C2H6 + vGamma &gt; C2H2 + H2 + H2 + vX</data>
      <data key="v_dataset">FreeRadicalRxns</data>
      <data key="v_type">rxn</data>
    </node>
    <node id="n210">
      <data key="v_data">C2H6 + vGamma &gt; C2H4 + H + H + vX</data>
      <data key="v_dataset">FreeRadicalRxns</data>
      <data key="v_type">rxn</data>
    </node>
    <node id="n211">
      <data key="v_data">C2H6 + vGamma &gt; CH4 + (1)CH2 + vX</data>
      <data key="v_dataset">FreeRadicalRxns</data>
      <data key="v_type">rxn</data>
    </node>
    <node id="n212">
      <data key="v_data">C2H6 + vUV &gt; C2H2 + H2 + H2 + vIR</data>
      <data key="v_dataset">FreeRadicalRxns</data>
      <data key="v_type">rxn</data>
    </node>
    <node id="n213">
      <data key="v_data">C2H6 + vUV &gt; C2H4 + H + H + vIR</data>
      <data key="v_dataset">FreeRadicalRxns</data>
      <data key="v_type">rxn</data>
    </node>
    <node id="n214">
      <data key="v_data">C2H6 + vUV &gt; CH4 + (1)CH2 + vIR</data>
      <data key="v_dataset">FreeRadicalRxns</data>
      <data key="v_type">rxn</data>
    </node>
    <node id="n215">
      <data key="v_data">C2H6 + vX &gt; C2H2 + H2 + H2 + vUV</data>
      <data key="v_dataset">FreeRadicalRxns</data>
      <data key="v_type">rxn</data>
    </node>
    <node id="n216">
      <data key="v_data">C2H6 + vX &gt; C2H4 + H + H + vUV</data>
      <data key="v_dataset">FreeRadicalRxns</data>
      <data key="v_type">rxn</data>
    </node>
    <node id="n217">
      <data key="v_data">C2H6 + vX &gt; CH4 + (1)CH2 + vUV</data>
      <data key="v_dataset">FreeRadicalRxns</data>
      <data key="v_type">rxn</data>
    </node>
    <node id="n218">
      <data key="v_data">C2N2 + H &gt; HC2N2</data>
      <data key="v_dataset">FreeRadicalRxns</data>
      <data key="v_type">rxn</data>
    </node>
    <node id="n219">
      <data key="v_data">C3H2 + H &gt; C3H3</data>
      <data key="v_dataset">FreeRadicalRxns</data>
      <data key="v_type">rxn</data>
    </node>
    <node id="n220">
      <data key="v_data">C3H3 + H &gt; CH3C2H</data>
      <data key="v_dataset">FreeRadicalRxns</data>
      <data key="v_type">rxn</data>
    </node>
    <node id="n221">
      <data key="v_data">C3H5 + CH 3 &gt; CH2CCH2 + CH4</data>
      <data key="v_dataset">FreeRadicalRxns</data>
      <data key="v_type">rxn</data>
    </node>
    <node id="n222">
      <data key="v_data">C3H5 + CH3 &gt; C4H8</data>
      <data key="v_dataset">FreeRadicalRxns</data>
      <data key="v_type">rxn</data>
    </node>
    <node id="n223">
      <data key="v_data">C3H5 + CH3 &gt; CH3C2H + CH4</data>
      <data key="v_dataset">FreeRadicalRxns</data>
      <data key="v_type">rxn</data>
    </node>
    <node id="n224">
      <data key="v_data">C3H5 + H &gt; C3H6</data>
      <data key="v_dataset">FreeRadicalRxns</data>
      <data key="v_type">rxn</data>
    </node>
    <node id="n225">
      <data key="v_data">C3H5 + H &gt; CH2CCH2 + H2</data>
      <data key="v_dataset">FreeRadicalRxns</data>
      <data key="v_type">rxn</data>
    </node>
    <node id="n226">
      <data key="v_data">C3H5 + H &gt; CH3C2H + H2</data>
      <data key="v_dataset">FreeRadicalRxns</data>
      <data key="v_type">rxn</data>
    </node>
    <node id="n227">
      <data key="v_data">C3H6O + e(-) + H2O &gt; CH2COCH3</data>
      <data key="v_dataset">FreeRadicalRxns</data>
      <data key="v_type">rxn</data>
    </node>
    <node id="n228">
      <data key="v_data">C3H6O + e(-) + H2O &gt; CH3CHO</data>
      <data key="v_dataset">FreeRadicalRxns</data>
      <data key="v_type">rxn</data>
    </node>
    <node id="n229">
      <data key="v_data">C3H8 + C2H &gt; C2H2 + C3H7</data>
      <data key="v_dataset">FreeRadicalRxns</data>
      <data key="v_type">rxn</data>
    </node>
    <node id="n230">
      <data key="v_data">C3N + C2H6 &gt; HC3N + C2H5</data>
      <data key="v_dataset">FreeRadicalRxns</data>
      <data key="v_type">rxn</data>
    </node>
    <node id="n231">
      <data key="v_data">C3N + CH4 &gt; HC3N + CH3</data>
      <data key="v_dataset">FreeRadicalRxns</data>
      <data key="v_type">rxn</data>
    </node>
    <node id="n232">
      <data key="v_data">C4H + C2H2 &gt; C6H2 + H</data>
      <data key="v_dataset">FreeRadicalRxns</data>
      <data key="v_type">rxn</data>
    </node>
    <node id="n233">
      <data key="v_data">C4H + C2H4 &gt; C4H2 + C2H3</data>
      <data key="v_dataset">FreeRadicalRxns</data>
      <data key="v_type">rxn</data>
    </node>
    <node id="n234">
      <data key="v_data">C4H + C2H6 &gt; C4H2 + C2H5</data>
      <data key="v_dataset">FreeRadicalRxns</data>
      <data key="v_type">rxn</data>
    </node>
    <node id="n235">
      <data key="v_data">C4H + C4H2 &gt; C8H2 + H</data>
      <data key="v_dataset">FreeRadicalRxns</data>
      <data key="v_type">rxn</data>
    </node>
    <node id="n236">
      <data key="v_data">C4H + C4H2 &gt; C8H2 + H2</data>
      <data key="v_dataset">FreeRadicalRxns</data>
      <data key="v_type">rxn</data>
    </node>
    <node id="n237">
      <data key="v_data">C4H + CH4 &gt; C4H2 + CH3</data>
      <data key="v_dataset">FreeRadicalRxns</data>
      <data key="v_type">rxn</data>
    </node>
    <node id="n238">
      <data key="v_data">C4H + H &gt; C4H2</data>
      <data key="v_dataset">FreeRadicalRxns</data>
      <data key="v_type">rxn</data>
    </node>
    <node id="n239">
      <data key="v_data">C4H + H2 &gt; C4H2 + H</data>
      <data key="v_dataset">FreeRadicalRxns</data>
      <data key="v_type">rxn</data>
    </node>
    <node id="n240">
      <data key="v_data">C4H10 + e(-) &gt; C4H8 + H + H</data>
      <data key="v_dataset">FreeRadicalRxns</data>
      <data key="v_type">rxn</data>
    </node>
    <node id="n241">
      <data key="v_data">C4H10 + e(-) &gt; C4H8 + H2</data>
      <data key="v_dataset">FreeRadicalRxns</data>
      <data key="v_type">rxn</data>
    </node>
    <node id="n242">
      <data key="v_data">C4H2 + H &gt; C4H3</data>
      <data key="v_dataset">FreeRadicalRxns</data>
      <data key="v_type">rxn</data>
    </node>
    <node id="n243">
      <data key="v_data">C4H2 &gt; C4H2 + vIR</data>
      <data key="v_dataset">FreeRadicalRxns</data>
      <data key="v_type">rxn</data>
    </node>
    <node id="n244">
      <data key="v_data">C4H3 + H &gt; C2H2 + C2H2</data>
      <data key="v_dataset">FreeRadicalRxns</data>
      <data key="v_type">rxn</data>
    </node>
    <node id="n245">
      <data key="v_data">C4H3 + H &gt; C4H2 + H2</data>
      <data key="v_dataset">FreeRadicalRxns</data>
      <data key="v_type">rxn</data>
    </node>
    <node id="n246">
      <data key="v_data">C4H4N2O2 + H2O2 + Fe(2+) &gt; CH4N2O + HOOCCHCHCOOH</data>
      <data key="v_dataset">CarboxylicAcidRxns</data>
      <data key="v_type">rxn</data>
    </node>
    <node id="n247">
      <data key="v_data">C4H4N2O2 + O2 + Fe(2+) &gt; CH4N2O + HOOCCHCHCOOH</data>
      <data key="v_dataset">CarboxylicAcidRxns</data>
      <data key="v_type">rxn</data>
    </node>
    <node id="n248">
      <data key="v_data">C5H6N2O2 + vGamma + H2O &gt; (C5H6N2O2)2</data>
      <data key="v_dataset">FreeRadicalRxns</data>
      <data key="v_type">rxn</data>
    </node>
    <node id="n249">
      <data key="v_data">C5H6N2O2 + vGamma + H2O &gt; C3H6N2O2</data>
      <data key="v_dataset">FreeRadicalRxns</data>
      <data key="v_type">rxn</data>
    </node>
    <node id="n250">
      <data key="v_data">C5H6N2O2 + vGamma + H2O &gt; C5H6N2O3</data>
      <data key="v_dataset">FreeRadicalRxns</data>
      <data key="v_type">rxn</data>
    </node>
    <node id="n251">
      <data key="v_data">C5H6N2O2 + vGamma + H2O &gt; C5H8N2O2</data>
      <data key="v_dataset">FreeRadicalRxns</data>
      <data key="v_type">rxn</data>
    </node>
    <node id="n252">
      <data key="v_data">C5H6N2O2 + vGamma + H2O &gt; C5H8N2O3</data>
      <data key="v_dataset">FreeRadicalRxns</data>
      <data key="v_type">rxn</data>
    </node>
    <node id="n253">
      <data key="v_data">C5H6N2O2 + vGamma + H2O &gt; CH4N2O</data>
      <data key="v_dataset">FreeRadicalRxns</data>
      <data key="v_type">rxn</data>
    </node>
    <node id="n254">
      <data key="v_data">C5H6N2O2 +vGamma + H2O &gt; C5H8N2O4</data>
      <data key="v_dataset">FreeRadicalRxns</data>
      <data key="v_type">rxn</data>
    </node>
    <node id="n255">
      <data key="v_data">CH + CH4 &gt; C2H4 + H</data>
      <data key="v_dataset">FreeRadicalRxns</data>
      <data key="v_type">rxn</data>
    </node>
    <node id="n256">
      <data key="v_data">CH + CO2 &gt; HCO + CO</data>
      <data key="v_dataset">FreeRadicalRxns</data>
      <data key="v_type">rxn</data>
    </node>
    <node id="n257">
      <data key="v_data">CH + H2 &gt; CH3</data>
      <data key="v_dataset">FreeRadicalRxns</data>
      <data key="v_type">rxn</data>
    </node>
    <node id="n258">
      <data key="v_data">CH + N2 &gt; CHN2</data>
      <data key="v_dataset">FreeRadicalRxns</data>
      <data key="v_type">rxn</data>
    </node>
    <node id="n259">
      <data key="v_data">CH + O &gt; CO + H</data>
      <data key="v_dataset">FreeRadicalRxns</data>
      <data key="v_type">rxn</data>
    </node>
    <node id="n260">
      <data key="v_data">CH + O2 &gt; CO + OH</data>
      <data key="v_dataset">FreeRadicalRxns</data>
      <data key="v_type">rxn</data>
    </node>
    <node id="n261">
      <data key="v_data">CH + vGamma &gt; C + H + vX</data>
      <data key="v_dataset">FreeRadicalRxns</data>
      <data key="v_type">rxn</data>
    </node>
    <node id="n262">
      <data key="v_data">CH + vUV &gt; C + H + vIR</data>
      <data key="v_dataset">FreeRadicalRxns</data>
      <data key="v_type">rxn</data>
    </node>
    <node id="n263">
      <data key="v_data">CH + vX &gt; C + H + vUV</data>
      <data key="v_dataset">FreeRadicalRxns</data>
      <data key="v_type">rxn</data>
    </node>
    <node id="n264">
      <data key="v_data">CH2CHO + CH3 &gt; CH3CH2CHO</data>
      <data key="v_dataset">FreeRadicalRxns</data>
      <data key="v_type">rxn</data>
    </node>
    <node id="n265">
      <data key="v_data">CH2CN + 2 H2O &gt; NH3 + CH2COOH</data>
      <data key="v_dataset">CarboxylicAcidRxns</data>
      <data key="v_type">rxn</data>
    </node>
    <node id="n266">
      <data key="v_data">CH2CO + H &gt; CH3 + CO</data>
      <data key="v_dataset">FreeRadicalRxns</data>
      <data key="v_type">rxn</data>
    </node>
    <node id="n267">
      <data key="v_data">CH2CO + O &gt; H2CO + CO</data>
      <data key="v_dataset">FreeRadicalRxns</data>
      <data key="v_type">rxn</data>
    </node>
    <node id="n268">
      <data key="v_data">CH2CO + vGamma &gt; (1)CH2 + CO + vX</data>
      <data key="v_dataset">FreeRadicalRxns</data>
      <data key="v_type">rxn</data>
    </node>
    <node id="n269">
      <data key="v_data">CH2CO + vGamma &gt; (3)CH2 + CO + vX</data>
      <data key="v_dataset">FreeRadicalRxns</data>
      <data key="v_type">rxn</data>
    </node>
    <node id="n270">
      <data key="v_data">CH2CO + vUV &gt; (1)CH2 + CO + vIR</data>
      <data key="v_dataset">FreeRadicalRxns</data>
      <data key="v_type">rxn</data>
    </node>
    <node id="n271">
      <data key="v_data">CH2CO + vUV &gt; (3)CH2 + CO + vIR</data>
      <data key="v_dataset">FreeRadicalRxns</data>
      <data key="v_type">rxn</data>
    </node>
    <node id="n272">
      <data key="v_data">CH2CO + vX &gt; (1)CH2 + CO + vUV</data>
      <data key="v_dataset">FreeRadicalRxns</data>
      <data key="v_type">rxn</data>
    </node>
    <node id="n273">
      <data key="v_data">CH2CO + vX &gt; (3)CH2 + CO + vUV</data>
      <data key="v_dataset">FreeRadicalRxns</data>
      <data key="v_type">rxn</data>
    </node>
    <node id="n274">
      <data key="v_data">CH2COO(-) + CH2COO(-) &gt; (CH2COO(-))2</data>
      <data key="v_dataset">FreeRadicalRxns</data>
      <data key="v_type">rxn</data>
    </node>
    <node id="n275">
      <data key="v_data">CH2COOH + CH2COOH &gt; (CH2COOH)2</data>
      <data key="v_dataset">FreeRadicalRxns</data>
      <data key="v_type">rxn</data>
    </node>
    <node id="n276">
      <data key="v_data">CH2COOH + COOH &gt; HOOCCH2COOH</data>
      <data key="v_dataset">CarboxylicAcidRxns</data>
      <data key="v_type">rxn</data>
    </node>
    <node id="n277">
      <data key="v_data">CH2COOH + H + H2O &gt; CH3COOH + H2O</data>
      <data key="v_dataset">CarboxylicAcidRxns</data>
      <data key="v_type">rxn</data>
    </node>
    <node id="n278">
      <data key="v_data">CH2N2 &gt; H2NCN</data>
      <data key="v_dataset">MineralGeoRxns</data>
      <data key="v_type">rxn</data>
    </node>
    <node id="n279">
      <data key="v_data">CH3 + C2H5 &gt; C3H8</data>
      <data key="v_dataset">FreeRadicalRxns</data>
      <data key="v_type">rxn</data>
    </node>
    <node id="n280">
      <data key="v_data">CH3 + C2H6 &gt; CH4 + C2H5</data>
      <data key="v_dataset">FreeRadicalRxns</data>
      <data key="v_type">rxn</data>
    </node>
    <node id="n281">
      <data key="v_data">CH3 + CH3 &gt; C2H6</data>
      <data key="v_dataset">FreeRadicalRxns</data>
      <data key="v_type">rxn</data>
    </node>
    <node id="n282">
      <data key="v_data">CH3 + CH3CHO &gt; CH4 + CH3CO</data>
      <data key="v_dataset">FreeRadicalRxns</data>
      <data key="v_type">rxn</data>
    </node>
    <node id="n283">
      <data key="v_data">CH3 + CH3CO &gt; C2H6 + CO</data>
      <data key="v_dataset">FreeRadicalRxns</data>
      <data key="v_type">rxn</data>
    </node>
    <node id="n284">
      <data key="v_data">CH3 + CH3CO &gt; CH4 + CH2CO</data>
      <data key="v_dataset">FreeRadicalRxns</data>
      <data key="v_type">rxn</data>
    </node>
    <node id="n285">
      <data key="v_data">CH3 + CO &gt; CH3CO</data>
      <data key="v_dataset">FreeRadicalRxns</data>
      <data key="v_type">rxn</data>
    </node>
    <node id="n286">
      <data key="v_data">CH3 + H &gt; CH4</data>
      <data key="v_dataset">FreeRadicalRxns</data>
      <data key="v_type">rxn</data>
    </node>
    <node id="n287">
      <data key="v_data">CH3 + H2CO &gt; CH4 + HCO</data>
      <data key="v_dataset">FreeRadicalRxns</data>
      <data key="v_type">rxn</data>
    </node>
    <node id="n288">
      <data key="v_data">CH3 + H2O2 &gt; CH3OH + H2O</data>
      <data key="v_dataset">FreeRadicalRxns</data>
      <data key="v_type">rxn</data>
    </node>
    <node id="n289">
      <data key="v_data">CH3 + HCO &gt; CH4 + CO</data>
      <data key="v_dataset">FreeRadicalRxns</data>
      <data key="v_type">rxn</data>
    </node>
    <node id="n290">
      <data key="v_data">CH3 + HCONH2 &gt; C2H6 + NO</data>
      <data key="v_dataset">FreeRadicalRxns</data>
      <data key="v_type">rxn</data>
    </node>
    <node id="n291">
      <data key="v_data">CH3 + HNO &gt; CH4 + NO</data>
      <data key="v_dataset">FreeRadicalRxns</data>
      <data key="v_type">rxn</data>
    </node>
    <node id="n292">
      <data key="v_data">CH3 + N &gt; HCN + H2</data>
      <data key="v_dataset">FreeRadicalRxns</data>
      <data key="v_type">rxn</data>
    </node>
    <node id="n293">
      <data key="v_data">CH3 + NO &gt; HCONH2</data>
      <data key="v_dataset">FreeRadicalRxns</data>
      <data key="v_type">rxn</data>
    </node>
    <node id="n294">
      <data key="v_data">CH3 + O &gt; H2CO + H</data>
      <data key="v_dataset">FreeRadicalRxns</data>
      <data key="v_type">rxn</data>
    </node>
    <node id="n295">
      <data key="v_data">CH3 + O2 &gt; CH3O2</data>
      <data key="v_dataset">FreeRadicalRxns</data>
      <data key="v_type">rxn</data>
    </node>
    <node id="n296">
      <data key="v_data">CH3 + OH &gt; CH3OH</data>
      <data key="v_dataset">MineralGeoRxns</data>
      <data key="v_type">rxn</data>
    </node>
    <node id="n297">
      <data key="v_data">CH3 + OH &gt; CO + H2 + H2</data>
      <data key="v_dataset">FreeRadicalRxns</data>
      <data key="v_type">rxn</data>
    </node>
    <node id="n298">
      <data key="v_data">CH3 + OH &gt; H2CO + H2</data>
      <data key="v_dataset">FreeRadicalRxns</data>
      <data key="v_type">rxn</data>
    </node>
    <node id="n299">
      <data key="v_data">CH3 + eaq(-) + H2O &gt; CH4 + OH(-)</data>
      <data key="v_dataset">FreeRadicalRxns</data>
      <data key="v_type">rxn</data>
    </node>
    <node id="n300">
      <data key="v_data">CH3 + vGamma &gt; (3)CH2 + H + vX</data>
      <data key="v_dataset">FreeRadicalRxns</data>
      <data key="v_type">rxn</data>
    </node>
    <node id="n301">
      <data key="v_data">CH3 + vUV &gt; (3)CH2 + H + vIR</data>
      <data key="v_dataset">FreeRadicalRxns</data>
      <data key="v_type">rxn</data>
    </node>
    <node id="n302">
      <data key="v_data">CH3 + vX &gt; (3)CH2 + H + vUV</data>
      <data key="v_dataset">FreeRadicalRxns</data>
      <data key="v_type">rxn</data>
    </node>
    <node id="n303">
      <data key="v_data">CH3C2H + H &gt; C3H5</data>
      <data key="v_dataset">FreeRadicalRxns</data>
      <data key="v_type">rxn</data>
    </node>
    <node id="n304">
      <data key="v_data">CH3C2H + H &gt; CH3 + C2H2</data>
      <data key="v_dataset">FreeRadicalRxns</data>
      <data key="v_type">rxn</data>
    </node>
    <node id="n305">
      <data key="v_data">CH3CHN + H2O &gt; NH3 + CH2COOH</data>
      <data key="v_dataset">CarboxylicAcidRxns</data>
      <data key="v_type">rxn</data>
    </node>
    <node id="n306">
      <data key="v_data">CH3CHNH + H2O &gt; NH3 + CH3CHO</data>
      <data key="v_dataset">FreeRadicalRxns</data>
      <data key="v_type">rxn</data>
    </node>
    <node id="n307">
      <data key="v_data">CH3CHO + OH &gt; H2O + CH2CHO</data>
      <data key="v_dataset">FreeRadicalRxns</data>
      <data key="v_type">rxn</data>
    </node>
    <node id="n308">
      <data key="v_data">CH3CHO + vGamma &gt; CH3 + HCO + vX</data>
      <data key="v_dataset">FreeRadicalRxns</data>
      <data key="v_type">rxn</data>
    </node>
    <node id="n309">
      <data key="v_data">CH3CHO + vGamma &gt; CH3CO + H + vX</data>
      <data key="v_dataset">FreeRadicalRxns</data>
      <data key="v_type">rxn</data>
    </node>
    <node id="n310">
      <data key="v_data">CH3CHO + vUV &gt; CH3 + HCO + vIR</data>
      <data key="v_dataset">FreeRadicalRxns</data>
      <data key="v_type">rxn</data>
    </node>
    <node id="n311">
      <data key="v_data">CH3CHO + vUV &gt; CH3CO + H + vIR</data>
      <data key="v_dataset">FreeRadicalRxns</data>
      <data key="v_type">rxn</data>
    </node>
    <node id="n312">
      <data key="v_data">CH3CHO + vX &gt; CH3 + HCO + vUV</data>
      <data key="v_dataset">FreeRadicalRxns</data>
      <data key="v_type">rxn</data>
    </node>
    <node id="n313">
      <data key="v_data">CH3CHO + vX &gt; CH3CO + H + vUV</data>
      <data key="v_dataset">FreeRadicalRxns</data>
      <data key="v_type">rxn</data>
    </node>
    <node id="n314">
      <data key="v_data">CH3CHO &gt; CH3 + OCN</data>
      <data key="v_dataset">FreeRadicalRxns</data>
      <data key="v_type">rxn</data>
    </node>
    <node id="n315">
      <data key="v_data">CH3CN + H + H2O &gt; H2 + CH2CN + H2O</data>
      <data key="v_dataset">FreeRadicalRxns</data>
      <data key="v_type">rxn</data>
    </node>
    <node id="n316">
      <data key="v_data">CH3CN + OH &gt; CH3CNOH</data>
      <data key="v_dataset">FreeRadicalRxns</data>
      <data key="v_type">rxn</data>
    </node>
    <node id="n317">
      <data key="v_data">CH3CN + OH &gt; CH3COHN</data>
      <data key="v_dataset">FreeRadicalRxns</data>
      <data key="v_type">rxn</data>
    </node>
    <node id="n318">
      <data key="v_data">CH3CN + OH &gt; H2O + CH2CN</data>
      <data key="v_dataset">FreeRadicalRxns</data>
      <data key="v_type">rxn</data>
    </node>
    <node id="n319">
      <data key="v_data">CH3CN + eaq(-) + H2O &gt; CH3CN(-) + H2O</data>
      <data key="v_dataset">FreeRadicalRxns</data>
      <data key="v_type">rxn</data>
    </node>
    <node id="n320">
      <data key="v_data">CH3CO + COOH &gt; CH3COCOOH</data>
      <data key="v_dataset">CarboxylicAcidRxns</data>
      <data key="v_type">rxn</data>
    </node>
    <node id="n321">
      <data key="v_data">CH3CO + H &gt; CH4 + CO</data>
      <data key="v_dataset">FreeRadicalRxns</data>
      <data key="v_type">rxn</data>
    </node>
    <node id="n322">
      <data key="v_data">CH3CO + NO &gt; HCONH2 + CO</data>
      <data key="v_dataset">FreeRadicalRxns</data>
      <data key="v_type">rxn</data>
    </node>
    <node id="n323">
      <data key="v_data">CH3CO + O &gt; H2CO + HCO</data>
      <data key="v_dataset">FreeRadicalRxns</data>
      <data key="v_type">rxn</data>
    </node>
    <node id="n324">
      <data key="v_data">CH3COHNH + H2O &gt; NH3 + CH3COOH</data>
      <data key="v_dataset">CarboxylicAcidRxns</data>
      <data key="v_type">rxn</data>
    </node>
    <node id="n325">
      <data key="v_data">CH3CONH2 + OH &gt; CH2CONH2 + H2O</data>
      <data key="v_dataset">FreeRadicalRxns</data>
      <data key="v_type">rxn</data>
    </node>
    <node id="n326">
      <data key="v_data">CH3CONH2 + OH &gt; CH3CONH + H2O</data>
      <data key="v_dataset">FreeRadicalRxns</data>
      <data key="v_type">rxn</data>
    </node>
    <node id="n327">
      <data key="v_data">CH3CONHCH3 + OH &gt; CH2CONHCH3 + H2O</data>
      <data key="v_dataset">FreeRadicalRxns</data>
      <data key="v_type">rxn</data>
    </node>
    <node id="n328">
      <data key="v_data">CH3CONHCH3 + OH &gt; CH3CONCH3 + H2O</data>
      <data key="v_dataset">FreeRadicalRxns</data>
      <data key="v_type">rxn</data>
    </node>
    <node id="n329">
      <data key="v_data">CH3CONHCH3 + OH &gt; CH3CONHCH2 + H2O</data>
      <data key="v_dataset">FreeRadicalRxns</data>
      <data key="v_type">rxn</data>
    </node>
    <node id="n330">
      <data key="v_data">CH3COO(-) + H &gt; CH2COO(-) + H2</data>
      <data key="v_dataset">FreeRadicalRxns</data>
      <data key="v_type">rxn</data>
    </node>
    <node id="n331">
      <data key="v_data">CH3COO(-) + OH &gt; CH2COO(-) + H2O</data>
      <data key="v_dataset">FreeRadicalRxns</data>
      <data key="v_type">rxn</data>
    </node>
    <node id="n332">
      <data key="v_data">CH3COOH + H &gt; CH2COOH + H2</data>
      <data key="v_dataset">FreeRadicalRxns</data>
      <data key="v_type">rxn</data>
    </node>
    <node id="n333">
      <data key="v_data">CH3COOH + OH &gt; CH2COOH + H2O</data>
      <data key="v_dataset">CarboxylicAcidRxns</data>
      <data key="v_type">rxn</data>
    </node>
    <node id="n334">
      <data key="v_data">CH3COOH + eaq(-) + H2O &gt; CH3CO + OH(-) + H2O</data>
      <data key="v_dataset">FreeRadicalRxns</data>
      <data key="v_type">rxn</data>
    </node>
    <node id="n335">
      <data key="v_data">CH3COOH + eaq(-) + H2O &gt; CH3COO(-) + H + H2O</data>
      <data key="v_dataset">FreeRadicalRxns</data>
      <data key="v_type">rxn</data>
    </node>
    <node id="n336">
      <data key="v_data">CH3COOH &gt; CH3COO(-) + H(+)</data>
      <data key="v_dataset">CarboxylicAcidRxns</data>
      <data key="v_type">rxn</data>
    </node>
    <node id="n337">
      <data key="v_data">CH3NCO + H2O &gt; CH3NH2 + CO2</data>
      <data key="v_dataset">FreeRadicalRxns</data>
      <data key="v_type">rxn</data>
    </node>
    <node id="n338">
      <data key="v_data">CH3NH2 + HCOOCH3 &gt; CH3NHCHO + CH3OH</data>
      <data key="v_dataset">FreeRadicalRxns</data>
      <data key="v_type">rxn</data>
    </node>
    <node id="n339">
      <data key="v_data">CH3O2 + H &gt; CH4 + O2</data>
      <data key="v_dataset">FreeRadicalRxns</data>
      <data key="v_type">rxn</data>
    </node>
    <node id="n340">
      <data key="v_data">CH3O2 + H &gt; H2O + H2CO</data>
      <data key="v_dataset">FreeRadicalRxns</data>
      <data key="v_type">rxn</data>
    </node>
    <node id="n341">
      <data key="v_data">CH3O2 + O &gt; H2CO + HO2</data>
      <data key="v_dataset">FreeRadicalRxns</data>
      <data key="v_type">rxn</data>
    </node>
    <node id="n342">
      <data key="v_data">CH3OH + CO &gt; HCOOCH3</data>
      <data key="v_dataset">MineralGeoRxns</data>
      <data key="v_type">rxn</data>
    </node>
    <node id="n343">
      <data key="v_data">CH3OH + H2O + vGamma &gt; C2H5OH</data>
      <data key="v_dataset">FreeRadicalRxns</data>
      <data key="v_type">rxn</data>
    </node>
    <node id="n344">
      <data key="v_data">CH3OH + H2O + vGamma &gt; C3H6O2</data>
      <data key="v_dataset">FreeRadicalRxns</data>
      <data key="v_type">rxn</data>
    </node>
    <node id="n345">
      <data key="v_data">CH3OH + H2O + vGamma &gt; C3H8O2</data>
      <data key="v_dataset">FreeRadicalRxns</data>
      <data key="v_type">rxn</data>
    </node>
    <node id="n346">
      <data key="v_data">CH3OH + H2O + vGamma &gt; C4H8O2</data>
      <data key="v_dataset">FreeRadicalRxns</data>
      <data key="v_type">rxn</data>
    </node>
    <node id="n347">
      <data key="v_data">CH4 + N2 + H2O + vUV &gt; AAprecursorpolymers</data>
      <data key="v_dataset">FreeRadicalRxns</data>
      <data key="v_type">rxn</data>
    </node>
    <node id="n348">
      <data key="v_data">CH4 + O &gt; CH3 + OH</data>
      <data key="v_dataset">FreeRadicalRxns</data>
      <data key="v_type">rxn</data>
    </node>
    <node id="n349">
      <data key="v_data">CH4 + OH &gt; CH3 + H2O</data>
      <data key="v_dataset">FreeRadicalRxns</data>
      <data key="v_type">rxn</data>
    </node>
    <node id="n350">
      <data key="v_data">CH4 + vGamma &gt; (1)CH2 + H + H + vX</data>
      <data key="v_dataset">FreeRadicalRxns</data>
      <data key="v_type">rxn</data>
    </node>
    <node id="n351">
      <data key="v_data">CH4 + vGamma &gt; (1)CH2 + H2 + vX</data>
      <data key="v_dataset">FreeRadicalRxns</data>
      <data key="v_type">rxn</data>
    </node>
    <node id="n352">
      <data key="v_data">CH4 + vGamma &gt; CH + H2 + H + vX</data>
      <data key="v_dataset">FreeRadicalRxns</data>
      <data key="v_type">rxn</data>
    </node>
    <node id="n353">
      <data key="v_data">CH4 + vUV &gt; (1)CH2 + H + H + vIR</data>
      <data key="v_dataset">FreeRadicalRxns</data>
      <data key="v_type">rxn</data>
    </node>
    <node id="n354">
      <data key="v_data">CH4 + vUV &gt; (1)CH2 + H2 + vIR</data>
      <data key="v_dataset">FreeRadicalRxns</data>
      <data key="v_type">rxn</data>
    </node>
    <node id="n355">
      <data key="v_data">CH4 + vUV &gt; CH + H2 + H + vIR</data>
      <data key="v_dataset">FreeRadicalRxns</data>
      <data key="v_type">rxn</data>
    </node>
    <node id="n356">
      <data key="v_data">CH4 + vUV &gt; CH4*</data>
      <data key="v_dataset">FreeRadicalRxns</data>
      <data key="v_type">rxn</data>
    </node>
    <node id="n357">
      <data key="v_data">CH4 + vX &gt; (1)CH2 + H + H + vUV</data>
      <data key="v_dataset">FreeRadicalRxns</data>
      <data key="v_type">rxn</data>
    </node>
    <node id="n358">
      <data key="v_data">CH4 + vX &gt; (1)CH2 + H2 + vUV</data>
      <data key="v_dataset">FreeRadicalRxns</data>
      <data key="v_type">rxn</data>
    </node>
    <node id="n359">
      <data key="v_data">CH4 + vX &gt; CH + H2 + H + vUV</data>
      <data key="v_dataset">FreeRadicalRxns</data>
      <data key="v_type">rxn</data>
    </node>
    <node id="n360">
      <data key="v_data">CH4N2O + C3H3NO &gt; C4H5N3O + H2O</data>
      <data key="v_dataset">RNAnucleotideRxns</data>
      <data key="v_type">rxn</data>
    </node>
    <node id="n361">
      <data key="v_data">CH4N2O + vGamma + H2O &gt; C2H2O4</data>
      <data key="v_dataset">FreeRadicalRxns</data>
      <data key="v_type">rxn</data>
    </node>
    <node id="n362">
      <data key="v_data">CH4N2O + vGamma + H2O &gt; C3H4O4</data>
      <data key="v_dataset">FreeRadicalRxns</data>
      <data key="v_type">rxn</data>
    </node>
    <node id="n363">
      <data key="v_data">CH4N2O + vGamma + H2O &gt; CO2</data>
      <data key="v_dataset">FreeRadicalRxns</data>
      <data key="v_type">rxn</data>
    </node>
    <node id="n364">
      <data key="v_data">CH4N2O + vGamma + H2O &gt; H2</data>
      <data key="v_dataset">FreeRadicalRxns</data>
      <data key="v_type">rxn</data>
    </node>
    <node id="n365">
      <data key="v_data">CH4N2O + vGamma + H2O &gt; NH3</data>
      <data key="v_dataset">FreeRadicalRxns</data>
      <data key="v_type">rxn</data>
    </node>
    <node id="n366">
      <data key="v_data">CH4NO + CH3OH &gt; CH3OCONH2 + NH3</data>
      <data key="v_dataset">MineralGeoRxns</data>
      <data key="v_type">rxn</data>
    </node>
    <node id="n367">
      <data key="v_data">CHCN + (4S)N &gt; C2N2 + H</data>
      <data key="v_dataset">FreeRadicalRxns</data>
      <data key="v_type">rxn</data>
    </node>
    <node id="n368">
      <data key="v_data">CHCN + CHCN &gt; C4N2 + H2</data>
      <data key="v_dataset">FreeRadicalRxns</data>
      <data key="v_type">rxn</data>
    </node>
    <node id="n369">
      <data key="v_data">CHN2 + H2 &gt; CH3 + N2</data>
      <data key="v_dataset">FreeRadicalRxns</data>
      <data key="v_type">rxn</data>
    </node>
    <node id="n370">
      <data key="v_data">CHN2 + N &gt; HCN + N2</data>
      <data key="v_dataset">FreeRadicalRxns</data>
      <data key="v_type">rxn</data>
    </node>
    <node id="n371">
      <data key="v_data">CHN2 + O &gt; HCO + N2</data>
      <data key="v_dataset">FreeRadicalRxns</data>
      <data key="v_type">rxn</data>
    </node>
    <node id="n372">
      <data key="v_data">CHN2 + O2 &gt; CO + OH + N2</data>
      <data key="v_dataset">FreeRadicalRxns</data>
      <data key="v_type">rxn</data>
    </node>
    <node id="n373">
      <data key="v_data">CN + C2H4 &gt; C2H3CN + H</data>
      <data key="v_dataset">FreeRadicalRxns</data>
      <data key="v_type">rxn</data>
    </node>
    <node id="n374">
      <data key="v_data">CN + C2H4 &gt; HCN + C2H3</data>
      <data key="v_dataset">FreeRadicalRxns</data>
      <data key="v_type">rxn</data>
    </node>
    <node id="n375">
      <data key="v_data">CN + C2H6 &gt; CH3CN + CH3</data>
      <data key="v_dataset">FreeRadicalRxns</data>
      <data key="v_type">rxn</data>
    </node>
    <node id="n376">
      <data key="v_data">CN + C2H6 &gt; HCN + C2H5</data>
      <data key="v_dataset">FreeRadicalRxns</data>
      <data key="v_type">rxn</data>
    </node>
    <node id="n377">
      <data key="v_data">CN + CH4 &gt; H + CH3CN</data>
      <data key="v_dataset">FreeRadicalRxns</data>
      <data key="v_type">rxn</data>
    </node>
    <node id="n378">
      <data key="v_data">CN + CH4 &gt; HCN + CH3</data>
      <data key="v_dataset">FreeRadicalRxns</data>
      <data key="v_type">rxn</data>
    </node>
    <node id="n379">
      <data key="v_data">CN + H2 &gt; HCN + H</data>
      <data key="v_dataset">FreeRadicalRxns</data>
      <data key="v_type">rxn</data>
    </node>
    <node id="n380">
      <data key="v_data">CN + N &gt; C + N2</data>
      <data key="v_dataset">FreeRadicalRxns</data>
      <data key="v_type">rxn</data>
    </node>
    <node id="n381">
      <data key="v_data">CN + NO &gt; CO + N2</data>
      <data key="v_dataset">FreeRadicalRxns</data>
      <data key="v_type">rxn</data>
    </node>
    <node id="n382">
      <data key="v_data">CN + O &gt; CO + N</data>
      <data key="v_dataset">FreeRadicalRxns</data>
      <data key="v_type">rxn</data>
    </node>
    <node id="n383">
      <data key="v_data">CN + O2 &gt; NCO + O</data>
      <data key="v_dataset">FreeRadicalRxns</data>
      <data key="v_type">rxn</data>
    </node>
    <node id="n384">
      <data key="v_data">CN-CH2-OH + eaq(-) + H(+) + H2O &gt; HNC-CH2-OH + H2O</data>
      <data key="v_dataset">NitrileRxns</data>
      <data key="v_type">rxn</data>
    </node>
    <node id="n385">
      <data key="v_data">CNH2O &gt; OCNH2</data>
      <data key="v_dataset">MineralGeoRxns</data>
      <data key="v_type">rxn</data>
    </node>
    <node id="n386">
      <data key="v_data">CO + H &gt; HCO</data>
      <data key="v_dataset">FreeRadicalRxns</data>
      <data key="v_type">rxn</data>
    </node>
    <node id="n387">
      <data key="v_data">CO + N2 + H2O + FastProton &gt; AAprecursorpolymers</data>
      <data key="v_dataset">FreeRadicalRxns</data>
      <data key="v_type">rxn</data>
    </node>
    <node id="n388">
      <data key="v_data">CO + N2 + H2O + beta &gt; AAprecursorpolymers</data>
      <data key="v_dataset">FreeRadicalRxns</data>
      <data key="v_type">rxn</data>
    </node>
    <node id="n389">
      <data key="v_data">CO + N2 + H2O + vGamma &gt; AAprecursorpolymers</data>
      <data key="v_dataset">FreeRadicalRxns</data>
      <data key="v_type">rxn</data>
    </node>
    <node id="n390">
      <data key="v_data">CO + NH3 + H2O + vUV &gt; AAprecursorpolymers</data>
      <data key="v_dataset">FreeRadicalRxns</data>
      <data key="v_type">rxn</data>
    </node>
    <node id="n391">
      <data key="v_data">CO + NH3 &gt; HCONH2</data>
      <data key="v_dataset">MineralGeoRxns</data>
      <data key="v_type">rxn</data>
    </node>
    <node id="n392">
      <data key="v_data">CO + O(3P) &gt; CO2</data>
      <data key="v_dataset">FreeRadicalRxns</data>
      <data key="v_type">rxn</data>
    </node>
    <node id="n393">
      <data key="v_data">CO + OH &gt; CO2 + H</data>
      <data key="v_dataset">FreeRadicalRxns</data>
      <data key="v_type">rxn</data>
    </node>
    <node id="n394">
      <data key="v_data">CO2 + H2O &gt; HCO3(-) + H(+)</data>
      <data key="v_dataset">MineralGeoRxns</data>
      <data key="v_type">rxn</data>
    </node>
    <node id="n395">
      <data key="v_data">CO2 + eaq(-) + H2O &gt; COO(-) + H2O</data>
      <data key="v_dataset">FreeRadicalRxns</data>
      <data key="v_type">rxn</data>
    </node>
    <node id="n396">
      <data key="v_data">CO2 + vGamma &gt; CO + O + vX</data>
      <data key="v_dataset">FreeRadicalRxns</data>
      <data key="v_type">rxn</data>
    </node>
    <node id="n397">
      <data key="v_data">CO2 + vGamma &gt; CO + O(1D) + vX</data>
      <data key="v_dataset">FreeRadicalRxns</data>
      <data key="v_type">rxn</data>
    </node>
    <node id="n398">
      <data key="v_data">CO2 + vUV &gt; CO + O + vIR</data>
      <data key="v_dataset">FreeRadicalRxns</data>
      <data key="v_type">rxn</data>
    </node>
    <node id="n399">
      <data key="v_data">CO2 + vUV &gt; CO + O(1D) + vIR</data>
      <data key="v_dataset">FreeRadicalRxns</data>
      <data key="v_type">rxn</data>
    </node>
    <node id="n400">
      <data key="v_data">CO2 + vX &gt; CO + O + vUV</data>
      <data key="v_dataset">FreeRadicalRxns</data>
      <data key="v_type">rxn</data>
    </node>
    <node id="n401">
      <data key="v_data">CO2 + vX &gt; CO + O(1D) + vUV</data>
      <data key="v_dataset">FreeRadicalRxns</data>
      <data key="v_type">rxn</data>
    </node>
    <node id="n402">
      <data key="v_data">CO3(-) + CO3(-) &gt; CO2 + CO4(2-)</data>
      <data key="v_dataset">FreeRadicalRxns</data>
      <data key="v_type">rxn</data>
    </node>
    <node id="n403">
      <data key="v_data">CO3(-) + HCOO(-) &gt; HCO3(-) + COO(-)</data>
      <data key="v_dataset">CarboxylicAcidRxns</data>
      <data key="v_type">rxn</data>
    </node>
    <node id="n404">
      <data key="v_data">CO3(2-) + H2O &gt; HCO3(-) + OH(-)</data>
      <data key="v_dataset">MineralGeoRxns</data>
      <data key="v_type">rxn</data>
    </node>
    <node id="n405">
      <data key="v_data">CO3(2-) + OH &gt; CO3(-) + OH(-)</data>
      <data key="v_dataset">FreeRadicalRxns</data>
      <data key="v_type">rxn</data>
    </node>
    <node id="n406">
      <data key="v_data">CO4(2-) + H2O &gt; CO2 + HO2(-) + OH(-)</data>
      <data key="v_dataset">FreeRadicalRxns</data>
      <data key="v_type">rxn</data>
    </node>
    <node id="n407">
      <data key="v_data">COO(-) + CH2OH &gt; CH2(OH)COO(-)</data>
      <data key="v_dataset">FreeRadicalRxns</data>
      <data key="v_type">rxn</data>
    </node>
    <node id="n408">
      <data key="v_data">COO(-) + CO3(-) &gt; CO2 + CO3(2-)</data>
      <data key="v_dataset">FreeRadicalRxns</data>
      <data key="v_type">rxn</data>
    </node>
    <node id="n409">
      <data key="v_data">COO(-) + COO(-) &gt; C2O4(2-)</data>
      <data key="v_dataset">FreeRadicalRxns</data>
      <data key="v_type">rxn</data>
    </node>
    <node id="n410">
      <data key="v_data">COO(-) + H2O &gt; COOH + OH(-)</data>
      <data key="v_dataset">FreeRadicalRxns</data>
      <data key="v_type">rxn</data>
    </node>
    <node id="n411">
      <data key="v_data">COO(-) + H2O &gt; HOCOO(2-) + H(+)</data>
      <data key="v_dataset">CarboxylicAcidRxns</data>
      <data key="v_type">rxn</data>
    </node>
    <node id="n412">
      <data key="v_data">COO(-) + H2O2 &gt; CO2 + OH(-) + OH</data>
      <data key="v_dataset">FreeRadicalRxns</data>
      <data key="v_type">rxn</data>
    </node>
    <node id="n413">
      <data key="v_data">COO(-) + HCO3(-) &gt; HCOO(-) +CO3(-)</data>
      <data key="v_dataset">FreeRadicalRxns</data>
      <data key="v_type">rxn</data>
    </node>
    <node id="n414">
      <data key="v_data">COO(-)(CO2H) + H202 &gt; CO2 + OH + OH(-)(H2O)</data>
      <data key="v_dataset">FreeRadicalRxns</data>
      <data key="v_type">rxn</data>
    </node>
    <node id="n415">
      <data key="v_data">COOH + CHOOH &gt; CH2(OH)COOH</data>
      <data key="v_dataset">FreeRadicalRxns</data>
      <data key="v_type">rxn</data>
    </node>
    <node id="n416">
      <data key="v_data">COOH &gt; COO(-) + H(+)</data>
      <data key="v_dataset">FreeRadicalRxns</data>
      <data key="v_type">rxn</data>
    </node>
    <node id="n417">
      <data key="v_data">Ca(2+) + 2 OH(-) &gt; Ca(OH)2</data>
      <data key="v_dataset">MineralGeoRxns</data>
      <data key="v_type">rxn</data>
    </node>
    <node id="n418">
      <data key="v_data">Ca(OH)2 + H2O2 + 6 H2O &gt; CaO28H2O</data>
      <data key="v_dataset">MineralGeoRxns</data>
      <data key="v_type">rxn</data>
    </node>
    <node id="n419">
      <data key="v_data">CaO28H2O &gt; Ca(2+) + O2(2-) + 8 H2O</data>
      <data key="v_dataset">MineralGeoRxns</data>
      <data key="v_type">rxn</data>
    </node>
    <node id="n420">
      <data key="v_data">CaSO4 &gt; Ca(2+) + SO4(2-)</data>
      <data key="v_dataset">MineralGeoRxns</data>
      <data key="v_type">rxn</data>
    </node>
    <node id="n421">
      <data key="v_data">Cl + CH4 &gt; CH3 + HCl</data>
      <data key="v_dataset">MineralGeoRxns</data>
      <data key="v_type">rxn</data>
    </node>
    <node id="n422">
      <data key="v_data">Cl + Cl(-) &gt; Cl2(-)</data>
      <data key="v_dataset">ChlorideRxns</data>
      <data key="v_type">rxn</data>
    </node>
    <node id="n423">
      <data key="v_data">Cl + Cl2(-) &gt; Cl(-) + Cl2</data>
      <data key="v_dataset">ChlorideRxns</data>
      <data key="v_type">rxn</data>
    </node>
    <node id="n424">
      <data key="v_data">Cl(-) + vGamma + H2O &gt; Cl + eaq(-) + H2O</data>
      <data key="v_dataset">ChlorideRxns</data>
      <data key="v_type">rxn</data>
    </node>
    <node id="n425">
      <data key="v_data">Cl2 + H2O &gt; HOCl + HCl</data>
      <data key="v_dataset">ChlorideRxns</data>
      <data key="v_type">rxn</data>
    </node>
    <node id="n426">
      <data key="v_data">Cl2(-) + H2O &gt; ClOH(-) + HCl</data>
      <data key="v_dataset">ChlorideRxns</data>
      <data key="v_type">rxn</data>
    </node>
    <node id="n427">
      <data key="v_data">Cl2(-) + H2O2 &gt; HCl + HO2</data>
      <data key="v_dataset">ChlorideRxns</data>
      <data key="v_type">rxn</data>
    </node>
    <node id="n428">
      <data key="v_data">Cl2(-) + HO2 &gt; O2 + H(+) + 2 Cl(-)</data>
      <data key="v_dataset">ChlorideRxns</data>
      <data key="v_type">rxn</data>
    </node>
    <node id="n429">
      <data key="v_data">Cl2(-) +Cl2(-) &gt; 2 Cl(-) + Cl2</data>
      <data key="v_dataset">ChlorideRxns</data>
      <data key="v_type">rxn</data>
    </node>
    <node id="n430">
      <data key="v_data">ClCN + 2 OH(-) &gt; (-)OCN + H2O</data>
      <data key="v_dataset">ChlorideRxns</data>
      <data key="v_type">rxn</data>
    </node>
    <node id="n431">
      <data key="v_data">ClCN + H2NCN &gt; (-)N(CN)2 + HCl + H(+)</data>
      <data key="v_dataset">ChlorideRxns</data>
      <data key="v_type">rxn</data>
    </node>
    <node id="n432">
      <data key="v_data">ClCN + NH3 &gt; H2NCN + HCl</data>
      <data key="v_dataset">ChlorideRxns</data>
      <data key="v_type">rxn</data>
    </node>
    <node id="n433">
      <data key="v_data">ClOH(-) + H(+) &gt; Cl + H2O</data>
      <data key="v_dataset">ChlorideRxns</data>
      <data key="v_type">rxn</data>
    </node>
    <node id="n434">
      <data key="v_data">Fe(2+) + 2 OH(-) &gt; Fe(OH)2</data>
      <data key="v_dataset">MineralGeoRxns</data>
      <data key="v_type">rxn</data>
    </node>
    <node id="n435">
      <data key="v_data">Fe(2+) + H2O2 &gt; Fe(3+) + OH + OH</data>
      <data key="v_dataset">MineralGeoRxns</data>
      <data key="v_type">rxn</data>
    </node>
    <node id="n436">
      <data key="v_data">Fe(2+) + HO2 &gt; Fe(3+) + HO2(-)</data>
      <data key="v_dataset">MineralGeoRxns</data>
      <data key="v_type">rxn</data>
    </node>
    <node id="n437">
      <data key="v_data">Fe(2+) + OH &gt; Fe(3+) + OH</data>
      <data key="v_dataset">MineralGeoRxns</data>
      <data key="v_type">rxn</data>
    </node>
    <node id="n438">
      <data key="v_data">Fe(2+) + SO4(2-) &gt; FeSO4</data>
      <data key="v_dataset">MineralGeoRxns</data>
      <data key="v_type">rxn</data>
    </node>
    <node id="n439">
      <data key="v_data">Fe(3+) + O2(-) &gt; Fe(2+) + O2</data>
      <data key="v_dataset">MineralGeoRxns</data>
      <data key="v_type">rxn</data>
    </node>
    <node id="n440">
      <data key="v_data">Fe(3+)HO2(-) + Fe(2+) &gt; Fe(3+)HO2(-)Fe(2+)</data>
      <data key="v_dataset">MineralGeoRxns</data>
      <data key="v_type">rxn</data>
    </node>
    <node id="n441">
      <data key="v_data">Fe(3+)HO2(-) &gt; Fe(3+) + HO2(-)</data>
      <data key="v_dataset">MineralGeoRxns</data>
      <data key="v_type">rxn</data>
    </node>
    <node id="n442">
      <data key="v_data">Fe(3+)HO2(-)Fe(2+) &gt; Fe(3+) + Fe(2+)HO2(-)</data>
      <data key="v_dataset">MineralGeoRxns</data>
      <data key="v_type">rxn</data>
    </node>
    <node id="n443">
      <data key="v_data">Fe(3+)HO2(-)Fe(2+) &gt; Fe(3+)HO2(-) + Fe(2+)</data>
      <data key="v_dataset">MineralGeoRxns</data>
      <data key="v_type">rxn</data>
    </node>
    <node id="n444">
      <data key="v_data">FeS2 + 14 Fe(3+) + 8 H2O &gt; 15 Fe(2+) + 2 SO4(2-) + 16 H(+) </data>
      <data key="v_dataset">MineralGeoRxns</data>
      <data key="v_type">rxn</data>
    </node>
    <node id="n445">
      <data key="v_data">H + C2H6 &gt; H2 + C2H5</data>
      <data key="v_dataset">FreeRadicalRxns</data>
      <data key="v_type">rxn</data>
    </node>
    <node id="n446">
      <data key="v_data">H + CH3CHO &gt; H2 + CH3CO</data>
      <data key="v_dataset">FreeRadicalRxns</data>
      <data key="v_type">rxn</data>
    </node>
    <node id="n447">
      <data key="v_data">H + COOH &gt; HCOOH</data>
      <data key="v_dataset">FreeRadicalRxns</data>
      <data key="v_type">rxn</data>
    </node>
    <node id="n448">
      <data key="v_data">H + Cl &gt; H(+) + Cl(-)</data>
      <data key="v_dataset">ChlorideRxns</data>
      <data key="v_type">rxn</data>
    </node>
    <node id="n449">
      <data key="v_data">H + Cl2(-) &gt; H(+) + 2 Cl(-)</data>
      <data key="v_dataset">ChlorideRxns</data>
      <data key="v_type">rxn</data>
    </node>
    <node id="n450">
      <data key="v_data">H + H &gt; H2</data>
      <data key="v_dataset">PhysChemRxns</data>
      <data key="v_type">rxn</data>
    </node>
    <node id="n451">
      <data key="v_data">H + H2CO &gt; H2 + HCO</data>
      <data key="v_dataset">FreeRadicalRxns</data>
      <data key="v_type">rxn</data>
    </node>
    <node id="n452">
      <data key="v_data">H + H2O &gt; OH + H2</data>
      <data key="v_dataset">PhysChemRxns</data>
      <data key="v_type">rxn</data>
    </node>
    <node id="n453">
      <data key="v_data">H + H2PO4 &gt; H3PO4</data>
      <data key="v_dataset">FreeRadicalRxns</data>
      <data key="v_type">rxn</data>
    </node>
    <node id="n454">
      <data key="v_data">H + HCN  &gt; H2CN</data>
      <data key="v_dataset">NitrileRxns</data>
      <data key="v_type">rxn</data>
    </node>
    <node id="n455">
      <data key="v_data">H + HCNOH &gt; H2O + HCN</data>
      <data key="v_dataset">FreeRadicalRxns</data>
      <data key="v_type">rxn</data>
    </node>
    <node id="n456">
      <data key="v_data">H + HCO &gt; H2 + CO</data>
      <data key="v_dataset">FreeRadicalRxns</data>
      <data key="v_type">rxn</data>
    </node>
    <node id="n457">
      <data key="v_data">H + HCOO(-) &gt; H2 + COO(-)</data>
      <data key="v_dataset">FreeRadicalRxns</data>
      <data key="v_type">rxn</data>
    </node>
    <node id="n458">
      <data key="v_data">H + HCOOH &gt; H2 + COOH</data>
      <data key="v_dataset">CarboxylicAcidRxns</data>
      <data key="v_type">rxn</data>
    </node>
    <node id="n459">
      <data key="v_data">H + HNO &gt; H2 + NO</data>
      <data key="v_dataset">FreeRadicalRxns</data>
      <data key="v_type">rxn</data>
    </node>
    <node id="n460">
      <data key="v_data">H + HO2 &gt; H2 + O2</data>
      <data key="v_dataset">FreeRadicalRxns</data>
      <data key="v_type">rxn</data>
    </node>
    <node id="n461">
      <data key="v_data">H + HO2 &gt; H2O + O</data>
      <data key="v_dataset">FreeRadicalRxns</data>
      <data key="v_type">rxn</data>
    </node>
    <node id="n462">
      <data key="v_data">H + HO2 &gt; OH + OH</data>
      <data key="v_dataset">FreeRadicalRxns</data>
      <data key="v_type">rxn</data>
    </node>
    <node id="n463">
      <data key="v_data">H + NO &gt; HNO</data>
      <data key="v_dataset">FreeRadicalRxns</data>
      <data key="v_type">rxn</data>
    </node>
    <node id="n464">
      <data key="v_data">H + NO2 &gt; OH + NO</data>
      <data key="v_dataset">FreeRadicalRxns</data>
      <data key="v_type">rxn</data>
    </node>
    <node id="n465">
      <data key="v_data">H + O2 &gt; HO2</data>
      <data key="v_dataset">PhysChemRxns</data>
      <data key="v_type">rxn</data>
    </node>
    <node id="n466">
      <data key="v_data">H + O2(-) &gt; HO2(-)</data>
      <data key="v_dataset">MineralGeoRxns</data>
      <data key="v_type">rxn</data>
    </node>
    <node id="n467">
      <data key="v_data">H + O3 &gt; OH + O2</data>
      <data key="v_dataset">FreeRadicalRxns</data>
      <data key="v_type">rxn</data>
    </node>
    <node id="n468">
      <data key="v_data">H + OCNH2 &gt; HCONH2</data>
      <data key="v_dataset">MineralGeoRxns</data>
      <data key="v_type">rxn</data>
    </node>
    <node id="n469">
      <data key="v_data">H(+) + H2PO4(-) &gt; H3PO4</data>
      <data key="v_dataset">MineralGeoRxns</data>
      <data key="v_type">rxn</data>
    </node>
    <node id="n470">
      <data key="v_data">H(+) + HPO4(2-) &gt; H2PO4(-)</data>
      <data key="v_dataset">MineralGeoRxns</data>
      <data key="v_type">rxn</data>
    </node>
    <node id="n471">
      <data key="v_data">H(+) + PO4(3-) &gt; HPO4(2-)</data>
      <data key="v_dataset">MineralGeoRxns</data>
      <data key="v_type">rxn</data>
    </node>
    <node id="n472">
      <data key="v_data">H(+) + eaq(-) + H2O &gt; H + H2O</data>
      <data key="v_dataset">PhysChemRxns</data>
      <data key="v_type">rxn</data>
    </node>
    <node id="n473">
      <data key="v_data">H2 + C2H3 &gt; C2H4 + H</data>
      <data key="v_dataset">FreeRadicalRxns</data>
      <data key="v_type">rxn</data>
    </node>
    <node id="n474">
      <data key="v_data">H2 + O &gt; OH + H</data>
      <data key="v_dataset">FreeRadicalRxns</data>
      <data key="v_type">rxn</data>
    </node>
    <node id="n475">
      <data key="v_data">H2CN + (4S)N &gt; HCN + NH</data>
      <data key="v_dataset">FreeRadicalRxns</data>
      <data key="v_type">rxn</data>
    </node>
    <node id="n476">
      <data key="v_data">H2CN + H &gt; HCN + H2</data>
      <data key="v_dataset">FreeRadicalRxns</data>
      <data key="v_type">rxn</data>
    </node>
    <node id="n477">
      <data key="v_data">H2CN + H2CN &gt; HCN + H2CNH</data>
      <data key="v_dataset">NitrileRxns</data>
      <data key="v_type">rxn</data>
    </node>
    <node id="n478">
      <data key="v_data">H2CNH + HCN &gt; NC-CH2-NH2</data>
      <data key="v_dataset">NitrileRxns</data>
      <data key="v_type">rxn</data>
    </node>
    <node id="n479">
      <data key="v_data">H2CNH + OH + H &gt; H2CO + NH3</data>
      <data key="v_dataset">NitrileRxns</data>
      <data key="v_type">rxn</data>
    </node>
    <node id="n480">
      <data key="v_data">H2CO + HCN &gt; NC-CH2-OH</data>
      <data key="v_dataset">NitrileRxns</data>
      <data key="v_type">rxn</data>
    </node>
    <node id="n481">
      <data key="v_data">H2CO + HCOOH + H2O &gt; CH3OH + H2CO3</data>
      <data key="v_dataset">CarboxylicAcidRxns</data>
      <data key="v_type">rxn</data>
    </node>
    <node id="n482">
      <data key="v_data">H2CO + vGamma &gt; CO + H2 + vX</data>
      <data key="v_dataset">FreeRadicalRxns</data>
      <data key="v_type">rxn</data>
    </node>
    <node id="n483">
      <data key="v_data">H2CO + vGamma &gt; HCO + H + vX</data>
      <data key="v_dataset">FreeRadicalRxns</data>
      <data key="v_type">rxn</data>
    </node>
    <node id="n484">
      <data key="v_data">H2CO + vUV &gt; CO + H2 + vIR</data>
      <data key="v_dataset">FreeRadicalRxns</data>
      <data key="v_type">rxn</data>
    </node>
    <node id="n485">
      <data key="v_data">H2CO + vUV &gt; HCO + H + vIR</data>
      <data key="v_dataset">FreeRadicalRxns</data>
      <data key="v_type">rxn</data>
    </node>
    <node id="n486">
      <data key="v_data">H2CO + vX &gt; CO + H2 + vUV</data>
      <data key="v_dataset">FreeRadicalRxns</data>
      <data key="v_type">rxn</data>
    </node>
    <node id="n487">
      <data key="v_data">H2CO + vX &gt; HCO + H + vUV</data>
      <data key="v_dataset">FreeRadicalRxns</data>
      <data key="v_type">rxn</data>
    </node>
    <node id="n488">
      <data key="v_data">H2NCN + C2H4O2 &gt; 2-NH2-Ox + H2O</data>
      <data key="v_dataset">RNAnucleotideRxns</data>
      <data key="v_type">rxn</data>
    </node>
    <node id="n489">
      <data key="v_data">H2O + CH3CN + Ca10Cl2(PO4)6 + vGamma &gt; C5H9NO3</data>
      <data key="v_dataset">FreeRadicalRxns</data>
      <data key="v_type">rxn</data>
    </node>
    <node id="n490">
      <data key="v_data">H2O + CH3CN + H3PO4 + vGamma &gt; C4H5NO2</data>
      <data key="v_dataset">FreeRadicalRxns</data>
      <data key="v_type">rxn</data>
    </node>
    <node id="n491">
      <data key="v_data">H2O + CH3CN + H3PO4 + vGamma &gt; C4H8O</data>
      <data key="v_dataset">FreeRadicalRxns</data>
      <data key="v_type">rxn</data>
    </node>
    <node id="n492">
      <data key="v_data">H2O + CH3CN + vGamma &gt; (CH3CH(OH)COCH3)2</data>
      <data key="v_dataset">FreeRadicalRxns</data>
      <data key="v_type">rxn</data>
    </node>
    <node id="n493">
      <data key="v_data">H2O + CH3CN + vGamma &gt; C4H5NO</data>
      <data key="v_dataset">FreeRadicalRxns</data>
      <data key="v_type">rxn</data>
    </node>
    <node id="n494">
      <data key="v_data">H2O + CH3CN + vGamma &gt; CH3C(O)CH2CH3</data>
      <data key="v_dataset">FreeRadicalRxns</data>
      <data key="v_type">rxn</data>
    </node>
    <node id="n495">
      <data key="v_data">H2O + CH3CN + vGamma &gt; CH3CHO</data>
      <data key="v_dataset">FreeRadicalRxns</data>
      <data key="v_type">rxn</data>
    </node>
    <node id="n496">
      <data key="v_data">H2O + FastNeutron &gt; H2O(+) + e(-) + FastNeutron + vIR</data>
      <data key="v_dataset">PhysChemRxns</data>
      <data key="v_type">rxn</data>
    </node>
    <node id="n497">
      <data key="v_data">H2O + FastNeutron &gt; H2O(+) + e(-) + ThermalNeutron + vIR</data>
      <data key="v_dataset">PhysChemRxns</data>
      <data key="v_type">rxn</data>
    </node>
    <node id="n498">
      <data key="v_data">H2O + FastNeutron &gt; H2O* + FastNeutron + vIR</data>
      <data key="v_dataset">PhysChemRxns</data>
      <data key="v_type">rxn</data>
    </node>
    <node id="n499">
      <data key="v_data">H2O + FastNeutron &gt; H2O* + FastProton + ThermalNeutron + vIR</data>
      <data key="v_dataset">PhysChemRxns</data>
      <data key="v_type">rxn</data>
    </node>
    <node id="n500">
      <data key="v_data">H2O + FastNeutron &gt; H2O* + ThermalNeutron + vIR</data>
      <data key="v_dataset">PhysChemRxns</data>
      <data key="v_type">rxn</data>
    </node>
    <node id="n501">
      <data key="v_data">H2O + FastProton &gt; H2O(+) + e(-) + H(+) + vIR</data>
      <data key="v_dataset">PhysChemRxns</data>
      <data key="v_type">rxn</data>
    </node>
    <node id="n502">
      <data key="v_data">H2O + alpha &gt; H2O(+) + e(-)</data>
      <data key="v_dataset">PhysChemRxns</data>
      <data key="v_type">rxn</data>
    </node>
    <node id="n503">
      <data key="v_data">H2O + alpha &gt; H2O* + He(4+)</data>
      <data key="v_dataset">PhysChemRxns</data>
      <data key="v_type">rxn</data>
    </node>
    <node id="n504">
      <data key="v_data">H2O + beta &gt; H2O(+) + e(-)</data>
      <data key="v_dataset">PhysChemRxns</data>
      <data key="v_type">rxn</data>
    </node>
    <node id="n505">
      <data key="v_data">H2O + beta &gt; H2O* + e(-)</data>
      <data key="v_dataset">PhysChemRxns</data>
      <data key="v_type">rxn</data>
    </node>
    <node id="n506">
      <data key="v_data">H2O + vGamma &gt; H2O(+) + e(-)</data>
      <data key="v_dataset">PhysChemRxns</data>
      <data key="v_type">rxn</data>
    </node>
    <node id="n507">
      <data key="v_data">H2O + vGamma &gt; H2O(+) + eaq(-)</data>
      <data key="v_dataset">ChlorideRxns</data>
      <data key="v_type">rxn</data>
    </node>
    <node id="n508">
      <data key="v_data">H2O + vGamma &gt; H2O*</data>
      <data key="v_dataset">PhysChemRxns</data>
      <data key="v_type">rxn</data>
    </node>
    <node id="n509">
      <data key="v_data">H2O + vGamma &gt; OH + H + vX</data>
      <data key="v_dataset">FreeRadicalRxns</data>
      <data key="v_type">rxn</data>
    </node>
    <node id="n510">
      <data key="v_data">H2O + vUV &gt; OH + H + vIR</data>
      <data key="v_dataset">FreeRadicalRxns</data>
      <data key="v_type">rxn</data>
    </node>
    <node id="n511">
      <data key="v_data">H2O + vX &gt; H2O(+) + e(-)</data>
      <data key="v_dataset">PhysChemRxns</data>
      <data key="v_type">rxn</data>
    </node>
    <node id="n512">
      <data key="v_data">H2O + vX &gt; OH + H</data>
      <data key="v_dataset">FreeRadicalRxns</data>
      <data key="v_type">rxn</data>
    </node>
    <node id="n513">
      <data key="v_data">H2O(+) + Cl(-) &gt; Cl + H2O</data>
      <data key="v_dataset">ChlorideRxns</data>
      <data key="v_type">rxn</data>
    </node>
    <node id="n514">
      <data key="v_data">H2O(+) + H2O &gt; H3O(+) + OH</data>
      <data key="v_dataset">ChlorideRxns</data>
      <data key="v_type">rxn</data>
    </node>
    <node id="n515">
      <data key="v_data">H2O(+) + H2O &gt; OH + H3O(+)</data>
      <data key="v_dataset">PhysChemRxns</data>
      <data key="v_type">rxn</data>
    </node>
    <node id="n516">
      <data key="v_data">H2O(+) &gt; H(+) + OH</data>
      <data key="v_dataset">PhysChemRxns</data>
      <data key="v_type">rxn</data>
    </node>
    <node id="n517">
      <data key="v_data">H2O(2+) + 2 H2O &gt; 2 H3O + O(3P)</data>
      <data key="v_dataset">PhysChemRxns</data>
      <data key="v_type">rxn</data>
    </node>
    <node id="n518">
      <data key="v_data">H2O(3+) + 4 H2O &gt; 3 H3O(+) + HO2</data>
      <data key="v_dataset">PhysChemRxns</data>
      <data key="v_type">rxn</data>
    </node>
    <node id="n519">
      <data key="v_data">H2O(4+) + 5 H2O &gt; 4 H3O(+) + O2</data>
      <data key="v_dataset">PhysChemRxns</data>
      <data key="v_type">rxn</data>
    </node>
    <node id="n520">
      <data key="v_data">H2O* &gt; H + OH</data>
      <data key="v_dataset">PhysChemRxns</data>
      <data key="v_type">rxn</data>
    </node>
    <node id="n521">
      <data key="v_data">H2O2 + Fe(2+) &gt; OH(-) + Fe(3+) + OH</data>
      <data key="v_dataset">PhysChemRxns</data>
      <data key="v_type">rxn</data>
    </node>
    <node id="n522">
      <data key="v_data">H2O2 + HO2(-) &gt; H2O + OH(-) + O2</data>
      <data key="v_dataset">MineralGeoRxns</data>
      <data key="v_type">rxn</data>
    </node>
    <node id="n523">
      <data key="v_data">H2O2 + vGamma &gt; OH + OH + vX</data>
      <data key="v_dataset">FreeRadicalRxns</data>
      <data key="v_type">rxn</data>
    </node>
    <node id="n524">
      <data key="v_data">H2O2 + vUV &gt; OH + OH + vIR</data>
      <data key="v_dataset">FreeRadicalRxns</data>
      <data key="v_type">rxn</data>
    </node>
    <node id="n525">
      <data key="v_data">H2O2 + vVIS &gt; OH + OH + vIR</data>
      <data key="v_dataset">FreeRadicalRxns</data>
      <data key="v_type">rxn</data>
    </node>
    <node id="n526">
      <data key="v_data">H2O2 + vX &gt; OH + OH + vUV</data>
      <data key="v_dataset">FreeRadicalRxns</data>
      <data key="v_type">rxn</data>
    </node>
    <node id="n527">
      <data key="v_data">H2PO4 + H2O2 &gt; H3PO4 + HO2</data>
      <data key="v_dataset">FreeRadicalRxns</data>
      <data key="v_type">rxn</data>
    </node>
    <node id="n528">
      <data key="v_data">H2PO4 + H2PO4 &gt; H4P2O8</data>
      <data key="v_dataset">FreeRadicalRxns</data>
      <data key="v_type">rxn</data>
    </node>
    <node id="n529">
      <data key="v_data">H2PO4 + HO2 &gt; H3PO4 + O2</data>
      <data key="v_dataset">FreeRadicalRxns</data>
      <data key="v_type">rxn</data>
    </node>
    <node id="n530">
      <data key="v_data">H2PO4 + OH &gt; H3PO5</data>
      <data key="v_dataset">FreeRadicalRxns</data>
      <data key="v_type">rxn</data>
    </node>
    <node id="n531">
      <data key="v_data">H2SO4 &gt; 2 H(+) + SO4(2-)</data>
      <data key="v_dataset">MineralGeoRxns</data>
      <data key="v_type">rxn</data>
    </node>
    <node id="n532">
      <data key="v_data">H3O(+) &gt; H(+) + H2O</data>
      <data key="v_dataset">PhysChemRxns</data>
      <data key="v_type">rxn</data>
    </node>
    <node id="n533">
      <data key="v_data">H3PO4 + H4P2O7 + vIR &gt; H5P3O10 + H2O</data>
      <data key="v_dataset">MineralGeoRxns</data>
      <data key="v_type">rxn</data>
    </node>
    <node id="n534">
      <data key="v_data">H3PO4 + H5P3O10 + vIR &gt; H6P4O13 + H2O</data>
      <data key="v_dataset">MineralGeoRxns</data>
      <data key="v_type">rxn</data>
    </node>
    <node id="n535">
      <data key="v_data">HC(OH)N + HC(OH)N &gt; HCONH2 + HOCN</data>
      <data key="v_dataset">NitrileRxns</data>
      <data key="v_type">rxn</data>
    </node>
    <node id="n536">
      <data key="v_data">HC3N + CN &gt; H + C4N2</data>
      <data key="v_dataset">FreeRadicalRxns</data>
      <data key="v_type">rxn</data>
    </node>
    <node id="n537">
      <data key="v_data">HC3N + H &gt; H2C3N</data>
      <data key="v_dataset">FreeRadicalRxns</data>
      <data key="v_type">rxn</data>
    </node>
    <node id="n538">
      <data key="v_data">HC3N + H2O &gt; CH3NO</data>
      <data key="v_dataset">RNAnucleotideRxns</data>
      <data key="v_type">rxn</data>
    </node>
    <node id="n539">
      <data key="v_data">HCN + C2H3 &gt; C2H3CN</data>
      <data key="v_dataset">FreeRadicalRxns</data>
      <data key="v_type">rxn</data>
    </node>
    <node id="n540">
      <data key="v_data">HCN + CN &gt; C2N2 + H</data>
      <data key="v_dataset">FreeRadicalRxns</data>
      <data key="v_type">rxn</data>
    </node>
    <node id="n541">
      <data key="v_data">HCN + H2O + NH3 + H2CO + C3H6O + vIR &gt; AAvalineprecursorpolymers</data>
      <data key="v_dataset">AminoAcidRxns</data>
      <data key="v_type">rxn</data>
    </node>
    <node id="n542">
      <data key="v_data">HCN + H2O + NH3 + H2CO + CH3C(O)CH2CH3 + vIR &gt; AAisoleucineprecursorpolymers</data>
      <data key="v_dataset">AminoAcidRxns</data>
      <data key="v_type">rxn</data>
    </node>
    <node id="n543">
      <data key="v_data">HCN + H2O + NH3 + vIR &gt; AAprecursorpolymers</data>
      <data key="v_dataset">FreeRadicalRxns</data>
      <data key="v_type">rxn</data>
    </node>
    <node id="n544">
      <data key="v_data">HCN + OH &gt; HCNOH</data>
      <data key="v_dataset">FreeRadicalRxns</data>
      <data key="v_type">rxn</data>
    </node>
    <node id="n545">
      <data key="v_data">HCN + OH &gt; HNCO + H</data>
      <data key="v_dataset">FreeRadicalRxns</data>
      <data key="v_type">rxn</data>
    </node>
    <node id="n546">
      <data key="v_data">HCN + vGamma &gt; H + CN + vX</data>
      <data key="v_dataset">FreeRadicalRxns</data>
      <data key="v_type">rxn</data>
    </node>
    <node id="n547">
      <data key="v_data">HCN + vUV &gt; H + CN + vIR</data>
      <data key="v_dataset">FreeRadicalRxns</data>
      <data key="v_type">rxn</data>
    </node>
    <node id="n548">
      <data key="v_data">HCN + vX &gt; H + CN + vUV</data>
      <data key="v_dataset">FreeRadicalRxns</data>
      <data key="v_type">rxn</data>
    </node>
    <node id="n549">
      <data key="v_data">HCNOH + H &gt; H2 + HNCO</data>
      <data key="v_dataset">FreeRadicalRxns</data>
      <data key="v_type">rxn</data>
    </node>
    <node id="n550">
      <data key="v_data">HCNOH + O &gt; OH + HNCO</data>
      <data key="v_dataset">FreeRadicalRxns</data>
      <data key="v_type">rxn</data>
    </node>
    <node id="n551">
      <data key="v_data">HCNOH + OH &gt; H2O + HNCO</data>
      <data key="v_dataset">FreeRadicalRxns</data>
      <data key="v_type">rxn</data>
    </node>
    <node id="n552">
      <data key="v_data">HCO + CH3CO &gt; HCOCOCH3</data>
      <data key="v_dataset">FreeRadicalRxns</data>
      <data key="v_type">rxn</data>
    </node>
    <node id="n553">
      <data key="v_data">HCO + HCO &gt; H2CO + CO</data>
      <data key="v_dataset">FreeRadicalRxns</data>
      <data key="v_type">rxn</data>
    </node>
    <node id="n554">
      <data key="v_data">HCO + NO &gt; HNO + CO</data>
      <data key="v_dataset">FreeRadicalRxns</data>
      <data key="v_type">rxn</data>
    </node>
    <node id="n555">
      <data key="v_data">HCO + vGamma &gt; H + CO + vX</data>
      <data key="v_dataset">FreeRadicalRxns</data>
      <data key="v_type">rxn</data>
    </node>
    <node id="n556">
      <data key="v_data">HCO + vIR &gt; H + CO</data>
      <data key="v_dataset">FreeRadicalRxns</data>
      <data key="v_type">rxn</data>
    </node>
    <node id="n557">
      <data key="v_data">HCO + vUV &gt; H + CO + vIR</data>
      <data key="v_dataset">FreeRadicalRxns</data>
      <data key="v_type">rxn</data>
    </node>
    <node id="n558">
      <data key="v_data">HCO + vVIS &gt; H + CO + vIR</data>
      <data key="v_dataset">FreeRadicalRxns</data>
      <data key="v_type">rxn</data>
    </node>
    <node id="n559">
      <data key="v_data">HCO + vX &gt; H + CO + vUV</data>
      <data key="v_dataset">FreeRadicalRxns</data>
      <data key="v_type">rxn</data>
    </node>
    <node id="n560">
      <data key="v_data">HCO3(-) + OH &gt; CO3(-) + H2O</data>
      <data key="v_dataset">FreeRadicalRxns</data>
      <data key="v_type">rxn</data>
    </node>
    <node id="n561">
      <data key="v_data">HCONH2 + CH3NH2 &gt; CH3NHCHO + NH3</data>
      <data key="v_dataset">FreeRadicalRxns</data>
      <data key="v_type">rxn</data>
    </node>
    <node id="n562">
      <data key="v_data">HCONH2 + H &gt; CH4 + NO</data>
      <data key="v_dataset">FreeRadicalRxns</data>
      <data key="v_type">rxn</data>
    </node>
    <node id="n563">
      <data key="v_data">HCONH2 + H4P2O7 + vIR &gt; H4P2O7 + C3H2N2O3</data>
      <data key="v_dataset">MineralGeoRxns</data>
      <data key="v_type">rxn</data>
    </node>
    <node id="n564">
      <data key="v_data">HCONH2 + H4P2O7 + vIR &gt; H4P2O7 + C3H5NO3</data>
      <data key="v_dataset">MineralGeoRxns</data>
      <data key="v_type">rxn</data>
    </node>
    <node id="n565">
      <data key="v_data">HCONH2 + H4P2O7 + vIR &gt; H4P2O7 + C4H4N2O2</data>
      <data key="v_dataset">MineralGeoRxns</data>
      <data key="v_type">rxn</data>
    </node>
    <node id="n566">
      <data key="v_data">HCONH2 + H4P2O7 + vIR &gt; H4P2O7 + C4H5N3O</data>
      <data key="v_dataset">MineralGeoRxns</data>
      <data key="v_type">rxn</data>
    </node>
    <node id="n567">
      <data key="v_data">HCONH2 + H4P2O7 + vIR &gt; H4P2O7 + C4H6N2O2</data>
      <data key="v_dataset">MineralGeoRxns</data>
      <data key="v_type">rxn</data>
    </node>
    <node id="n568">
      <data key="v_data">HCONH2 + H4P2O7 + vIR &gt; H4P2O7 + C5H4N4O</data>
      <data key="v_dataset">MineralGeoRxns</data>
      <data key="v_type">rxn</data>
    </node>
    <node id="n569">
      <data key="v_data">HCONH2 + H4P2O7 + vIR &gt; H4P2O7 + C5H5N5</data>
      <data key="v_dataset">MineralGeoRxns</data>
      <data key="v_type">rxn</data>
    </node>
    <node id="n570">
      <data key="v_data">HCONH2 + H4P2O7 + vIR &gt; H4P2O7 + CH2N2</data>
      <data key="v_dataset">MineralGeoRxns</data>
      <data key="v_type">rxn</data>
    </node>
    <node id="n571">
      <data key="v_data">HCONH2 + H4P2O7 + vIR &gt; H4P2O7 + CH4N2O</data>
      <data key="v_dataset">MineralGeoRxns</data>
      <data key="v_type">rxn</data>
    </node>
    <node id="n572">
      <data key="v_data">HCONH2 + HPO4(2-) + 2 H(+) &gt; NH6PO4 + CO</data>
      <data key="v_dataset">MineralGeoRxns</data>
      <data key="v_type">rxn</data>
    </node>
    <node id="n573">
      <data key="v_data">HCONH2 + OH &gt; HCONH + H2O</data>
      <data key="v_dataset">FreeRadicalRxns</data>
      <data key="v_type">rxn</data>
    </node>
    <node id="n574">
      <data key="v_data">HCONH2 + OH &gt; OCNH2 + H2O</data>
      <data key="v_dataset">FreeRadicalRxns</data>
      <data key="v_type">rxn</data>
    </node>
    <node id="n575">
      <data key="v_data">HCONH2 + SO4(2-) + 2 H(+) + H2O &gt; 2 HCOOH + (NH4)2SO4</data>
      <data key="v_dataset">MineralGeoRxns</data>
      <data key="v_type">rxn</data>
    </node>
    <node id="n576">
      <data key="v_data">HCONH2 + vGamma &gt; CH3 + NO + vX</data>
      <data key="v_dataset">FreeRadicalRxns</data>
      <data key="v_type">rxn</data>
    </node>
    <node id="n577">
      <data key="v_data">HCONH2 + vUV &gt; CH3 + NO + vIR</data>
      <data key="v_dataset">FreeRadicalRxns</data>
      <data key="v_type">rxn</data>
    </node>
    <node id="n578">
      <data key="v_data">HCONH2 + vX &gt; CH3 + NO + vUV</data>
      <data key="v_dataset">FreeRadicalRxns</data>
      <data key="v_type">rxn</data>
    </node>
    <node id="n579">
      <data key="v_data">HCOO(-) + H(+) &gt; HCOOH</data>
      <data key="v_dataset">CarboxylicAcidRxns</data>
      <data key="v_type">rxn</data>
    </node>
    <node id="n580">
      <data key="v_data">HCOOCH3 + NH3 &gt; HCONH2 + H2O</data>
      <data key="v_dataset">MineralGeoRxns</data>
      <data key="v_type">rxn</data>
    </node>
    <node id="n581">
      <data key="v_data">HCOOH + NH3 &gt; HCOONH4</data>
      <data key="v_dataset">MineralGeoRxns</data>
      <data key="v_type">rxn</data>
    </node>
    <node id="n582">
      <data key="v_data">HCOONH4 &gt; HCONH2 + H2O</data>
      <data key="v_dataset">MineralGeoRxns</data>
      <data key="v_type">rxn</data>
    </node>
    <node id="n583">
      <data key="v_data">HNC-CH2-OH + OH + 2 H(+) &gt; C2H4O2 + NH3</data>
      <data key="v_dataset">NitrileRxns</data>
      <data key="v_type">rxn</data>
    </node>
    <node id="n584">
      <data key="v_data">HNCO + OH &gt; H2O + NCO</data>
      <data key="v_dataset">FreeRadicalRxns</data>
      <data key="v_type">rxn</data>
    </node>
    <node id="n585">
      <data key="v_data">HNCO + vGamma &gt; H + NCO + vX</data>
      <data key="v_dataset">FreeRadicalRxns</data>
      <data key="v_type">rxn</data>
    </node>
    <node id="n586">
      <data key="v_data">HNCO + vUV &gt; H + NCO + vIR</data>
      <data key="v_dataset">FreeRadicalRxns</data>
      <data key="v_type">rxn</data>
    </node>
    <node id="n587">
      <data key="v_data">HNCO + vX &gt; H + NCO + vUV</data>
      <data key="v_dataset">FreeRadicalRxns</data>
      <data key="v_type">rxn</data>
    </node>
    <node id="n588">
      <data key="v_data">HNO + vGamma &gt; NO + H + vX</data>
      <data key="v_dataset">FreeRadicalRxns</data>
      <data key="v_type">rxn</data>
    </node>
    <node id="n589">
      <data key="v_data">HNO + vUV &gt; NO + H + vIR</data>
      <data key="v_dataset">FreeRadicalRxns</data>
      <data key="v_type">rxn</data>
    </node>
    <node id="n590">
      <data key="v_data">HNO + vVIS &gt; NO + H + vIR</data>
      <data key="v_dataset">FreeRadicalRxns</data>
      <data key="v_type">rxn</data>
    </node>
    <node id="n591">
      <data key="v_data">HNO + vX &gt; NO + H + vUV</data>
      <data key="v_dataset">FreeRadicalRxns</data>
      <data key="v_type">rxn</data>
    </node>
    <node id="n592">
      <data key="v_data">HNO2 + OH &gt; H2O + NO2</data>
      <data key="v_dataset">FreeRadicalRxns</data>
      <data key="v_type">rxn</data>
    </node>
    <node id="n593">
      <data key="v_data">HNO2 + vGamma &gt; OH + NO + vX</data>
      <data key="v_dataset">FreeRadicalRxns</data>
      <data key="v_type">rxn</data>
    </node>
    <node id="n594">
      <data key="v_data">HNO2 + vUV &gt; OH + NO + vIR</data>
      <data key="v_dataset">FreeRadicalRxns</data>
      <data key="v_type">rxn</data>
    </node>
    <node id="n595">
      <data key="v_data">HNO2 + vVIS &gt; OH + NO + vIR</data>
      <data key="v_dataset">FreeRadicalRxns</data>
      <data key="v_type">rxn</data>
    </node>
    <node id="n596">
      <data key="v_data">HNO2 + vX &gt; OH + NO + vUV</data>
      <data key="v_dataset">FreeRadicalRxns</data>
      <data key="v_type">rxn</data>
    </node>
    <node id="n597">
      <data key="v_data">HNO3 + OH &gt; H2O + NO2 + O</data>
      <data key="v_dataset">FreeRadicalRxns</data>
      <data key="v_type">rxn</data>
    </node>
    <node id="n598">
      <data key="v_data">HNO3 + vGamma &gt; OH + NO2 + vX</data>
      <data key="v_dataset">FreeRadicalRxns</data>
      <data key="v_type">rxn</data>
    </node>
    <node id="n599">
      <data key="v_data">HNO3 + vUV &gt; OH + NO2 + vIR</data>
      <data key="v_dataset">FreeRadicalRxns</data>
      <data key="v_type">rxn</data>
    </node>
    <node id="n600">
      <data key="v_data">HNO3 + vVIS &gt; OH + NO2 + vIR</data>
      <data key="v_dataset">FreeRadicalRxns</data>
      <data key="v_type">rxn</data>
    </node>
    <node id="n601">
      <data key="v_data">HNO3 + vX &gt; OH + NO2 + vUV</data>
      <data key="v_dataset">FreeRadicalRxns</data>
      <data key="v_type">rxn</data>
    </node>
    <node id="n602">
      <data key="v_data">HO2 + Fe(2+) &gt; Fe(3+)HO2(-)</data>
      <data key="v_dataset">MineralGeoRxns</data>
      <data key="v_type">rxn</data>
    </node>
    <node id="n603">
      <data key="v_data">HO2 + Fe(2+) &gt; HO2(-) + Fe(3+)</data>
      <data key="v_dataset">PhysChemRxns</data>
      <data key="v_type">rxn</data>
    </node>
    <node id="n604">
      <data key="v_data">HO2 + H2O2 &gt; OH + H2O + O2</data>
      <data key="v_dataset">MineralGeoRxns</data>
      <data key="v_type">rxn</data>
    </node>
    <node id="n605">
      <data key="v_data">HO2 + HO2 &gt; H2O2 + O2</data>
      <data key="v_dataset">FreeRadicalRxns</data>
      <data key="v_type">rxn</data>
    </node>
    <node id="n606">
      <data key="v_data">HO2 + O(3P) &gt; O2 + OH</data>
      <data key="v_dataset">PhysChemRxns</data>
      <data key="v_type">rxn</data>
    </node>
    <node id="n607">
      <data key="v_data">HO2 &gt; H(+) + O2(-)</data>
      <data key="v_dataset">FreeRadicalRxns</data>
      <data key="v_type">rxn</data>
    </node>
    <node id="n608">
      <data key="v_data">HO2(-) + H(+) &gt; H2O2</data>
      <data key="v_dataset">PhysChemRxns</data>
      <data key="v_type">rxn</data>
    </node>
    <node id="n609">
      <data key="v_data">HO2(-) &gt; H + O2(-)</data>
      <data key="v_dataset">MineralGeoRxns</data>
      <data key="v_type">rxn</data>
    </node>
    <node id="n610">
      <data key="v_data">HOCl &gt; (-)OCl + H(+)</data>
      <data key="v_dataset">ChlorideRxns</data>
      <data key="v_type">rxn</data>
    </node>
    <node id="n611">
      <data key="v_data">He(4+) + 4 eaq(-) + H2O &gt; He + H2O</data>
      <data key="v_dataset">PhysChemRxns</data>
      <data key="v_type">rxn</data>
    </node>
    <node id="n612">
      <data key="v_data">N + N &gt; N2</data>
      <data key="v_dataset">FreeRadicalRxns</data>
      <data key="v_type">rxn</data>
    </node>
    <node id="n613">
      <data key="v_data">N + NO &gt; N2 + O</data>
      <data key="v_dataset">FreeRadicalRxns</data>
      <data key="v_type">rxn</data>
    </node>
    <node id="n614">
      <data key="v_data">N + O2 &gt; NO + O</data>
      <data key="v_dataset">FreeRadicalRxns</data>
      <data key="v_type">rxn</data>
    </node>
    <node id="n615">
      <data key="v_data">N + OH &gt; NO + H</data>
      <data key="v_dataset">FreeRadicalRxns</data>
      <data key="v_type">rxn</data>
    </node>
    <node id="n616">
      <data key="v_data">N2 + CH4 + vGamma &gt; C3H3N3</data>
      <data key="v_dataset">FreeRadicalRxns</data>
      <data key="v_type">rxn</data>
    </node>
    <node id="n617">
      <data key="v_data">N2 + CH4 + vGamma &gt; C3H7CN</data>
      <data key="v_dataset">FreeRadicalRxns</data>
      <data key="v_type">rxn</data>
    </node>
    <node id="n618">
      <data key="v_data">N2 + CH4 + vGamma &gt; C4H3N5</data>
      <data key="v_dataset">FreeRadicalRxns</data>
      <data key="v_type">rxn</data>
    </node>
    <node id="n619">
      <data key="v_data">N2 + CH4 + vGamma &gt; C4H5N</data>
      <data key="v_dataset">FreeRadicalRxns</data>
      <data key="v_type">rxn</data>
    </node>
    <node id="n620">
      <data key="v_data">N2 + CH4 + vGamma &gt; C6H6</data>
      <data key="v_dataset">FreeRadicalRxns</data>
      <data key="v_type">rxn</data>
    </node>
    <node id="n621">
      <data key="v_data">N2 + CH4 + vGamma &gt; CH3CH2CN</data>
      <data key="v_dataset">FreeRadicalRxns</data>
      <data key="v_type">rxn</data>
    </node>
    <node id="n622">
      <data key="v_data">N2 + CH4 + vX &gt; C3H3N3</data>
      <data key="v_dataset">FreeRadicalRxns</data>
      <data key="v_type">rxn</data>
    </node>
    <node id="n623">
      <data key="v_data">N2 + CH4 + vX &gt; C3H5N</data>
      <data key="v_dataset">FreeRadicalRxns</data>
      <data key="v_type">rxn</data>
    </node>
    <node id="n624">
      <data key="v_data">N2 + CH4 + vX &gt; C3H7CN</data>
      <data key="v_dataset">FreeRadicalRxns</data>
      <data key="v_type">rxn</data>
    </node>
    <node id="n625">
      <data key="v_data">N2 + CH4 + vX &gt; C4H3N5</data>
      <data key="v_dataset">FreeRadicalRxns</data>
      <data key="v_type">rxn</data>
    </node>
    <node id="n626">
      <data key="v_data">N2 + CH4 + vX &gt; C4H5N</data>
      <data key="v_dataset">FreeRadicalRxns</data>
      <data key="v_type">rxn</data>
    </node>
    <node id="n627">
      <data key="v_data">N2 + CH4 + vX &gt; C6H6</data>
      <data key="v_dataset">FreeRadicalRxns</data>
      <data key="v_type">rxn</data>
    </node>
    <node id="n628">
      <data key="v_data">N2 + H2O* &gt; NO + NH2</data>
      <data key="v_dataset">FreeRadicalRxns</data>
      <data key="v_type">rxn</data>
    </node>
    <node id="n629">
      <data key="v_data">N2 + vGamma &gt; (4S)N + (2D)N + vX</data>
      <data key="v_dataset">FreeRadicalRxns</data>
      <data key="v_type">rxn</data>
    </node>
    <node id="n630">
      <data key="v_data">N2 + vGamma &gt; N + N + vX</data>
      <data key="v_dataset">FreeRadicalRxns</data>
      <data key="v_type">rxn</data>
    </node>
    <node id="n631">
      <data key="v_data">N2 + vGamma &gt; N(+) + (2D)N + e(-)</data>
      <data key="v_dataset">FreeRadicalRxns</data>
      <data key="v_type">rxn</data>
    </node>
    <node id="n632">
      <data key="v_data">N2 + vGamma &gt; N(+) + (4S)N + e(-)</data>
      <data key="v_dataset">FreeRadicalRxns</data>
      <data key="v_type">rxn</data>
    </node>
    <node id="n633">
      <data key="v_data">N2 + vGamma &gt; N(+) + N + e(-)</data>
      <data key="v_dataset">FreeRadicalRxns</data>
      <data key="v_type">rxn</data>
    </node>
    <node id="n634">
      <data key="v_data">N2 + vGamma &gt; N2(+) + e(-)</data>
      <data key="v_dataset">FreeRadicalRxns</data>
      <data key="v_type">rxn</data>
    </node>
    <node id="n635">
      <data key="v_data">N2 + vUV &gt; (4S)N + (2D)N + vIR</data>
      <data key="v_dataset">FreeRadicalRxns</data>
      <data key="v_type">rxn</data>
    </node>
    <node id="n636">
      <data key="v_data">N2 + vUV &gt; N + N + vIR</data>
      <data key="v_dataset">FreeRadicalRxns</data>
      <data key="v_type">rxn</data>
    </node>
    <node id="n637">
      <data key="v_data">N2 + vX &gt; (4S)N + (2D)N + vUV</data>
      <data key="v_dataset">FreeRadicalRxns</data>
      <data key="v_type">rxn</data>
    </node>
    <node id="n638">
      <data key="v_data">N2 + vX &gt; N + N + vUV</data>
      <data key="v_dataset">FreeRadicalRxns</data>
      <data key="v_type">rxn</data>
    </node>
    <node id="n639">
      <data key="v_data">N2 + vX &gt; N(+) + (2D)N + e(-)</data>
      <data key="v_dataset">FreeRadicalRxns</data>
      <data key="v_type">rxn</data>
    </node>
    <node id="n640">
      <data key="v_data">N2 + vX &gt; N(+) + (4S)N + e(-)</data>
      <data key="v_dataset">FreeRadicalRxns</data>
      <data key="v_type">rxn</data>
    </node>
    <node id="n641">
      <data key="v_data">N2 + vX &gt; N(+) + N + e(-)</data>
      <data key="v_dataset">FreeRadicalRxns</data>
      <data key="v_type">rxn</data>
    </node>
    <node id="n642">
      <data key="v_data">N2 + vX &gt; N2(+) + e(-)</data>
      <data key="v_dataset">FreeRadicalRxns</data>
      <data key="v_type">rxn</data>
    </node>
    <node id="n643">
      <data key="v_data">N2H2 + H2O2 &gt; N2 + H2O</data>
      <data key="v_dataset">FreeRadicalRxns</data>
      <data key="v_type">rxn</data>
    </node>
    <node id="n644">
      <data key="v_data">NC-CH2O-CH2-OH + OH + 2 H(+) &gt; C3H6O3 + NH3</data>
      <data key="v_dataset">NitrileRxns</data>
      <data key="v_type">rxn</data>
    </node>
    <node id="n645">
      <data key="v_data">NCO + CH4 &gt; HNCO + CH3</data>
      <data key="v_dataset">FreeRadicalRxns</data>
      <data key="v_type">rxn</data>
    </node>
    <node id="n646">
      <data key="v_data">NCO + H2 &gt; HNCO + H</data>
      <data key="v_dataset">FreeRadicalRxns</data>
      <data key="v_type">rxn</data>
    </node>
    <node id="n647">
      <data key="v_data">NCO + N &gt; N2 + CO</data>
      <data key="v_dataset">FreeRadicalRxns</data>
      <data key="v_type">rxn</data>
    </node>
    <node id="n648">
      <data key="v_data">NCO + O &gt; NO + CO</data>
      <data key="v_dataset">FreeRadicalRxns</data>
      <data key="v_type">rxn</data>
    </node>
    <node id="n649">
      <data key="v_data">NCO + vGamma &gt; N + CO + vX</data>
      <data key="v_dataset">FreeRadicalRxns</data>
      <data key="v_type">rxn</data>
    </node>
    <node id="n650">
      <data key="v_data">NCO + vUV &gt; N + CO + vIR</data>
      <data key="v_dataset">FreeRadicalRxns</data>
      <data key="v_type">rxn</data>
    </node>
    <node id="n651">
      <data key="v_data">NCO + vX &gt; N + CO + vUV</data>
      <data key="v_dataset">FreeRadicalRxns</data>
      <data key="v_type">rxn</data>
    </node>
    <node id="n652">
      <data key="v_data">NH + CH3 &gt; (4S)N + CH4</data>
      <data key="v_dataset">FreeRadicalRxns</data>
      <data key="v_type">rxn</data>
    </node>
    <node id="n653">
      <data key="v_data">NH + CH3 &gt; CH2NH + H</data>
      <data key="v_dataset">FreeRadicalRxns</data>
      <data key="v_type">rxn</data>
    </node>
    <node id="n654">
      <data key="v_data">NH + H &gt; (4S)N + H2</data>
      <data key="v_dataset">FreeRadicalRxns</data>
      <data key="v_type">rxn</data>
    </node>
    <node id="n655">
      <data key="v_data">NH + NH &gt; N2 + H2</data>
      <data key="v_dataset">FreeRadicalRxns</data>
      <data key="v_type">rxn</data>
    </node>
    <node id="n656">
      <data key="v_data">NH2 + CO3(-) &gt; NH2O(-) + CO2</data>
      <data key="v_dataset">FreeRadicalRxns</data>
      <data key="v_type">rxn</data>
    </node>
    <node id="n657">
      <data key="v_data">NH2 + HCO3(-) &gt; NH3 + CO3(-)</data>
      <data key="v_dataset">FreeRadicalRxns</data>
      <data key="v_type">rxn</data>
    </node>
    <node id="n658">
      <data key="v_data">NH2 + NH2 &gt; N2H4</data>
      <data key="v_dataset">FreeRadicalRxns</data>
      <data key="v_type">rxn</data>
    </node>
    <node id="n659">
      <data key="v_data">NH2 + O2 + H2O &gt; NH2O2 + H2O</data>
      <data key="v_dataset">FreeRadicalRxns</data>
      <data key="v_type">rxn</data>
    </node>
    <node id="n660">
      <data key="v_data">NH2 + OH + H2O &gt; NH2OH + H2O</data>
      <data key="v_dataset">FreeRadicalRxns</data>
      <data key="v_type">rxn</data>
    </node>
    <node id="n661">
      <data key="v_data">NH2CN + C2H4O2 + HPO4(2-) + NH3 &gt; 2-NH2-Im + HPO4(2-)</data>
      <data key="v_dataset">RNAnucleotideRxns</data>
      <data key="v_type">rxn</data>
    </node>
    <node id="n662">
      <data key="v_data">NH2CN + H2O &gt; CH4N2O</data>
      <data key="v_dataset">RNAnucleotideRxns</data>
      <data key="v_type">rxn</data>
    </node>
    <node id="n663">
      <data key="v_data">NH2Cl + HOCl &gt; NHCl2 + H2O</data>
      <data key="v_dataset">ChlorideRxns</data>
      <data key="v_type">rxn</data>
    </node>
    <node id="n664">
      <data key="v_data">NH3 + HOCl &gt; NH2Cl + H2O</data>
      <data key="v_dataset">ChlorideRxns</data>
      <data key="v_type">rxn</data>
    </node>
    <node id="n665">
      <data key="v_data">NH3 + OH &gt; NH2 + H2O</data>
      <data key="v_dataset">FreeRadicalRxns</data>
      <data key="v_type">rxn</data>
    </node>
    <node id="n666">
      <data key="v_data">NH4(+) + eaq(-) &gt; H + NH3</data>
      <data key="v_dataset">FreeRadicalRxns</data>
      <data key="v_type">rxn</data>
    </node>
    <node id="n667">
      <data key="v_data">NH6PO4 + vIR &gt; NH3 + 2 H(+) + HPO4(2-)</data>
      <data key="v_dataset">MineralGeoRxns</data>
      <data key="v_type">rxn</data>
    </node>
    <node id="n668">
      <data key="v_data">NHCl2 + HOCl &gt; NCl3 + H2O</data>
      <data key="v_dataset">ChlorideRxns</data>
      <data key="v_type">rxn</data>
    </node>
    <node id="n669">
      <data key="v_data">NO + HO2 &gt; NO2 + OH</data>
      <data key="v_dataset">FreeRadicalRxns</data>
      <data key="v_type">rxn</data>
    </node>
    <node id="n670">
      <data key="v_data">NO + OH &gt; HNO2</data>
      <data key="v_dataset">FreeRadicalRxns</data>
      <data key="v_type">rxn</data>
    </node>
    <node id="n671">
      <data key="v_data">NO + vGamma &gt; N + O + vX</data>
      <data key="v_dataset">FreeRadicalRxns</data>
      <data key="v_type">rxn</data>
    </node>
    <node id="n672">
      <data key="v_data">NO + vUV &gt; N + O + vIR</data>
      <data key="v_dataset">FreeRadicalRxns</data>
      <data key="v_type">rxn</data>
    </node>
    <node id="n673">
      <data key="v_data">NO + vX &gt; N + O + vUV</data>
      <data key="v_dataset">FreeRadicalRxns</data>
      <data key="v_type">rxn</data>
    </node>
    <node id="n674">
      <data key="v_data">NO2 + HO2 &gt; HOONO2</data>
      <data key="v_dataset">FreeRadicalRxns</data>
      <data key="v_type">rxn</data>
    </node>
    <node id="n675">
      <data key="v_data">NO2 + O2(-) &gt; O2NOO(-)</data>
      <data key="v_dataset">FreeRadicalRxns</data>
      <data key="v_type">rxn</data>
    </node>
    <node id="n676">
      <data key="v_data">NO2 + vGamma &gt; NO + O + vX</data>
      <data key="v_dataset">FreeRadicalRxns</data>
      <data key="v_type">rxn</data>
    </node>
    <node id="n677">
      <data key="v_data">NO2 + vUV &gt; NO + O + vIR</data>
      <data key="v_dataset">FreeRadicalRxns</data>
      <data key="v_type">rxn</data>
    </node>
    <node id="n678">
      <data key="v_data">NO2 + vVIS &gt; NO + O + vIR</data>
      <data key="v_dataset">FreeRadicalRxns</data>
      <data key="v_type">rxn</data>
    </node>
    <node id="n679">
      <data key="v_data">NO2 + vX &gt; NO + O + vUV</data>
      <data key="v_dataset">FreeRadicalRxns</data>
      <data key="v_type">rxn</data>
    </node>
    <node id="n680">
      <data key="v_data">NO2(-) + OH &gt; NO2 + OH(-)</data>
      <data key="v_dataset">FreeRadicalRxns</data>
      <data key="v_type">rxn</data>
    </node>
    <node id="n681">
      <data key="v_data">NO3(-) + H &gt; NO2 + OH(-)</data>
      <data key="v_dataset">FreeRadicalRxns</data>
      <data key="v_type">rxn</data>
    </node>
    <node id="n682">
      <data key="v_data">NO3(-) + H(+) + H2O &gt; HNO3 + H2O</data>
      <data key="v_dataset">MineralGeoRxns</data>
      <data key="v_type">rxn</data>
    </node>
    <node id="n683">
      <data key="v_data">NO3(-) + eaq(-) &gt; NO3(2-)</data>
      <data key="v_dataset">FreeRadicalRxns</data>
      <data key="v_type">rxn</data>
    </node>
    <node id="n684">
      <data key="v_data">NO3(2-) + H2O &gt; NO2 + 2 OH(-)</data>
      <data key="v_dataset">FreeRadicalRxns</data>
      <data key="v_type">rxn</data>
    </node>
    <node id="n685">
      <data key="v_data">NO3(2-) + H2O2 &gt; NO3(-) + OH + OH(-)</data>
      <data key="v_dataset">FreeRadicalRxns</data>
      <data key="v_type">rxn</data>
    </node>
    <node id="n686">
      <data key="v_data">NO3(2-) + O2 &gt; NO3(-) + O2(-)</data>
      <data key="v_dataset">FreeRadicalRxns</data>
      <data key="v_type">rxn</data>
    </node>
    <node id="n687">
      <data key="v_data">O + CH3CHO &gt; OH + CH3CO</data>
      <data key="v_dataset">FreeRadicalRxns</data>
      <data key="v_type">rxn</data>
    </node>
    <node id="n688">
      <data key="v_data">O + H2CO &gt; OH + HCO</data>
      <data key="v_dataset">FreeRadicalRxns</data>
      <data key="v_type">rxn</data>
    </node>
    <node id="n689">
      <data key="v_data">O + H2O2 &gt; OH + HO2</data>
      <data key="v_dataset">FreeRadicalRxns</data>
      <data key="v_type">rxn</data>
    </node>
    <node id="n690">
      <data key="v_data">O + HCO &gt; H + CO2</data>
      <data key="v_dataset">FreeRadicalRxns</data>
      <data key="v_type">rxn</data>
    </node>
    <node id="n691">
      <data key="v_data">O + HCO &gt; OH + CO</data>
      <data key="v_dataset">FreeRadicalRxns</data>
      <data key="v_type">rxn</data>
    </node>
    <node id="n692">
      <data key="v_data">O + HNO &gt; OH + NO</data>
      <data key="v_dataset">FreeRadicalRxns</data>
      <data key="v_type">rxn</data>
    </node>
    <node id="n693">
      <data key="v_data">O + HO2 &gt; OH + O2</data>
      <data key="v_dataset">FreeRadicalRxns</data>
      <data key="v_type">rxn</data>
    </node>
    <node id="n694">
      <data key="v_data">O + NO &gt; NO2</data>
      <data key="v_dataset">FreeRadicalRxns</data>
      <data key="v_type">rxn</data>
    </node>
    <node id="n695">
      <data key="v_data">O + NO2 &gt; NO + O2</data>
      <data key="v_dataset">FreeRadicalRxns</data>
      <data key="v_type">rxn</data>
    </node>
    <node id="n696">
      <data key="v_data">O + O &gt; O2</data>
      <data key="v_dataset">FreeRadicalRxns</data>
      <data key="v_type">rxn</data>
    </node>
    <node id="n697">
      <data key="v_data">O + O2 &gt; O3</data>
      <data key="v_dataset">FreeRadicalRxns</data>
      <data key="v_type">rxn</data>
    </node>
    <node id="n698">
      <data key="v_data">O + OH &gt; O2 + H</data>
      <data key="v_dataset">FreeRadicalRxns</data>
      <data key="v_type">rxn</data>
    </node>
    <node id="n699">
      <data key="v_data">O(1D) + CH4 &gt; OH + CH3</data>
      <data key="v_dataset">FreeRadicalRxns</data>
      <data key="v_type">rxn</data>
    </node>
    <node id="n700">
      <data key="v_data">O(1D) + CO2 &gt; O + CO2</data>
      <data key="v_dataset">FreeRadicalRxns</data>
      <data key="v_type">rxn</data>
    </node>
    <node id="n701">
      <data key="v_data">O(1D) + H2 &gt; OH + H</data>
      <data key="v_dataset">FreeRadicalRxns</data>
      <data key="v_type">rxn</data>
    </node>
    <node id="n702">
      <data key="v_data">O(1D) + H2O &gt; OH + OH</data>
      <data key="v_dataset">FreeRadicalRxns</data>
      <data key="v_type">rxn</data>
    </node>
    <node id="n703">
      <data key="v_data">O(1D) + N2 &gt; O + N2</data>
      <data key="v_dataset">FreeRadicalRxns</data>
      <data key="v_type">rxn</data>
    </node>
    <node id="n704">
      <data key="v_data">O(1D) + N2 &gt; O(3P) + N2 + vIR</data>
      <data key="v_dataset">FreeRadicalRxns</data>
      <data key="v_type">rxn</data>
    </node>
    <node id="n705">
      <data key="v_data">O(1D) &gt; O(3P) + vIR</data>
      <data key="v_dataset">FreeRadicalRxns</data>
      <data key="v_type">rxn</data>
    </node>
    <node id="n706">
      <data key="v_data">O(3P) + (3)CH2 &gt; CO + 2H</data>
      <data key="v_dataset">FreeRadicalRxns</data>
      <data key="v_type">rxn</data>
    </node>
    <node id="n707">
      <data key="v_data">O2 + CH2COO(-) &gt; O2CH2COO(-)</data>
      <data key="v_dataset">CarboxylicAcidRxns</data>
      <data key="v_type">rxn</data>
    </node>
    <node id="n708">
      <data key="v_data">O2 + CH2COOH &gt; O2CH3COOH</data>
      <data key="v_dataset">CarboxylicAcidRxns</data>
      <data key="v_type">rxn</data>
    </node>
    <node id="n709">
      <data key="v_data">O2 + H &gt; HO2</data>
      <data key="v_dataset">PhysChemRxns</data>
      <data key="v_type">rxn</data>
    </node>
    <node id="n710">
      <data key="v_data">O2 + HCO &gt; HO2 + CO</data>
      <data key="v_dataset">FreeRadicalRxns</data>
      <data key="v_type">rxn</data>
    </node>
    <node id="n711">
      <data key="v_data">O2 + eaq(-) + H2O &gt; O2(-) + H2O</data>
      <data key="v_dataset">PhysChemRxns</data>
      <data key="v_type">rxn</data>
    </node>
    <node id="n712">
      <data key="v_data">O2 + vGamma &gt; (1D)O + O + vX</data>
      <data key="v_dataset">FreeRadicalRxns</data>
      <data key="v_type">rxn</data>
    </node>
    <node id="n713">
      <data key="v_data">O2 + vGamma &gt; O + O + vX</data>
      <data key="v_dataset">FreeRadicalRxns</data>
      <data key="v_type">rxn</data>
    </node>
    <node id="n714">
      <data key="v_data">O2 + vUV &gt; (1D)O + O + vIR</data>
      <data key="v_dataset">FreeRadicalRxns</data>
      <data key="v_type">rxn</data>
    </node>
    <node id="n715">
      <data key="v_data">O2 + vUV &gt; O + O + vIR</data>
      <data key="v_dataset">FreeRadicalRxns</data>
      <data key="v_type">rxn</data>
    </node>
    <node id="n716">
      <data key="v_data">O2 + vX &gt; (1D)O + O + vUV</data>
      <data key="v_dataset">FreeRadicalRxns</data>
      <data key="v_type">rxn</data>
    </node>
    <node id="n717">
      <data key="v_data">O2 + vX &gt; O + O + vUV</data>
      <data key="v_dataset">FreeRadicalRxns</data>
      <data key="v_type">rxn</data>
    </node>
    <node id="n718">
      <data key="v_data">O2(-) + Fe(3+) &gt; O2 + Fe(2+)</data>
      <data key="v_dataset">MineralGeoRxns</data>
      <data key="v_type">rxn</data>
    </node>
    <node id="n719">
      <data key="v_data">O2(2-) + H2O &gt; HO2(-) + OH(-)</data>
      <data key="v_dataset">MineralGeoRxns</data>
      <data key="v_type">rxn</data>
    </node>
    <node id="n720">
      <data key="v_data">O2CH2COO(-) + H(+) &gt; O2CH2COOH</data>
      <data key="v_dataset">CarboxylicAcidRxns</data>
      <data key="v_type">rxn</data>
    </node>
    <node id="n721">
      <data key="v_data">O2CH2COO(-) + O2CH2COO(-) &gt; CHOCOOH + H2CO + CO2</data>
      <data key="v_dataset">CarboxylicAcidRxns</data>
      <data key="v_type">rxn</data>
    </node>
    <node id="n722">
      <data key="v_data">O2CH2COOH + O2CH2COOH &gt; CH2OHCOOH + CHOCOOH + H2CO + CO2</data>
      <data key="v_dataset">CarboxylicAcidRxns</data>
      <data key="v_type">rxn</data>
    </node>
    <node id="n723">
      <data key="v_data">O2NOO(-) &gt; NO2 + O2(-)</data>
      <data key="v_dataset">FreeRadicalRxns</data>
      <data key="v_type">rxn</data>
    </node>
    <node id="n724">
      <data key="v_data">O3 +  vGamma &gt; O2 + O(1D) + vX</data>
      <data key="v_dataset">FreeRadicalRxns</data>
      <data key="v_type">rxn</data>
    </node>
    <node id="n725">
      <data key="v_data">O3 +  vUV &gt; O2 + O(1D) + vIR</data>
      <data key="v_dataset">FreeRadicalRxns</data>
      <data key="v_type">rxn</data>
    </node>
    <node id="n726">
      <data key="v_data">O3 +  vX &gt; O2 + O(1D) + vUV</data>
      <data key="v_dataset">FreeRadicalRxns</data>
      <data key="v_type">rxn</data>
    </node>
    <node id="n727">
      <data key="v_data">O3 + vGamma &gt; O2 + O + vX</data>
      <data key="v_dataset">FreeRadicalRxns</data>
      <data key="v_type">rxn</data>
    </node>
    <node id="n728">
      <data key="v_data">O3 + vUV &gt; O2 + O + vIR</data>
      <data key="v_dataset">FreeRadicalRxns</data>
      <data key="v_type">rxn</data>
    </node>
    <node id="n729">
      <data key="v_data">O3 + vX &gt; O2 + O + vUV</data>
      <data key="v_dataset">FreeRadicalRxns</data>
      <data key="v_type">rxn</data>
    </node>
    <node id="n730">
      <data key="v_data">OCN + H2O &gt; HCO + HNO</data>
      <data key="v_dataset">FreeRadicalRxns</data>
      <data key="v_type">rxn</data>
    </node>
    <node id="n731">
      <data key="v_data">OH + CH3CHO &gt; H2O + CH3CO</data>
      <data key="v_dataset">FreeRadicalRxns</data>
      <data key="v_type">rxn</data>
    </node>
    <node id="n732">
      <data key="v_data">OH + Fe(2+) &gt; OH(-) + Fe(3+)</data>
      <data key="v_dataset">PhysChemRxns</data>
      <data key="v_type">rxn</data>
    </node>
    <node id="n733">
      <data key="v_data">OH + H &gt; H2O + vIR</data>
      <data key="v_dataset">PhysChemRxns</data>
      <data key="v_type">rxn</data>
    </node>
    <node id="n734">
      <data key="v_data">OH + H2 &gt; H2O + H</data>
      <data key="v_dataset">FreeRadicalRxns</data>
      <data key="v_type">rxn</data>
    </node>
    <node id="n735">
      <data key="v_data">OH + H2CO &gt; H2O + HCO</data>
      <data key="v_dataset">FreeRadicalRxns</data>
      <data key="v_type">rxn</data>
    </node>
    <node id="n736">
      <data key="v_data">OH + H2O2 &gt; H2O + HO2</data>
      <data key="v_dataset">FreeRadicalRxns</data>
      <data key="v_type">rxn</data>
    </node>
    <node id="n737">
      <data key="v_data">OH + H2O2 &gt; HO2 + H2O</data>
      <data key="v_dataset">MineralGeoRxns</data>
      <data key="v_type">rxn</data>
    </node>
    <node id="n738">
      <data key="v_data">OH + H3PO4 &gt; H2PO4 + H2O</data>
      <data key="v_dataset">FreeRadicalRxns</data>
      <data key="v_type">rxn</data>
    </node>
    <node id="n739">
      <data key="v_data">OH + HCN &gt; CNH2O</data>
      <data key="v_dataset">MineralGeoRxns</data>
      <data key="v_type">rxn</data>
    </node>
    <node id="n740">
      <data key="v_data">OH + HCN &gt; HC(OH)N</data>
      <data key="v_dataset">NitrileRxns</data>
      <data key="v_type">rxn</data>
    </node>
    <node id="n741">
      <data key="v_data">OH + HCO &gt; H2O + CO</data>
      <data key="v_dataset">FreeRadicalRxns</data>
      <data key="v_type">rxn</data>
    </node>
    <node id="n742">
      <data key="v_data">OH + HCOO(-) &gt; H2O + COO(-)</data>
      <data key="v_dataset">FreeRadicalRxns</data>
      <data key="v_type">rxn</data>
    </node>
    <node id="n743">
      <data key="v_data">OH + HCOOH &gt; H2O + COOH</data>
      <data key="v_dataset">CarboxylicAcidRxns</data>
      <data key="v_type">rxn</data>
    </node>
    <node id="n744">
      <data key="v_data">OH + HNO &gt; H2O + NO</data>
      <data key="v_dataset">FreeRadicalRxns</data>
      <data key="v_type">rxn</data>
    </node>
    <node id="n745">
      <data key="v_data">OH + HO2 &gt; H2O + O2</data>
      <data key="v_dataset">FreeRadicalRxns</data>
      <data key="v_type">rxn</data>
    </node>
    <node id="n746">
      <data key="v_data">OH + NO2 &gt; HNO3</data>
      <data key="v_dataset">FreeRadicalRxns</data>
      <data key="v_type">rxn</data>
    </node>
    <node id="n747">
      <data key="v_data">OH + O(3P) &gt; HO2</data>
      <data key="v_dataset">PhysChemRxns</data>
      <data key="v_type">rxn</data>
    </node>
    <node id="n748">
      <data key="v_data">OH + OH &gt; H2O + O</data>
      <data key="v_dataset">FreeRadicalRxns</data>
      <data key="v_type">rxn</data>
    </node>
    <node id="n749">
      <data key="v_data">OH + OH &gt; H2O + O(3P)</data>
      <data key="v_dataset">FreeRadicalRxns</data>
      <data key="v_type">rxn</data>
    </node>
    <node id="n750">
      <data key="v_data">OH + OH &gt; H2O2</data>
      <data key="v_dataset">FreeRadicalRxns</data>
      <data key="v_type">rxn</data>
    </node>
    <node id="n751">
      <data key="v_data">OH + OH &gt; H2O2 </data>
      <data key="v_dataset">PhysChemRxns</data>
      <data key="v_type">rxn</data>
    </node>
    <node id="n752">
      <data key="v_data">OH + eaq(-) + H2O &gt; OH(-) + H2O</data>
      <data key="v_dataset">PhysChemRxns</data>
      <data key="v_type">rxn</data>
    </node>
    <node id="n753">
      <data key="v_data">Pentose-NH2-Ox + HC3N &gt; Anhydroarabinonucleoside</data>
      <data key="v_dataset">RNAnucleotideRxns</data>
      <data key="v_type">rxn</data>
    </node>
    <node id="n754">
      <data key="v_data">alpha + H2O &gt; H2O + vUV + vVIS</data>
      <data key="v_dataset">PhysChemRxns</data>
      <data key="v_type">rxn</data>
    </node>
    <node id="n755">
      <data key="v_data">beta + H2O &gt; H2O + vUV + vVIS + e(-)</data>
      <data key="v_dataset">PhysChemRxns</data>
      <data key="v_type">rxn</data>
    </node>
    <node id="n756">
      <data key="v_data">beta + H2O &gt; H2O + vX + vIR + e(-)</data>
      <data key="v_dataset">PhysChemRxns</data>
      <data key="v_type">rxn</data>
    </node>
    <node id="n757">
      <data key="v_data">e(-) + H(+) &gt; H</data>
      <data key="v_dataset">PhysChemRxns</data>
      <data key="v_type">rxn</data>
    </node>
    <node id="n758">
      <data key="v_data">e(-) + H2O &gt; H2O + vUV + vVIS + eaq(-)</data>
      <data key="v_dataset">PhysChemRxns</data>
      <data key="v_type">rxn</data>
    </node>
    <node id="n759">
      <data key="v_data">e(-) + H2O &gt; H2O + vX + vIR + eaq(-)</data>
      <data key="v_dataset">PhysChemRxns</data>
      <data key="v_type">rxn</data>
    </node>
    <node id="n760">
      <data key="v_data">e(-) + H2O &gt; eaq(-) + H2O + vIR</data>
      <data key="v_dataset">PhysChemRxns</data>
      <data key="v_type">rxn</data>
    </node>
    <node id="n761">
      <data key="v_data">eaq(-) + Cl + H2O &gt; Cl(-) + H2O</data>
      <data key="v_dataset">ChlorideRxns</data>
      <data key="v_type">rxn</data>
    </node>
    <node id="n762">
      <data key="v_data">eaq(-) + Cl2(-) + H2O &gt; 2 Cl(-) + H2O</data>
      <data key="v_dataset">ChlorideRxns</data>
      <data key="v_type">rxn</data>
    </node>
    <node id="n763">
      <data key="v_data">eaq(-) + H + H2O &gt; H2 + OH(-)</data>
      <data key="v_dataset">PhysChemRxns</data>
      <data key="v_type">rxn</data>
    </node>
    <node id="n764">
      <data key="v_data">eaq(-) + H(+) + H2O &gt; H + H2O</data>
      <data key="v_dataset">PhysChemRxns</data>
      <data key="v_type">rxn</data>
    </node>
    <node id="n765">
      <data key="v_data">eaq(-) + H2O2 + H2O &gt; OH + OH(-) + H2O</data>
      <data key="v_dataset">FreeRadicalRxns</data>
      <data key="v_type">rxn</data>
    </node>
    <node id="n766">
      <data key="v_data">eaq(-) + HCN + H(+) + H2O &gt; H2CN + H2O</data>
      <data key="v_dataset">NitrileRxns</data>
      <data key="v_type">rxn</data>
    </node>
    <node id="n767">
      <data key="v_data">vGamma + CH3CN + H2O &gt; AAprecursorpolymers</data>
      <data key="v_dataset">FreeRadicalRxns</data>
      <data key="v_type">rxn</data>
    </node>
    <node id="n768">
      <data key="v_data">vGamma + H2O + CH3CN &gt; C3H5NO</data>
      <data key="v_dataset">FreeRadicalRxns</data>
      <data key="v_type">rxn</data>
    </node>
    <node id="n769">
      <data key="v_data">vGamma + H2O + CH3CN &gt; C3H6O</data>
      <data key="v_dataset">FreeRadicalRxns</data>
      <data key="v_type">rxn</data>
    </node>
    <node id="n770">
      <data key="v_data">vGamma + H2O + CH3CN &gt; C3H7CN</data>
      <data key="v_dataset">FreeRadicalRxns</data>
      <data key="v_type">rxn</data>
    </node>
    <node id="n771">
      <data key="v_data">vGamma + H2O + CH3CN &gt; C4H4N2O2</data>
      <data key="v_dataset">FreeRadicalRxns</data>
      <data key="v_type">rxn</data>
    </node>
    <node id="n772">
      <data key="v_data">vGamma + H2O + CH3CN &gt; C5H7NO</data>
      <data key="v_dataset">FreeRadicalRxns</data>
      <data key="v_type">rxn</data>
    </node>
    <node id="n773">
      <data key="v_data">vGamma + H2O + CH3CN &gt; C5H8N2</data>
      <data key="v_dataset">FreeRadicalRxns</data>
      <data key="v_type">rxn</data>
    </node>
    <node id="n774">
      <data key="v_data">vGamma + H2O + CH3CN &gt; C6H14O</data>
      <data key="v_dataset">FreeRadicalRxns</data>
      <data key="v_type">rxn</data>
    </node>
    <node id="n775">
      <data key="v_data">vGamma + H2O + CH3CN &gt; C6H9N3</data>
      <data key="v_dataset">FreeRadicalRxns</data>
      <data key="v_type">rxn</data>
    </node>
    <node id="n776">
      <data key="v_data">vGamma + H2O + CH3CN &gt; C6H9NO</data>
      <data key="v_dataset">FreeRadicalRxns</data>
      <data key="v_type">rxn</data>
    </node>
    <node id="n777">
      <data key="v_data">vGamma + H2O + CH3CN &gt; CH3CH2CONH2</data>
      <data key="v_dataset">FreeRadicalRxns</data>
      <data key="v_type">rxn</data>
    </node>
    <node id="n778">
      <data key="v_data">vGamma + H2O + CH3CN &gt; CH3CHCHCN</data>
      <data key="v_dataset">FreeRadicalRxns</data>
      <data key="v_type">rxn</data>
    </node>
    <node id="n779">
      <data key="v_data">vGamma + H2O + CH3CN &gt; CH3CHOHCONH2</data>
      <data key="v_dataset">FreeRadicalRxns</data>
      <data key="v_type">rxn</data>
    </node>
    <node id="n780">
      <data key="v_data">vGamma + H2O + CH3CN &gt; CH3OCONH2</data>
      <data key="v_dataset">FreeRadicalRxns</data>
      <data key="v_type">rxn</data>
    </node>
    <node id="n781">
      <data key="v_data">vX + H2O &gt; H2O + vUV + e(-)</data>
      <data key="v_dataset">PhysChemRxns</data>
      <data key="v_type">rxn</data>
    </node>
    <node id="n782">
      <data key="v_data">vX + H2O &gt; H2O(+) + e(-) + vIR</data>
      <data key="v_dataset">PhysChemRxns</data>
      <data key="v_type">rxn</data>
    </node>
    <node id="n783">
      <data key="v_data">(-)CN</data>
      <data key="v_dataset">na</data>
      <data key="v_type">ent</data>
    </node>
    <node id="n784">
      <data key="v_data">(-)N(CN)2</data>
      <data key="v_dataset">na</data>
      <data key="v_type">ent</data>
    </node>
    <node id="n785">
      <data key="v_data">(-)OCN</data>
      <data key="v_dataset">na</data>
      <data key="v_type">ent</data>
    </node>
    <node id="n786">
      <data key="v_data">(-)OCl</data>
      <data key="v_dataset">na</data>
      <data key="v_type">ent</data>
    </node>
    <node id="n787">
      <data key="v_data">(1)CH2</data>
      <data key="v_dataset">na</data>
      <data key="v_type">ent</data>
    </node>
    <node id="n788">
      <data key="v_data">(1D)O</data>
      <data key="v_dataset">na</data>
      <data key="v_type">ent</data>
    </node>
    <node id="n789">
      <data key="v_data">(2D)N</data>
      <data key="v_dataset">na</data>
      <data key="v_type">ent</data>
    </node>
    <node id="n790">
      <data key="v_data">(3)CH2</data>
      <data key="v_dataset">na</data>
      <data key="v_type">ent</data>
    </node>
    <node id="n791">
      <data key="v_data">(4S)N</data>
      <data key="v_dataset">na</data>
      <data key="v_type">ent</data>
    </node>
    <node id="n792">
      <data key="v_data">(C5H6N2O2)2</data>
      <data key="v_dataset">na</data>
      <data key="v_type">ent</data>
    </node>
    <node id="n793">
      <data key="v_data">(CH2COO(-))2</data>
      <data key="v_dataset">na</data>
      <data key="v_type">ent</data>
    </node>
    <node id="n794">
      <data key="v_data">(CH2COOH)2</data>
      <data key="v_dataset">na</data>
      <data key="v_type">ent</data>
    </node>
    <node id="n795">
      <data key="v_data">(CH3CH(OH)COCH3)2</data>
      <data key="v_dataset">na</data>
      <data key="v_type">ent</data>
    </node>
    <node id="n796">
      <data key="v_data">(CH3CN)-</data>
      <data key="v_dataset">na</data>
      <data key="v_type">ent</data>
    </node>
    <node id="n797">
      <data key="v_data">(NH4)2SO4</data>
      <data key="v_dataset">na</data>
      <data key="v_type">ent</data>
    </node>
    <node id="n798">
      <data key="v_data">+CO3(-)</data>
      <data key="v_dataset">na</data>
      <data key="v_type">ent</data>
    </node>
    <node id="n799">
      <data key="v_data">+Cl2(-)</data>
      <data key="v_dataset">na</data>
      <data key="v_type">ent</data>
    </node>
    <node id="n800">
      <data key="v_data">+vGamma</data>
      <data key="v_dataset">na</data>
      <data key="v_type">ent</data>
    </node>
    <node id="n801">
      <data key="v_data">137Ba</data>
      <data key="v_dataset">na</data>
      <data key="v_type">ent</data>
    </node>
    <node id="n802">
      <data key="v_data">137Cs</data>
      <data key="v_dataset">na</data>
      <data key="v_type">ent</data>
    </node>
    <node id="n803">
      <data key="v_data">140Ba</data>
      <data key="v_dataset">na</data>
      <data key="v_type">ent</data>
    </node>
    <node id="n804">
      <data key="v_data">140Ce</data>
      <data key="v_dataset">na</data>
      <data key="v_type">ent</data>
    </node>
    <node id="n805">
      <data key="v_data">140Cs</data>
      <data key="v_dataset">na</data>
      <data key="v_type">ent</data>
    </node>
    <node id="n806">
      <data key="v_data">140La</data>
      <data key="v_dataset">na</data>
      <data key="v_type">ent</data>
    </node>
    <node id="n807">
      <data key="v_data">140Xe</data>
      <data key="v_dataset">na</data>
      <data key="v_type">ent</data>
    </node>
    <node id="n808">
      <data key="v_data">144Ba</data>
      <data key="v_dataset">na</data>
      <data key="v_type">ent</data>
    </node>
    <node id="n809">
      <data key="v_data">144Ce</data>
      <data key="v_dataset">na</data>
      <data key="v_type">ent</data>
    </node>
    <node id="n810">
      <data key="v_data">144La</data>
      <data key="v_dataset">na</data>
      <data key="v_type">ent</data>
    </node>
    <node id="n811">
      <data key="v_data">144Nd</data>
      <data key="v_dataset">na</data>
      <data key="v_type">ent</data>
    </node>
    <node id="n812">
      <data key="v_data">144Pr</data>
      <data key="v_dataset">na</data>
      <data key="v_type">ent</data>
    </node>
    <node id="n813">
      <data key="v_data">2-NH2-Im</data>
      <data key="v_dataset">na</data>
      <data key="v_type">ent</data>
    </node>
    <node id="n814">
      <data key="v_data">2-NH2-Ox</data>
      <data key="v_dataset">na</data>
      <data key="v_type">ent</data>
    </node>
    <node id="n815">
      <data key="v_data">206Pb</data>
      <data key="v_dataset">na</data>
      <data key="v_type">ent</data>
    </node>
    <node id="n816">
      <data key="v_data">208Pb</data>
      <data key="v_dataset">na</data>
      <data key="v_type">ent</data>
    </node>
    <node id="n817">
      <data key="v_data">210Bi</data>
      <data key="v_dataset">na</data>
      <data key="v_type">ent</data>
    </node>
    <node id="n818">
      <data key="v_data">210Pb</data>
      <data key="v_dataset">na</data>
      <data key="v_type">ent</data>
    </node>
    <node id="n819">
      <data key="v_data">210Po</data>
      <data key="v_dataset">na</data>
      <data key="v_type">ent</data>
    </node>
    <node id="n820">
      <data key="v_data">212Bi</data>
      <data key="v_dataset">na</data>
      <data key="v_type">ent</data>
    </node>
    <node id="n821">
      <data key="v_data">212Pb</data>
      <data key="v_dataset">na</data>
      <data key="v_type">ent</data>
    </node>
    <node id="n822">
      <data key="v_data">212Po</data>
      <data key="v_dataset">na</data>
      <data key="v_type">ent</data>
    </node>
    <node id="n823">
      <data key="v_data">214Bi</data>
      <data key="v_dataset">na</data>
      <data key="v_type">ent</data>
    </node>
    <node id="n824">
      <data key="v_data">214Pb</data>
      <data key="v_dataset">na</data>
      <data key="v_type">ent</data>
    </node>
    <node id="n825">
      <data key="v_data">214Po</data>
      <data key="v_dataset">na</data>
      <data key="v_type">ent</data>
    </node>
    <node id="n826">
      <data key="v_data">216Po</data>
      <data key="v_dataset">na</data>
      <data key="v_type">ent</data>
    </node>
    <node id="n827">
      <data key="v_data">218Po</data>
      <data key="v_dataset">na</data>
      <data key="v_type">ent</data>
    </node>
    <node id="n828">
      <data key="v_data">220Rn</data>
      <data key="v_dataset">na</data>
      <data key="v_type">ent</data>
    </node>
    <node id="n829">
      <data key="v_data">222Rn</data>
      <data key="v_dataset">na</data>
      <data key="v_type">ent</data>
    </node>
    <node id="n830">
      <data key="v_data">224Ra</data>
      <data key="v_dataset">na</data>
      <data key="v_type">ent</data>
    </node>
    <node id="n831">
      <data key="v_data">226Ra</data>
      <data key="v_dataset">na</data>
      <data key="v_type">ent</data>
    </node>
    <node id="n832">
      <data key="v_data">228Ac</data>
      <data key="v_dataset">na</data>
      <data key="v_type">ent</data>
    </node>
    <node id="n833">
      <data key="v_data">228Ra</data>
      <data key="v_dataset">na</data>
      <data key="v_type">ent</data>
    </node>
    <node id="n834">
      <data key="v_data">228Th</data>
      <data key="v_dataset">na</data>
      <data key="v_type">ent</data>
    </node>
    <node id="n835">
      <data key="v_data">230Th</data>
      <data key="v_dataset">na</data>
      <data key="v_type">ent</data>
    </node>
    <node id="n836">
      <data key="v_data">232Th</data>
      <data key="v_dataset">na</data>
      <data key="v_type">ent</data>
    </node>
    <node id="n837">
      <data key="v_data">234Pa</data>
      <data key="v_dataset">na</data>
      <data key="v_type">ent</data>
    </node>
    <node id="n838">
      <data key="v_data">234Th</data>
      <data key="v_dataset">na</data>
      <data key="v_type">ent</data>
    </node>
    <node id="n839">
      <data key="v_data">234U</data>
      <data key="v_dataset">na</data>
      <data key="v_type">ent</data>
    </node>
    <node id="n840">
      <data key="v_data">235U</data>
      <data key="v_dataset">na</data>
      <data key="v_type">ent</data>
    </node>
    <node id="n841">
      <data key="v_data">238U</data>
      <data key="v_dataset">na</data>
      <data key="v_type">ent</data>
    </node>
    <node id="n842">
      <data key="v_data">2H</data>
      <data key="v_dataset">na</data>
      <data key="v_type">ent</data>
    </node>
    <node id="n843">
      <data key="v_data">2HNC-CH2-OH</data>
      <data key="v_dataset">na</data>
      <data key="v_type">ent</data>
    </node>
    <node id="n844">
      <data key="v_data">3Fe(2+)(PO4)28H2O</data>
      <data key="v_dataset">na</data>
      <data key="v_type">ent</data>
    </node>
    <node id="n845">
      <data key="v_data">5Ca(2+)</data>
      <data key="v_dataset">na</data>
      <data key="v_type">ent</data>
    </node>
    <node id="n846">
      <data key="v_data">89Kr</data>
      <data key="v_dataset">na</data>
      <data key="v_type">ent</data>
    </node>
    <node id="n847">
      <data key="v_data">89Rb</data>
      <data key="v_dataset">na</data>
      <data key="v_type">ent</data>
    </node>
    <node id="n848">
      <data key="v_data">89Sr</data>
      <data key="v_dataset">na</data>
      <data key="v_type">ent</data>
    </node>
    <node id="n849">
      <data key="v_data">89Y</data>
      <data key="v_dataset">na</data>
      <data key="v_type">ent</data>
    </node>
    <node id="n850">
      <data key="v_data">94Mo</data>
      <data key="v_dataset">na</data>
      <data key="v_type">ent</data>
    </node>
    <node id="n851">
      <data key="v_data">94Sr</data>
      <data key="v_dataset">na</data>
      <data key="v_type">ent</data>
    </node>
    <node id="n852">
      <data key="v_data">94Y</data>
      <data key="v_dataset">na</data>
      <data key="v_type">ent</data>
    </node>
    <node id="n853">
      <data key="v_data">94Zr</data>
      <data key="v_dataset">na</data>
      <data key="v_type">ent</data>
    </node>
    <node id="n854">
      <data key="v_data">95Mo</data>
      <data key="v_dataset">na</data>
      <data key="v_type">ent</data>
    </node>
    <node id="n855">
      <data key="v_data">95Nb</data>
      <data key="v_dataset">na</data>
      <data key="v_type">ent</data>
    </node>
    <node id="n856">
      <data key="v_data">95Rb</data>
      <data key="v_dataset">na</data>
      <data key="v_type">ent</data>
    </node>
    <node id="n857">
      <data key="v_data">95Sr</data>
      <data key="v_dataset">na</data>
      <data key="v_type">ent</data>
    </node>
    <node id="n858">
      <data key="v_data">95Y</data>
      <data key="v_dataset">na</data>
      <data key="v_type">ent</data>
    </node>
    <node id="n859">
      <data key="v_data">95Zr</data>
      <data key="v_dataset">na</data>
      <data key="v_type">ent</data>
    </node>
    <node id="n860">
      <data key="v_data">AAisoleucineprecursorpolymers</data>
      <data key="v_dataset">na</data>
      <data key="v_type">ent</data>
    </node>
    <node id="n861">
      <data key="v_data">AAprecursorpolymers</data>
      <data key="v_dataset">na</data>
      <data key="v_type">ent</data>
    </node>
    <node id="n862">
      <data key="v_data">AAvalineprecursorpolymers</data>
      <data key="v_dataset">na</data>
      <data key="v_type">ent</data>
    </node>
    <node id="n863">
      <data key="v_data">Anhydroarabinonucleoside</data>
      <data key="v_dataset">na</data>
      <data key="v_type">ent</data>
    </node>
    <node id="n864">
      <data key="v_data">C</data>
      <data key="v_dataset">na</data>
      <data key="v_type">ent</data>
    </node>
    <node id="n865">
      <data key="v_data">C2</data>
      <data key="v_dataset">na</data>
      <data key="v_type">ent</data>
    </node>
    <node id="n866">
      <data key="v_data">C2H</data>
      <data key="v_dataset">na</data>
      <data key="v_type">ent</data>
    </node>
    <node id="n867">
      <data key="v_data">C2H2</data>
      <data key="v_dataset">na</data>
      <data key="v_type">ent</data>
    </node>
    <node id="n868">
      <data key="v_data">C2H2*</data>
      <data key="v_dataset">na</data>
      <data key="v_type">ent</data>
    </node>
    <node id="n869">
      <data key="v_data">C2H2+</data>
      <data key="v_dataset">na</data>
      <data key="v_type">ent</data>
    </node>
    <node id="n870">
      <data key="v_data">C2H2O4</data>
      <data key="v_dataset">na</data>
      <data key="v_type">ent</data>
    </node>
    <node id="n871">
      <data key="v_data">C2H2OH</data>
      <data key="v_dataset">na</data>
      <data key="v_type">ent</data>
    </node>
    <node id="n872">
      <data key="v_data">C2H3</data>
      <data key="v_dataset">na</data>
      <data key="v_type">ent</data>
    </node>
    <node id="n873">
      <data key="v_data">C2H3CN</data>
      <data key="v_dataset">na</data>
      <data key="v_type">ent</data>
    </node>
    <node id="n874">
      <data key="v_data">C2H4</data>
      <data key="v_dataset">na</data>
      <data key="v_type">ent</data>
    </node>
    <node id="n875">
      <data key="v_data">C2H4O2</data>
      <data key="v_dataset">na</data>
      <data key="v_type">ent</data>
    </node>
    <node id="n876">
      <data key="v_data">C2H4OH</data>
      <data key="v_dataset">na</data>
      <data key="v_type">ent</data>
    </node>
    <node id="n877">
      <data key="v_data">C2H5</data>
      <data key="v_dataset">na</data>
      <data key="v_type">ent</data>
    </node>
    <node id="n878">
      <data key="v_data">C2H5OH</data>
      <data key="v_dataset">na</data>
      <data key="v_type">ent</data>
    </node>
    <node id="n879">
      <data key="v_data">C2H6</data>
      <data key="v_dataset">na</data>
      <data key="v_type">ent</data>
    </node>
    <node id="n880">
      <data key="v_data">C2N2</data>
      <data key="v_dataset">na</data>
      <data key="v_type">ent</data>
    </node>
    <node id="n881">
      <data key="v_data">C2O4(2-)</data>
      <data key="v_dataset">na</data>
      <data key="v_type">ent</data>
    </node>
    <node id="n882">
      <data key="v_data">C3H2</data>
      <data key="v_dataset">na</data>
      <data key="v_type">ent</data>
    </node>
    <node id="n883">
      <data key="v_data">C3H2N2O3</data>
      <data key="v_dataset">na</data>
      <data key="v_type">ent</data>
    </node>
    <node id="n884">
      <data key="v_data">C3H3</data>
      <data key="v_dataset">na</data>
      <data key="v_type">ent</data>
    </node>
    <node id="n885">
      <data key="v_data">C3H3N3</data>
      <data key="v_dataset">na</data>
      <data key="v_type">ent</data>
    </node>
    <node id="n886">
      <data key="v_data">C3H3NO</data>
      <data key="v_dataset">na</data>
      <data key="v_type">ent</data>
    </node>
    <node id="n887">
      <data key="v_data">C3H4</data>
      <data key="v_dataset">na</data>
      <data key="v_type">ent</data>
    </node>
    <node id="n888">
      <data key="v_data">C3H4O4</data>
      <data key="v_dataset">na</data>
      <data key="v_type">ent</data>
    </node>
    <node id="n889">
      <data key="v_data">C3H5</data>
      <data key="v_dataset">na</data>
      <data key="v_type">ent</data>
    </node>
    <node id="n890">
      <data key="v_data">C3H5N</data>
      <data key="v_dataset">na</data>
      <data key="v_type">ent</data>
    </node>
    <node id="n891">
      <data key="v_data">C3H5NO</data>
      <data key="v_dataset">na</data>
      <data key="v_type">ent</data>
    </node>
    <node id="n892">
      <data key="v_data">C3H5NO3</data>
      <data key="v_dataset">na</data>
      <data key="v_type">ent</data>
    </node>
    <node id="n893">
      <data key="v_data">C3H6</data>
      <data key="v_dataset">na</data>
      <data key="v_type">ent</data>
    </node>
    <node id="n894">
      <data key="v_data">C3H6N2O2</data>
      <data key="v_dataset">na</data>
      <data key="v_type">ent</data>
    </node>
    <node id="n895">
      <data key="v_data">C3H6O</data>
      <data key="v_dataset">na</data>
      <data key="v_type">ent</data>
    </node>
    <node id="n896">
      <data key="v_data">C3H6O2</data>
      <data key="v_dataset">na</data>
      <data key="v_type">ent</data>
    </node>
    <node id="n897">
      <data key="v_data">C3H6O3</data>
      <data key="v_dataset">na</data>
      <data key="v_type">ent</data>
    </node>
    <node id="n898">
      <data key="v_data">C3H7</data>
      <data key="v_dataset">na</data>
      <data key="v_type">ent</data>
    </node>
    <node id="n899">
      <data key="v_data">C3H7CN</data>
      <data key="v_dataset">na</data>
      <data key="v_type">ent</data>
    </node>
    <node id="n900">
      <data key="v_data">C3H8</data>
      <data key="v_dataset">na</data>
      <data key="v_type">ent</data>
    </node>
    <node id="n901">
      <data key="v_data">C3H8O2</data>
      <data key="v_dataset">na</data>
      <data key="v_type">ent</data>
    </node>
    <node id="n902">
      <data key="v_data">C3N</data>
      <data key="v_dataset">na</data>
      <data key="v_type">ent</data>
    </node>
    <node id="n903">
      <data key="v_data">C4H</data>
      <data key="v_dataset">na</data>
      <data key="v_type">ent</data>
    </node>
    <node id="n904">
      <data key="v_data">C4H10</data>
      <data key="v_dataset">na</data>
      <data key="v_type">ent</data>
    </node>
    <node id="n905">
      <data key="v_data">C4H2</data>
      <data key="v_dataset">na</data>
      <data key="v_type">ent</data>
    </node>
    <node id="n906">
      <data key="v_data">C4H3</data>
      <data key="v_dataset">na</data>
      <data key="v_type">ent</data>
    </node>
    <node id="n907">
      <data key="v_data">C4H3N5</data>
      <data key="v_dataset">na</data>
      <data key="v_type">ent</data>
    </node>
    <node id="n908">
      <data key="v_data">C4H4N2O2</data>
      <data key="v_dataset">na</data>
      <data key="v_type">ent</data>
    </node>
    <node id="n909">
      <data key="v_data">C4H5N</data>
      <data key="v_dataset">na</data>
      <data key="v_type">ent</data>
    </node>
    <node id="n910">
      <data key="v_data">C4H5N3O</data>
      <data key="v_dataset">na</data>
      <data key="v_type">ent</data>
    </node>
    <node id="n911">
      <data key="v_data">C4H5NO</data>
      <data key="v_dataset">na</data>
      <data key="v_type">ent</data>
    </node>
    <node id="n912">
      <data key="v_data">C4H5NO2</data>
      <data key="v_dataset">na</data>
      <data key="v_type">ent</data>
    </node>
    <node id="n913">
      <data key="v_data">C4H6</data>
      <data key="v_dataset">na</data>
      <data key="v_type">ent</data>
    </node>
    <node id="n914">
      <data key="v_data">C4H6N2O2</data>
      <data key="v_dataset">na</data>
      <data key="v_type">ent</data>
    </node>
    <node id="n915">
      <data key="v_data">C4H8</data>
      <data key="v_dataset">na</data>
      <data key="v_type">ent</data>
    </node>
    <node id="n916">
      <data key="v_data">C4H8O</data>
      <data key="v_dataset">na</data>
      <data key="v_type">ent</data>
    </node>
    <node id="n917">
      <data key="v_data">C4H8O2</data>
      <data key="v_dataset">na</data>
      <data key="v_type">ent</data>
    </node>
    <node id="n918">
      <data key="v_data">C4N2</data>
      <data key="v_dataset">na</data>
      <data key="v_type">ent</data>
    </node>
    <node id="n919">
      <data key="v_data">C5H10O5</data>
      <data key="v_dataset">na</data>
      <data key="v_type">ent</data>
    </node>
    <node id="n920">
      <data key="v_data">C5H11NO3</data>
      <data key="v_dataset">na</data>
      <data key="v_type">ent</data>
    </node>
    <node id="n921">
      <data key="v_data">C5H4N4O</data>
      <data key="v_dataset">na</data>
      <data key="v_type">ent</data>
    </node>
    <node id="n922">
      <data key="v_data">C5H5N5</data>
      <data key="v_dataset">na</data>
      <data key="v_type">ent</data>
    </node>
    <node id="n923">
      <data key="v_data">C5H6N2O2</data>
      <data key="v_dataset">na</data>
      <data key="v_type">ent</data>
    </node>
    <node id="n924">
      <data key="v_data">C5H6N2O3</data>
      <data key="v_dataset">na</data>
      <data key="v_type">ent</data>
    </node>
    <node id="n925">
      <data key="v_data">C5H7NO</data>
      <data key="v_dataset">na</data>
      <data key="v_type">ent</data>
    </node>
    <node id="n926">
      <data key="v_data">C5H8N2</data>
      <data key="v_dataset">na</data>
      <data key="v_type">ent</data>
    </node>
    <node id="n927">
      <data key="v_data">C5H8N2O2</data>
      <data key="v_dataset">na</data>
      <data key="v_type">ent</data>
    </node>
    <node id="n928">
      <data key="v_data">C5H8N2O3</data>
      <data key="v_dataset">na</data>
      <data key="v_type">ent</data>
    </node>
    <node id="n929">
      <data key="v_data">C5H8N2O4</data>
      <data key="v_dataset">na</data>
      <data key="v_type">ent</data>
    </node>
    <node id="n930">
      <data key="v_data">C5H9NO3</data>
      <data key="v_dataset">na</data>
      <data key="v_type">ent</data>
    </node>
    <node id="n931">
      <data key="v_data">C6H14O</data>
      <data key="v_dataset">na</data>
      <data key="v_type">ent</data>
    </node>
    <node id="n932">
      <data key="v_data">C6H2</data>
      <data key="v_dataset">na</data>
      <data key="v_type">ent</data>
    </node>
    <node id="n933">
      <data key="v_data">C6H6</data>
      <data key="v_dataset">na</data>
      <data key="v_type">ent</data>
    </node>
    <node id="n934">
      <data key="v_data">C6H9N3</data>
      <data key="v_dataset">na</data>
      <data key="v_type">ent</data>
    </node>
    <node id="n935">
      <data key="v_data">C6H9NO</data>
      <data key="v_dataset">na</data>
      <data key="v_type">ent</data>
    </node>
    <node id="n936">
      <data key="v_data">C8H2</data>
      <data key="v_dataset">na</data>
      <data key="v_type">ent</data>
    </node>
    <node id="n937">
      <data key="v_data">CH</data>
      <data key="v_dataset">na</data>
      <data key="v_type">ent</data>
    </node>
    <node id="n938">
      <data key="v_data">CH2</data>
      <data key="v_dataset">na</data>
      <data key="v_type">ent</data>
    </node>
    <node id="n939">
      <data key="v_data">CH2(OH)COO(-)</data>
      <data key="v_dataset">na</data>
      <data key="v_type">ent</data>
    </node>
    <node id="n940">
      <data key="v_data">CH2(OH)COOH</data>
      <data key="v_dataset">na</data>
      <data key="v_type">ent</data>
    </node>
    <node id="n941">
      <data key="v_data">CH2CCH2</data>
      <data key="v_dataset">na</data>
      <data key="v_type">ent</data>
    </node>
    <node id="n942">
      <data key="v_data">CH2CHO</data>
      <data key="v_dataset">na</data>
      <data key="v_type">ent</data>
    </node>
    <node id="n943">
      <data key="v_data">CH2CN</data>
      <data key="v_dataset">na</data>
      <data key="v_type">ent</data>
    </node>
    <node id="n944">
      <data key="v_data">CH2CO</data>
      <data key="v_dataset">na</data>
      <data key="v_type">ent</data>
    </node>
    <node id="n945">
      <data key="v_data">CH2COCH3</data>
      <data key="v_dataset">na</data>
      <data key="v_type">ent</data>
    </node>
    <node id="n946">
      <data key="v_data">CH2CONH2</data>
      <data key="v_dataset">na</data>
      <data key="v_type">ent</data>
    </node>
    <node id="n947">
      <data key="v_data">CH2CONHCH3</data>
      <data key="v_dataset">na</data>
      <data key="v_type">ent</data>
    </node>
    <node id="n948">
      <data key="v_data">CH2COO(-)</data>
      <data key="v_dataset">na</data>
      <data key="v_type">ent</data>
    </node>
    <node id="n949">
      <data key="v_data">CH2COOH</data>
      <data key="v_dataset">na</data>
      <data key="v_type">ent</data>
    </node>
    <node id="n950">
      <data key="v_data">CH2N2</data>
      <data key="v_dataset">na</data>
      <data key="v_type">ent</data>
    </node>
    <node id="n951">
      <data key="v_data">CH2NH</data>
      <data key="v_dataset">na</data>
      <data key="v_type">ent</data>
    </node>
    <node id="n952">
      <data key="v_data">CH2OH</data>
      <data key="v_dataset">na</data>
      <data key="v_type">ent</data>
    </node>
    <node id="n953">
      <data key="v_data">CH2OHCOOH</data>
      <data key="v_dataset">na</data>
      <data key="v_type">ent</data>
    </node>
    <node id="n954">
      <data key="v_data">CH3</data>
      <data key="v_dataset">na</data>
      <data key="v_type">ent</data>
    </node>
    <node id="n955">
      <data key="v_data">CH3C(O)CH2CH3</data>
      <data key="v_dataset">na</data>
      <data key="v_type">ent</data>
    </node>
    <node id="n956">
      <data key="v_data">CH3C2H</data>
      <data key="v_dataset">na</data>
      <data key="v_type">ent</data>
    </node>
    <node id="n957">
      <data key="v_data">CH3CH2CHO</data>
      <data key="v_dataset">na</data>
      <data key="v_type">ent</data>
    </node>
    <node id="n958">
      <data key="v_data">CH3CH2CN</data>
      <data key="v_dataset">na</data>
      <data key="v_type">ent</data>
    </node>
    <node id="n959">
      <data key="v_data">CH3CH2CONH2</data>
      <data key="v_dataset">na</data>
      <data key="v_type">ent</data>
    </node>
    <node id="n960">
      <data key="v_data">CH3CHCHCN</data>
      <data key="v_dataset">na</data>
      <data key="v_type">ent</data>
    </node>
    <node id="n961">
      <data key="v_data">CH3CHN</data>
      <data key="v_dataset">na</data>
      <data key="v_type">ent</data>
    </node>
    <node id="n962">
      <data key="v_data">CH3CHNH</data>
      <data key="v_dataset">na</data>
      <data key="v_type">ent</data>
    </node>
    <node id="n963">
      <data key="v_data">CH3CHNOH</data>
      <data key="v_dataset">na</data>
      <data key="v_type">ent</data>
    </node>
    <node id="n964">
      <data key="v_data">CH3CHO</data>
      <data key="v_dataset">na</data>
      <data key="v_type">ent</data>
    </node>
    <node id="n965">
      <data key="v_data">CH3CHOHCONH2</data>
      <data key="v_dataset">na</data>
      <data key="v_type">ent</data>
    </node>
    <node id="n966">
      <data key="v_data">CH3CN</data>
      <data key="v_dataset">na</data>
      <data key="v_type">ent</data>
    </node>
    <node id="n967">
      <data key="v_data">CH3CN(-)</data>
      <data key="v_dataset">na</data>
      <data key="v_type">ent</data>
    </node>
    <node id="n968">
      <data key="v_data">CH3CNH</data>
      <data key="v_dataset">na</data>
      <data key="v_type">ent</data>
    </node>
    <node id="n969">
      <data key="v_data">CH3CNOH</data>
      <data key="v_dataset">na</data>
      <data key="v_type">ent</data>
    </node>
    <node id="n970">
      <data key="v_data">CH3CO</data>
      <data key="v_dataset">na</data>
      <data key="v_type">ent</data>
    </node>
    <node id="n971">
      <data key="v_data">CH3COCOCH3</data>
      <data key="v_dataset">na</data>
      <data key="v_type">ent</data>
    </node>
    <node id="n972">
      <data key="v_data">CH3COCOOH</data>
      <data key="v_dataset">na</data>
      <data key="v_type">ent</data>
    </node>
    <node id="n973">
      <data key="v_data">CH3COHN</data>
      <data key="v_dataset">na</data>
      <data key="v_type">ent</data>
    </node>
    <node id="n974">
      <data key="v_data">CH3COHNH</data>
      <data key="v_dataset">na</data>
      <data key="v_type">ent</data>
    </node>
    <node id="n975">
      <data key="v_data">CH3CONCH3</data>
      <data key="v_dataset">na</data>
      <data key="v_type">ent</data>
    </node>
    <node id="n976">
      <data key="v_data">CH3CONH</data>
      <data key="v_dataset">na</data>
      <data key="v_type">ent</data>
    </node>
    <node id="n977">
      <data key="v_data">CH3CONH2</data>
      <data key="v_dataset">na</data>
      <data key="v_type">ent</data>
    </node>
    <node id="n978">
      <data key="v_data">CH3CONHCH2</data>
      <data key="v_dataset">na</data>
      <data key="v_type">ent</data>
    </node>
    <node id="n979">
      <data key="v_data">CH3CONHCH3</data>
      <data key="v_dataset">na</data>
      <data key="v_type">ent</data>
    </node>
    <node id="n980">
      <data key="v_data">CH3COO(-)</data>
      <data key="v_dataset">na</data>
      <data key="v_type">ent</data>
    </node>
    <node id="n981">
      <data key="v_data">CH3COOH</data>
      <data key="v_dataset">na</data>
      <data key="v_type">ent</data>
    </node>
    <node id="n982">
      <data key="v_data">CH3NCO</data>
      <data key="v_dataset">na</data>
      <data key="v_type">ent</data>
    </node>
    <node id="n983">
      <data key="v_data">CH3NH2</data>
      <data key="v_dataset">na</data>
      <data key="v_type">ent</data>
    </node>
    <node id="n984">
      <data key="v_data">CH3NHCHO</data>
      <data key="v_dataset">na</data>
      <data key="v_type">ent</data>
    </node>
    <node id="n985">
      <data key="v_data">CH3NO</data>
      <data key="v_dataset">na</data>
      <data key="v_type">ent</data>
    </node>
    <node id="n986">
      <data key="v_data">CH3O2</data>
      <data key="v_dataset">na</data>
      <data key="v_type">ent</data>
    </node>
    <node id="n987">
      <data key="v_data">CH3OCN</data>
      <data key="v_dataset">na</data>
      <data key="v_type">ent</data>
    </node>
    <node id="n988">
      <data key="v_data">CH3OCONH2</data>
      <data key="v_dataset">na</data>
      <data key="v_type">ent</data>
    </node>
    <node id="n989">
      <data key="v_data">CH3OH</data>
      <data key="v_dataset">na</data>
      <data key="v_type">ent</data>
    </node>
    <node id="n990">
      <data key="v_data">CH4</data>
      <data key="v_dataset">na</data>
      <data key="v_type">ent</data>
    </node>
    <node id="n991">
      <data key="v_data">CH4*</data>
      <data key="v_dataset">na</data>
      <data key="v_type">ent</data>
    </node>
    <node id="n992">
      <data key="v_data">CH4N2O</data>
      <data key="v_dataset">na</data>
      <data key="v_type">ent</data>
    </node>
    <node id="n993">
      <data key="v_data">CH4NO</data>
      <data key="v_dataset">na</data>
      <data key="v_type">ent</data>
    </node>
    <node id="n994">
      <data key="v_data">CHCN</data>
      <data key="v_dataset">na</data>
      <data key="v_type">ent</data>
    </node>
    <node id="n995">
      <data key="v_data">CHN2</data>
      <data key="v_dataset">na</data>
      <data key="v_type">ent</data>
    </node>
    <node id="n996">
      <data key="v_data">CHOCHO</data>
      <data key="v_dataset">na</data>
      <data key="v_type">ent</data>
    </node>
    <node id="n997">
      <data key="v_data">CHOCOOH</data>
      <data key="v_dataset">na</data>
      <data key="v_type">ent</data>
    </node>
    <node id="n998">
      <data key="v_data">CHOOH</data>
      <data key="v_dataset">na</data>
      <data key="v_type">ent</data>
    </node>
    <node id="n999">
      <data key="v_data">CMP</data>
      <data key="v_dataset">na</data>
      <data key="v_type">ent</data>
    </node>
    <node id="n1000">
      <data key="v_data">CN</data>
      <data key="v_dataset">na</data>
      <data key="v_type">ent</data>
    </node>
    <node id="n1001">
      <data key="v_data">CN-CH2-OH</data>
      <data key="v_dataset">na</data>
      <data key="v_type">ent</data>
    </node>
    <node id="n1002">
      <data key="v_data">CNCH2CH2CN</data>
      <data key="v_dataset">na</data>
      <data key="v_type">ent</data>
    </node>
    <node id="n1003">
      <data key="v_data">CNH2O</data>
      <data key="v_dataset">na</data>
      <data key="v_type">ent</data>
    </node>
    <node id="n1004">
      <data key="v_data">CO</data>
      <data key="v_dataset">na</data>
      <data key="v_type">ent</data>
    </node>
    <node id="n1005">
      <data key="v_data">CO2</data>
      <data key="v_dataset">na</data>
      <data key="v_type">ent</data>
    </node>
    <node id="n1006">
      <data key="v_data">CO3(-)</data>
      <data key="v_dataset">na</data>
      <data key="v_type">ent</data>
    </node>
    <node id="n1007">
      <data key="v_data">CO3(2-)</data>
      <data key="v_dataset">na</data>
      <data key="v_type">ent</data>
    </node>
    <node id="n1008">
      <data key="v_data">CO4(2-)</data>
      <data key="v_dataset">na</data>
      <data key="v_type">ent</data>
    </node>
    <node id="n1009">
      <data key="v_data">COO(-)</data>
      <data key="v_dataset">na</data>
      <data key="v_type">ent</data>
    </node>
    <node id="n1010">
      <data key="v_data">COO(-)(CO2H)</data>
      <data key="v_dataset">na</data>
      <data key="v_type">ent</data>
    </node>
    <node id="n1011">
      <data key="v_data">COOH</data>
      <data key="v_dataset">na</data>
      <data key="v_type">ent</data>
    </node>
    <node id="n1012">
      <data key="v_data">Ca(2+)</data>
      <data key="v_dataset">na</data>
      <data key="v_type">ent</data>
    </node>
    <node id="n1013">
      <data key="v_data">Ca(HPO4)2</data>
      <data key="v_dataset">na</data>
      <data key="v_type">ent</data>
    </node>
    <node id="n1014">
      <data key="v_data">Ca(OH)2</data>
      <data key="v_dataset">na</data>
      <data key="v_type">ent</data>
    </node>
    <node id="n1015">
      <data key="v_data">Ca10Cl2(PO4)6</data>
      <data key="v_dataset">na</data>
      <data key="v_type">ent</data>
    </node>
    <node id="n1016">
      <data key="v_data">Ca5(PO4)3(OH)</data>
      <data key="v_dataset">na</data>
      <data key="v_type">ent</data>
    </node>
    <node id="n1017">
      <data key="v_data">CaO28H2O</data>
      <data key="v_dataset">na</data>
      <data key="v_type">ent</data>
    </node>
    <node id="n1018">
      <data key="v_data">CaSO4</data>
      <data key="v_dataset">na</data>
      <data key="v_type">ent</data>
    </node>
    <node id="n1019">
      <data key="v_data">Cl</data>
      <data key="v_dataset">na</data>
      <data key="v_type">ent</data>
    </node>
    <node id="n1020">
      <data key="v_data">Cl(-)</data>
      <data key="v_dataset">na</data>
      <data key="v_type">ent</data>
    </node>
    <node id="n1021">
      <data key="v_data">Cl2</data>
      <data key="v_dataset">na</data>
      <data key="v_type">ent</data>
    </node>
    <node id="n1022">
      <data key="v_data">Cl2(-)</data>
      <data key="v_dataset">na</data>
      <data key="v_type">ent</data>
    </node>
    <node id="n1023">
      <data key="v_data">ClCN</data>
      <data key="v_dataset">na</data>
      <data key="v_type">ent</data>
    </node>
    <node id="n1024">
      <data key="v_data">ClOH(-)</data>
      <data key="v_dataset">na</data>
      <data key="v_type">ent</data>
    </node>
    <node id="n1025">
      <data key="v_data">FastNeutron</data>
      <data key="v_dataset">na</data>
      <data key="v_type">ent</data>
    </node>
    <node id="n1026">
      <data key="v_data">FastProton</data>
      <data key="v_dataset">na</data>
      <data key="v_type">ent</data>
    </node>
    <node id="n1027">
      <data key="v_data">Fe(2+)</data>
      <data key="v_dataset">na</data>
      <data key="v_type">ent</data>
    </node>
    <node id="n1028">
      <data key="v_data">Fe(2+)HO2(-)</data>
      <data key="v_dataset">na</data>
      <data key="v_type">ent</data>
    </node>
    <node id="n1029">
      <data key="v_data">Fe(3+)</data>
      <data key="v_dataset">na</data>
      <data key="v_type">ent</data>
    </node>
    <node id="n1030">
      <data key="v_data">Fe(3+)HO2(-)</data>
      <data key="v_dataset">na</data>
      <data key="v_type">ent</data>
    </node>
    <node id="n1031">
      <data key="v_data">Fe(3+)HO2(-)Fe(2+)</data>
      <data key="v_dataset">na</data>
      <data key="v_type">ent</data>
    </node>
    <node id="n1032">
      <data key="v_data">Fe(OH)</data>
      <data key="v_dataset">na</data>
      <data key="v_type">ent</data>
    </node>
    <node id="n1033">
      <data key="v_data">Fe(OH)2</data>
      <data key="v_dataset">na</data>
      <data key="v_type">ent</data>
    </node>
    <node id="n1034">
      <data key="v_data">FeS2</data>
      <data key="v_dataset">na</data>
      <data key="v_type">ent</data>
    </node>
    <node id="n1035">
      <data key="v_data">FeSO4</data>
      <data key="v_dataset">na</data>
      <data key="v_type">ent</data>
    </node>
    <node id="n1036">
      <data key="v_data">H</data>
      <data key="v_dataset">na</data>
      <data key="v_type">ent</data>
    </node>
    <node id="n1037">
      <data key="v_data">H(+)</data>
      <data key="v_dataset">na</data>
      <data key="v_type">ent</data>
    </node>
    <node id="n1038">
      <data key="v_data">H2</data>
      <data key="v_dataset">na</data>
      <data key="v_type">ent</data>
    </node>
    <node id="n1039">
      <data key="v_data">H20</data>
      <data key="v_dataset">na</data>
      <data key="v_type">ent</data>
    </node>
    <node id="n1040">
      <data key="v_data">H202</data>
      <data key="v_dataset">na</data>
      <data key="v_type">ent</data>
    </node>
    <node id="n1041">
      <data key="v_data">H2C3N</data>
      <data key="v_dataset">na</data>
      <data key="v_type">ent</data>
    </node>
    <node id="n1042">
      <data key="v_data">H2CN</data>
      <data key="v_dataset">na</data>
      <data key="v_type">ent</data>
    </node>
    <node id="n1043">
      <data key="v_data">H2CNH</data>
      <data key="v_dataset">na</data>
      <data key="v_type">ent</data>
    </node>
    <node id="n1044">
      <data key="v_data">H2CO</data>
      <data key="v_dataset">na</data>
      <data key="v_type">ent</data>
    </node>
    <node id="n1045">
      <data key="v_data">H2CO3</data>
      <data key="v_dataset">na</data>
      <data key="v_type">ent</data>
    </node>
    <node id="n1046">
      <data key="v_data">H2NC-CH2-OH</data>
      <data key="v_dataset">na</data>
      <data key="v_type">ent</data>
    </node>
    <node id="n1047">
      <data key="v_data">H2NCN</data>
      <data key="v_dataset">na</data>
      <data key="v_type">ent</data>
    </node>
    <node id="n1048">
      <data key="v_data">H2O</data>
      <data key="v_dataset">na</data>
      <data key="v_type">ent</data>
    </node>
    <node id="n1049">
      <data key="v_data">H2O(+)</data>
      <data key="v_dataset">na</data>
      <data key="v_type">ent</data>
    </node>
    <node id="n1050">
      <data key="v_data">H2O(2+)</data>
      <data key="v_dataset">na</data>
      <data key="v_type">ent</data>
    </node>
    <node id="n1051">
      <data key="v_data">H2O(3+)</data>
      <data key="v_dataset">na</data>
      <data key="v_type">ent</data>
    </node>
    <node id="n1052">
      <data key="v_data">H2O(4+)</data>
      <data key="v_dataset">na</data>
      <data key="v_type">ent</data>
    </node>
    <node id="n1053">
      <data key="v_data">H2O*</data>
      <data key="v_dataset">na</data>
      <data key="v_type">ent</data>
    </node>
    <node id="n1054">
      <data key="v_data">H2O2</data>
      <data key="v_dataset">na</data>
      <data key="v_type">ent</data>
    </node>
    <node id="n1055">
      <data key="v_data">H2PO4</data>
      <data key="v_dataset">na</data>
      <data key="v_type">ent</data>
    </node>
    <node id="n1056">
      <data key="v_data">H2PO4(-)</data>
      <data key="v_dataset">na</data>
      <data key="v_type">ent</data>
    </node>
    <node id="n1057">
      <data key="v_data">H2SO4</data>
      <data key="v_dataset">na</data>
      <data key="v_type">ent</data>
    </node>
    <node id="n1058">
      <data key="v_data">H3O</data>
      <data key="v_dataset">na</data>
      <data key="v_type">ent</data>
    </node>
    <node id="n1059">
      <data key="v_data">H3O(+)</data>
      <data key="v_dataset">na</data>
      <data key="v_type">ent</data>
    </node>
    <node id="n1060">
      <data key="v_data">H3PO4</data>
      <data key="v_dataset">na</data>
      <data key="v_type">ent</data>
    </node>
    <node id="n1061">
      <data key="v_data">H3PO5</data>
      <data key="v_dataset">na</data>
      <data key="v_type">ent</data>
    </node>
    <node id="n1062">
      <data key="v_data">H4P2O7</data>
      <data key="v_dataset">na</data>
      <data key="v_type">ent</data>
    </node>
    <node id="n1063">
      <data key="v_data">H4P2O8</data>
      <data key="v_dataset">na</data>
      <data key="v_type">ent</data>
    </node>
    <node id="n1064">
      <data key="v_data">H5P3O10</data>
      <data key="v_dataset">na</data>
      <data key="v_type">ent</data>
    </node>
    <node id="n1065">
      <data key="v_data">H6P4O13</data>
      <data key="v_dataset">na</data>
      <data key="v_type">ent</data>
    </node>
    <node id="n1066">
      <data key="v_data">HC(OH)N</data>
      <data key="v_dataset">na</data>
      <data key="v_type">ent</data>
    </node>
    <node id="n1067">
      <data key="v_data">HC2N2</data>
      <data key="v_dataset">na</data>
      <data key="v_type">ent</data>
    </node>
    <node id="n1068">
      <data key="v_data">HC3N</data>
      <data key="v_dataset">na</data>
      <data key="v_type">ent</data>
    </node>
    <node id="n1069">
      <data key="v_data">HCN</data>
      <data key="v_dataset">na</data>
      <data key="v_type">ent</data>
    </node>
    <node id="n1070">
      <data key="v_data">HCNOH</data>
      <data key="v_dataset">na</data>
      <data key="v_type">ent</data>
    </node>
    <node id="n1071">
      <data key="v_data">HCO</data>
      <data key="v_dataset">na</data>
      <data key="v_type">ent</data>
    </node>
    <node id="n1072">
      <data key="v_data">HCO3(-)</data>
      <data key="v_dataset">na</data>
      <data key="v_type">ent</data>
    </node>
    <node id="n1073">
      <data key="v_data">HCOCOCH3</data>
      <data key="v_dataset">na</data>
      <data key="v_type">ent</data>
    </node>
    <node id="n1074">
      <data key="v_data">HCONH</data>
      <data key="v_dataset">na</data>
      <data key="v_type">ent</data>
    </node>
    <node id="n1075">
      <data key="v_data">HCONH2</data>
      <data key="v_dataset">na</data>
      <data key="v_type">ent</data>
    </node>
    <node id="n1076">
      <data key="v_data">HCOO(-)</data>
      <data key="v_dataset">na</data>
      <data key="v_type">ent</data>
    </node>
    <node id="n1077">
      <data key="v_data">HCOOCH3</data>
      <data key="v_dataset">na</data>
      <data key="v_type">ent</data>
    </node>
    <node id="n1078">
      <data key="v_data">HCOOH</data>
      <data key="v_dataset">na</data>
      <data key="v_type">ent</data>
    </node>
    <node id="n1079">
      <data key="v_data">HCOONH4</data>
      <data key="v_dataset">na</data>
      <data key="v_type">ent</data>
    </node>
    <node id="n1080">
      <data key="v_data">HCl</data>
      <data key="v_dataset">na</data>
      <data key="v_type">ent</data>
    </node>
    <node id="n1081">
      <data key="v_data">HNC-CH2-OH</data>
      <data key="v_dataset">na</data>
      <data key="v_type">ent</data>
    </node>
    <node id="n1082">
      <data key="v_data">HNCO</data>
      <data key="v_dataset">na</data>
      <data key="v_type">ent</data>
    </node>
    <node id="n1083">
      <data key="v_data">HNO</data>
      <data key="v_dataset">na</data>
      <data key="v_type">ent</data>
    </node>
    <node id="n1084">
      <data key="v_data">HNO2</data>
      <data key="v_dataset">na</data>
      <data key="v_type">ent</data>
    </node>
    <node id="n1085">
      <data key="v_data">HNO3</data>
      <data key="v_dataset">na</data>
      <data key="v_type">ent</data>
    </node>
    <node id="n1086">
      <data key="v_data">HO</data>
      <data key="v_dataset">na</data>
      <data key="v_type">ent</data>
    </node>
    <node id="n1087">
      <data key="v_data">HO2</data>
      <data key="v_dataset">na</data>
      <data key="v_type">ent</data>
    </node>
    <node id="n1088">
      <data key="v_data">HO2(-)</data>
      <data key="v_dataset">na</data>
      <data key="v_type">ent</data>
    </node>
    <node id="n1089">
      <data key="v_data">HOCN</data>
      <data key="v_dataset">na</data>
      <data key="v_type">ent</data>
    </node>
    <node id="n1090">
      <data key="v_data">HOCOO(2-)</data>
      <data key="v_dataset">na</data>
      <data key="v_type">ent</data>
    </node>
    <node id="n1091">
      <data key="v_data">HOCl</data>
      <data key="v_dataset">na</data>
      <data key="v_type">ent</data>
    </node>
    <node id="n1092">
      <data key="v_data">HOOC(CH2)2COOH</data>
      <data key="v_dataset">na</data>
      <data key="v_type">ent</data>
    </node>
    <node id="n1093">
      <data key="v_data">HOOCCH2COOH</data>
      <data key="v_dataset">na</data>
      <data key="v_type">ent</data>
    </node>
    <node id="n1094">
      <data key="v_data">HOOCCHCHCOOH</data>
      <data key="v_dataset">na</data>
      <data key="v_type">ent</data>
    </node>
    <node id="n1095">
      <data key="v_data">HOONO2</data>
      <data key="v_dataset">na</data>
      <data key="v_type">ent</data>
    </node>
    <node id="n1096">
      <data key="v_data">HPO4(2-)</data>
      <data key="v_dataset">na</data>
      <data key="v_type">ent</data>
    </node>
    <node id="n1097">
      <data key="v_data">He</data>
      <data key="v_dataset">na</data>
      <data key="v_type">ent</data>
    </node>
    <node id="n1098">
      <data key="v_data">He(4+)</data>
      <data key="v_dataset">na</data>
      <data key="v_type">ent</data>
    </node>
    <node id="n1099">
      <data key="v_data">N</data>
      <data key="v_dataset">na</data>
      <data key="v_type">ent</data>
    </node>
    <node id="n1100">
      <data key="v_data">N(+)</data>
      <data key="v_dataset">na</data>
      <data key="v_type">ent</data>
    </node>
    <node id="n1101">
      <data key="v_data">N2</data>
      <data key="v_dataset">na</data>
      <data key="v_type">ent</data>
    </node>
    <node id="n1102">
      <data key="v_data">N2(+)</data>
      <data key="v_dataset">na</data>
      <data key="v_type">ent</data>
    </node>
    <node id="n1103">
      <data key="v_data">N2H2</data>
      <data key="v_dataset">na</data>
      <data key="v_type">ent</data>
    </node>
    <node id="n1104">
      <data key="v_data">N2H4</data>
      <data key="v_dataset">na</data>
      <data key="v_type">ent</data>
    </node>
    <node id="n1105">
      <data key="v_data">NC-CH2-NH2</data>
      <data key="v_dataset">na</data>
      <data key="v_type">ent</data>
    </node>
    <node id="n1106">
      <data key="v_data">NC-CH2-OH</data>
      <data key="v_dataset">na</data>
      <data key="v_type">ent</data>
    </node>
    <node id="n1107">
      <data key="v_data">NC-CH2O-CH2-OH</data>
      <data key="v_dataset">na</data>
      <data key="v_type">ent</data>
    </node>
    <node id="n1108">
      <data key="v_data">NCO</data>
      <data key="v_dataset">na</data>
      <data key="v_type">ent</data>
    </node>
    <node id="n1109">
      <data key="v_data">NCl3</data>
      <data key="v_dataset">na</data>
      <data key="v_type">ent</data>
    </node>
    <node id="n1110">
      <data key="v_data">NH</data>
      <data key="v_dataset">na</data>
      <data key="v_type">ent</data>
    </node>
    <node id="n1111">
      <data key="v_data">NH2</data>
      <data key="v_dataset">na</data>
      <data key="v_type">ent</data>
    </node>
    <node id="n1112">
      <data key="v_data">NH2CN</data>
      <data key="v_dataset">na</data>
      <data key="v_type">ent</data>
    </node>
    <node id="n1113">
      <data key="v_data">NH2Cl</data>
      <data key="v_dataset">na</data>
      <data key="v_type">ent</data>
    </node>
    <node id="n1114">
      <data key="v_data">NH2O(-)</data>
      <data key="v_dataset">na</data>
      <data key="v_type">ent</data>
    </node>
    <node id="n1115">
      <data key="v_data">NH2O2</data>
      <data key="v_dataset">na</data>
      <data key="v_type">ent</data>
    </node>
    <node id="n1116">
      <data key="v_data">NH2OH</data>
      <data key="v_dataset">na</data>
      <data key="v_type">ent</data>
    </node>
    <node id="n1117">
      <data key="v_data">NH3</data>
      <data key="v_dataset">na</data>
      <data key="v_type">ent</data>
    </node>
    <node id="n1118">
      <data key="v_data">NH4(+)</data>
      <data key="v_dataset">na</data>
      <data key="v_type">ent</data>
    </node>
    <node id="n1119">
      <data key="v_data">NH6PO4</data>
      <data key="v_dataset">na</data>
      <data key="v_type">ent</data>
    </node>
    <node id="n1120">
      <data key="v_data">NHCl2</data>
      <data key="v_dataset">na</data>
      <data key="v_type">ent</data>
    </node>
    <node id="n1121">
      <data key="v_data">NO</data>
      <data key="v_dataset">na</data>
      <data key="v_type">ent</data>
    </node>
    <node id="n1122">
      <data key="v_data">NO2</data>
      <data key="v_dataset">na</data>
      <data key="v_type">ent</data>
    </node>
    <node id="n1123">
      <data key="v_data">NO2(-)</data>
      <data key="v_dataset">na</data>
      <data key="v_type">ent</data>
    </node>
    <node id="n1124">
      <data key="v_data">NO3(-)</data>
      <data key="v_dataset">na</data>
      <data key="v_type">ent</data>
    </node>
    <node id="n1125">
      <data key="v_data">NO3(2-)</data>
      <data key="v_dataset">na</data>
      <data key="v_type">ent</data>
    </node>
    <node id="n1126">
      <data key="v_data">O</data>
      <data key="v_dataset">na</data>
      <data key="v_type">ent</data>
    </node>
    <node id="n1127">
      <data key="v_data">O(1D)</data>
      <data key="v_dataset">na</data>
      <data key="v_type">ent</data>
    </node>
    <node id="n1128">
      <data key="v_data">O(3P)</data>
      <data key="v_dataset">na</data>
      <data key="v_type">ent</data>
    </node>
    <node id="n1129">
      <data key="v_data">O2</data>
      <data key="v_dataset">na</data>
      <data key="v_type">ent</data>
    </node>
    <node id="n1130">
      <data key="v_data">O2(-)</data>
      <data key="v_dataset">na</data>
      <data key="v_type">ent</data>
    </node>
    <node id="n1131">
      <data key="v_data">O2(2-)</data>
      <data key="v_dataset">na</data>
      <data key="v_type">ent</data>
    </node>
    <node id="n1132">
      <data key="v_data">O2CH2COO(-)</data>
      <data key="v_dataset">na</data>
      <data key="v_type">ent</data>
    </node>
    <node id="n1133">
      <data key="v_data">O2CH2COOH</data>
      <data key="v_dataset">na</data>
      <data key="v_type">ent</data>
    </node>
    <node id="n1134">
      <data key="v_data">O2CH3COOH</data>
      <data key="v_dataset">na</data>
      <data key="v_type">ent</data>
    </node>
    <node id="n1135">
      <data key="v_data">O2NOO(-)</data>
      <data key="v_dataset">na</data>
      <data key="v_type">ent</data>
    </node>
    <node id="n1136">
      <data key="v_data">O3</data>
      <data key="v_dataset">na</data>
      <data key="v_type">ent</data>
    </node>
    <node id="n1137">
      <data key="v_data">OCN</data>
      <data key="v_dataset">na</data>
      <data key="v_type">ent</data>
    </node>
    <node id="n1138">
      <data key="v_data">OCNH2</data>
      <data key="v_dataset">na</data>
      <data key="v_type">ent</data>
    </node>
    <node id="n1139">
      <data key="v_data">OH</data>
      <data key="v_dataset">na</data>
      <data key="v_type">ent</data>
    </node>
    <node id="n1140">
      <data key="v_data">OH(-)</data>
      <data key="v_dataset">na</data>
      <data key="v_type">ent</data>
    </node>
    <node id="n1141">
      <data key="v_data">OH(-)(H2O)</data>
      <data key="v_dataset">na</data>
      <data key="v_type">ent</data>
    </node>
    <node id="n1142">
      <data key="v_data">PO4(2-)</data>
      <data key="v_dataset">na</data>
      <data key="v_type">ent</data>
    </node>
    <node id="n1143">
      <data key="v_data">PO4(3-)</data>
      <data key="v_dataset">na</data>
      <data key="v_type">ent</data>
    </node>
    <node id="n1144">
      <data key="v_data">Pentose-NH2-Ox</data>
      <data key="v_dataset">na</data>
      <data key="v_type">ent</data>
    </node>
    <node id="n1145">
      <data key="v_data">SO4(2-)</data>
      <data key="v_dataset">na</data>
      <data key="v_type">ent</data>
    </node>
    <node id="n1146">
      <data key="v_data">ThermalNeutron</data>
      <data key="v_dataset">na</data>
      <data key="v_type">ent</data>
    </node>
    <node id="n1147">
      <data key="v_data">alanine</data>
      <data key="v_dataset">na</data>
      <data key="v_type">ent</data>
    </node>
    <node id="n1148">
      <data key="v_data">alpha</data>
      <data key="v_dataset">na</data>
      <data key="v_type">ent</data>
    </node>
    <node id="n1149">
      <data key="v_data">alpha-amino_butyric_acid</data>
      <data key="v_dataset">na</data>
      <data key="v_type">ent</data>
    </node>
    <node id="n1150">
      <data key="v_data">aspartatic_acid</data>
      <data key="v_dataset">na</data>
      <data key="v_type">ent</data>
    </node>
    <node id="n1151">
      <data key="v_data">beta</data>
      <data key="v_dataset">na</data>
      <data key="v_type">ent</data>
    </node>
    <node id="n1152">
      <data key="v_data">beta-alanine</data>
      <data key="v_dataset">na</data>
      <data key="v_type">ent</data>
    </node>
    <node id="n1153">
      <data key="v_data">e(-)</data>
      <data key="v_dataset">na</data>
      <data key="v_type">ent</data>
    </node>
    <node id="n1154">
      <data key="v_data">eaq(-)</data>
      <data key="v_dataset">na</data>
      <data key="v_type">ent</data>
    </node>
    <node id="n1155">
      <data key="v_data">gamma-amino_butyric_acid</data>
      <data key="v_dataset">na</data>
      <data key="v_type">ent</data>
    </node>
    <node id="n1156">
      <data key="v_data">glutamic_acid</data>
      <data key="v_dataset">na</data>
      <data key="v_type">ent</data>
    </node>
    <node id="n1157">
      <data key="v_data">glycine</data>
      <data key="v_dataset">na</data>
      <data key="v_type">ent</data>
    </node>
    <node id="n1158">
      <data key="v_data">isoleucine</data>
      <data key="v_dataset">na</data>
      <data key="v_type">ent</data>
    </node>
    <node id="n1159">
      <data key="v_data">serine</data>
      <data key="v_dataset">na</data>
      <data key="v_type">ent</data>
    </node>
    <node id="n1160">
      <data key="v_data">threonine</data>
      <data key="v_dataset">na</data>
      <data key="v_type">ent</data>
    </node>
    <node id="n1161">
      <data key="v_data">vGamma</data>
      <data key="v_dataset">na</data>
      <data key="v_type">ent</data>
    </node>
    <node id="n1162">
      <data key="v_data">vIR</data>
      <data key="v_dataset">na</data>
      <data key="v_type">ent</data>
    </node>
    <node id="n1163">
      <data key="v_data">vUV</data>
      <data key="v_dataset">na</data>
      <data key="v_type">ent</data>
    </node>
    <node id="n1164">
      <data key="v_data">vVIS</data>
      <data key="v_dataset">na</data>
      <data key="v_type">ent</data>
    </node>
    <node id="n1165">
      <data key="v_data">vX</data>
      <data key="v_dataset">na</data>
      <data key="v_type">ent</data>
    </node>
    <node id="n1166">
      <data key="v_data">valine</data>
      <data key="v_dataset">na</data>
      <data key="v_type">ent</data>
    </node>
    <edge source="n843" target="n0">
    </edge>
    <edge source="n0" target="n1106">
    </edge>
    <edge source="n0" target="n1046">
    </edge>
    <edge source="n1086" target="n1">
    </edge>
    <edge source="n1020" target="n1">
    </edge>
    <edge source="n1" target="n1024">
    </edge>
    <edge source="n783" target="n2">
    </edge>
    <edge source="n1091" target="n2">
    </edge>
    <edge source="n2" target="n1023">
    </edge>
    <edge source="n2" target="n1140">
    </edge>
    <edge source="n783" target="n3">
    </edge>
    <edge source="n1109" target="n3">
    </edge>
    <edge source="n1048" target="n3">
    </edge>
    <edge source="n3" target="n1023">
    </edge>
    <edge source="n3" target="n1120">
    </edge>
    <edge source="n3" target="n1140">
    </edge>
    <edge source="n783" target="n4">
    </edge>
    <edge source="n1113" target="n4">
    </edge>
    <edge source="n1048" target="n4">
    </edge>
    <edge source="n4" target="n1023">
    </edge>
    <edge source="n4" target="n1117">
    </edge>
    <edge source="n4" target="n1140">
    </edge>
    <edge source="n783" target="n5">
    </edge>
    <edge source="n1120" target="n5">
    </edge>
    <edge source="n1048" target="n5">
    </edge>
    <edge source="n5" target="n1023">
    </edge>
    <edge source="n5" target="n1113">
    </edge>
    <edge source="n5" target="n1140">
    </edge>
    <edge source="n787" target="n6">
    </edge>
    <edge source="n990" target="n6">
    </edge>
    <edge source="n6" target="n790">
    </edge>
    <edge source="n6" target="n990">
    </edge>
    <edge source="n787" target="n7">
    </edge>
    <edge source="n990" target="n7">
    </edge>
    <edge source="n7" target="n954">
    </edge>
    <edge source="n7" target="n954">
    </edge>
    <edge source="n787" target="n8">
    </edge>
    <edge source="n1004" target="n8">
    </edge>
    <edge source="n8" target="n790">
    </edge>
    <edge source="n8" target="n1004">
    </edge>
    <edge source="n787" target="n9">
    </edge>
    <edge source="n1005" target="n9">
    </edge>
    <edge source="n9" target="n1044">
    </edge>
    <edge source="n9" target="n1004">
    </edge>
    <edge source="n787" target="n10">
    </edge>
    <edge source="n1038" target="n10">
    </edge>
    <edge source="n10" target="n790">
    </edge>
    <edge source="n10" target="n1038">
    </edge>
    <edge source="n787" target="n11">
    </edge>
    <edge source="n1038" target="n11">
    </edge>
    <edge source="n11" target="n954">
    </edge>
    <edge source="n11" target="n1036">
    </edge>
    <edge source="n787" target="n12">
    </edge>
    <edge source="n1101" target="n12">
    </edge>
    <edge source="n12" target="n790">
    </edge>
    <edge source="n12" target="n1101">
    </edge>
    <edge source="n787" target="n13">
    </edge>
    <edge source="n1101" target="n13">
    </edge>
    <edge source="n13" target="n950">
    </edge>
    <edge source="n787" target="n14">
    </edge>
    <edge source="n1129" target="n14">
    </edge>
    <edge source="n14" target="n1071">
    </edge>
    <edge source="n14" target="n1139">
    </edge>
    <edge source="n789" target="n15">
    </edge>
    <edge source="n867" target="n15">
    </edge>
    <edge source="n15" target="n994">
    </edge>
    <edge source="n15" target="n1036">
    </edge>
    <edge source="n789" target="n16">
    </edge>
    <edge source="n874" target="n16">
    </edge>
    <edge source="n16" target="n966">
    </edge>
    <edge source="n16" target="n1036">
    </edge>
    <edge source="n789" target="n17">
    </edge>
    <edge source="n874" target="n17">
    </edge>
    <edge source="n17" target="n1110">
    </edge>
    <edge source="n17" target="n872">
    </edge>
    <edge source="n789" target="n18">
    </edge>
    <edge source="n879" target="n18">
    </edge>
    <edge source="n18" target="n1110">
    </edge>
    <edge source="n18" target="n877">
    </edge>
    <edge source="n789" target="n19">
    </edge>
    <edge source="n990" target="n19">
    </edge>
    <edge source="n19" target="n1110">
    </edge>
    <edge source="n19" target="n954">
    </edge>
    <edge source="n789" target="n20">
    </edge>
    <edge source="n1004" target="n20">
    </edge>
    <edge source="n20" target="n791">
    </edge>
    <edge source="n20" target="n1004">
    </edge>
    <edge source="n789" target="n21">
    </edge>
    <edge source="n1005" target="n21">
    </edge>
    <edge source="n21" target="n1121">
    </edge>
    <edge source="n21" target="n1004">
    </edge>
    <edge source="n789" target="n22">
    </edge>
    <edge source="n1038" target="n22">
    </edge>
    <edge source="n22" target="n1110">
    </edge>
    <edge source="n22" target="n1036">
    </edge>
    <edge source="n789" target="n23">
    </edge>
    <edge source="n1101" target="n23">
    </edge>
    <edge source="n23" target="n791">
    </edge>
    <edge source="n23" target="n1101">
    </edge>
    <edge source="n23" target="n1162">
    </edge>
    <edge source="n789" target="n24">
    </edge>
    <edge source="n1129" target="n24">
    </edge>
    <edge source="n24" target="n1121">
    </edge>
    <edge source="n24" target="n1126">
    </edge>
    <edge source="n789" target="n25">
    </edge>
    <edge source="n25" target="n791">
    </edge>
    <edge source="n25" target="n1162">
    </edge>
    <edge source="n790" target="n26">
    </edge>
    <edge source="n790" target="n26">
    </edge>
    <edge source="n26" target="n867">
    </edge>
    <edge source="n26" target="n1038">
    </edge>
    <edge source="n790" target="n27">
    </edge>
    <edge source="n791" target="n27">
    </edge>
    <edge source="n27" target="n1069">
    </edge>
    <edge source="n27" target="n1036">
    </edge>
    <edge source="n790" target="n28">
    </edge>
    <edge source="n867" target="n28">
    </edge>
    <edge source="n28" target="n887">
    </edge>
    <edge source="n790" target="n29">
    </edge>
    <edge source="n954" target="n29">
    </edge>
    <edge source="n29" target="n874">
    </edge>
    <edge source="n29" target="n1036">
    </edge>
    <edge source="n790" target="n30">
    </edge>
    <edge source="n990" target="n30">
    </edge>
    <edge source="n30" target="n954">
    </edge>
    <edge source="n30" target="n954">
    </edge>
    <edge source="n790" target="n31">
    </edge>
    <edge source="n1005" target="n31">
    </edge>
    <edge source="n31" target="n1044">
    </edge>
    <edge source="n31" target="n1004">
    </edge>
    <edge source="n790" target="n32">
    </edge>
    <edge source="n1036" target="n32">
    </edge>
    <edge source="n32" target="n954">
    </edge>
    <edge source="n790" target="n33">
    </edge>
    <edge source="n1038" target="n33">
    </edge>
    <edge source="n33" target="n954">
    </edge>
    <edge source="n33" target="n1036">
    </edge>
    <edge source="n790" target="n34">
    </edge>
    <edge source="n1126" target="n34">
    </edge>
    <edge source="n34" target="n937">
    </edge>
    <edge source="n34" target="n1139">
    </edge>
    <edge source="n790" target="n35">
    </edge>
    <edge source="n1126" target="n35">
    </edge>
    <edge source="n35" target="n1071">
    </edge>
    <edge source="n35" target="n1036">
    </edge>
    <edge source="n790" target="n36">
    </edge>
    <edge source="n1129" target="n36">
    </edge>
    <edge source="n36" target="n1071">
    </edge>
    <edge source="n36" target="n1139">
    </edge>
    <edge source="n790" target="n37">
    </edge>
    <edge source="n1139" target="n37">
    </edge>
    <edge source="n37" target="n1004">
    </edge>
    <edge source="n37" target="n1038">
    </edge>
    <edge source="n37" target="n1036">
    </edge>
    <edge source="n791" target="n38">
    </edge>
    <edge source="n872" target="n38">
    </edge>
    <edge source="n38" target="n1069">
    </edge>
    <edge source="n38" target="n790">
    </edge>
    <edge source="n791" target="n39">
    </edge>
    <edge source="n872" target="n39">
    </edge>
    <edge source="n39" target="n1110">
    </edge>
    <edge source="n39" target="n867">
    </edge>
    <edge source="n791" target="n40">
    </edge>
    <edge source="n877" target="n40">
    </edge>
    <edge source="n40" target="n1042">
    </edge>
    <edge source="n40" target="n954">
    </edge>
    <edge source="n791" target="n41">
    </edge>
    <edge source="n877" target="n41">
    </edge>
    <edge source="n41" target="n1110">
    </edge>
    <edge source="n41" target="n874">
    </edge>
    <edge source="n791" target="n42">
    </edge>
    <edge source="n954" target="n42">
    </edge>
    <edge source="n42" target="n1042">
    </edge>
    <edge source="n42" target="n1036">
    </edge>
    <edge source="n791" target="n43">
    </edge>
    <edge source="n1110" target="n43">
    </edge>
    <edge source="n43" target="n1101">
    </edge>
    <edge source="n43" target="n1036">
    </edge>
    <edge source="n796" target="n44">
    </edge>
    <edge source="n1048" target="n44">
    </edge>
    <edge source="n44" target="n961">
    </edge>
    <edge source="n44" target="n1140">
    </edge>
    <edge source="n802" target="n45">
    </edge>
    <edge source="n45" target="n1151">
    </edge>
    <edge source="n45" target="n801">
    </edge>
    <edge source="n803" target="n46">
    </edge>
    <edge source="n46" target="n1151">
    </edge>
    <edge source="n46" target="n806">
    </edge>
    <edge source="n805" target="n47">
    </edge>
    <edge source="n47" target="n1151">
    </edge>
    <edge source="n47" target="n803">
    </edge>
    <edge source="n806" target="n48">
    </edge>
    <edge source="n48" target="n1151">
    </edge>
    <edge source="n48" target="n804">
    </edge>
    <edge source="n807" target="n49">
    </edge>
    <edge source="n49" target="n1151">
    </edge>
    <edge source="n49" target="n805">
    </edge>
    <edge source="n808" target="n50">
    </edge>
    <edge source="n50" target="n1151">
    </edge>
    <edge source="n50" target="n810">
    </edge>
    <edge source="n809" target="n51">
    </edge>
    <edge source="n51" target="n1151">
    </edge>
    <edge source="n51" target="n812">
    </edge>
    <edge source="n810" target="n52">
    </edge>
    <edge source="n52" target="n1151">
    </edge>
    <edge source="n52" target="n809">
    </edge>
    <edge source="n812" target="n53">
    </edge>
    <edge source="n53" target="n1151">
    </edge>
    <edge source="n53" target="n811">
    </edge>
    <edge source="n943" target="n54">
    </edge>
    <edge source="n54" target="n1002">
    </edge>
    <edge source="n949" target="n55">
    </edge>
    <edge source="n55" target="n1092">
    </edge>
    <edge source="n949" target="n56">
    </edge>
    <edge source="n56" target="n1094">
    </edge>
    <edge source="n56" target="n1038">
    </edge>
    <edge source="n961" target="n57">
    </edge>
    <edge source="n57" target="n962">
    </edge>
    <edge source="n57" target="n966">
    </edge>
    <edge source="n968" target="n58">
    </edge>
    <edge source="n58" target="n962">
    </edge>
    <edge source="n58" target="n966">
    </edge>
    <edge source="n969" target="n59">
    </edge>
    <edge source="n59" target="n982">
    </edge>
    <edge source="n59" target="n963">
    </edge>
    <edge source="n970" target="n60">
    </edge>
    <edge source="n60" target="n971">
    </edge>
    <edge source="n973" target="n61">
    </edge>
    <edge source="n61" target="n987">
    </edge>
    <edge source="n61" target="n974">
    </edge>
    <edge source="n991" target="n62">
    </edge>
    <edge source="n1101" target="n62">
    </edge>
    <edge source="n62" target="n1069">
    </edge>
    <edge source="n62" target="n1038">
    </edge>
    <edge source="n1034" target="n63">
    </edge>
    <edge source="n1129" target="n63">
    </edge>
    <edge source="n1048" target="n63">
    </edge>
    <edge source="n63" target="n1027">
    </edge>
    <edge source="n63" target="n1145">
    </edge>
    <edge source="n63" target="n1037">
    </edge>
    <edge source="n1060" target="n64">
    </edge>
    <edge source="n1162" target="n64">
    </edge>
    <edge source="n64" target="n1062">
    </edge>
    <edge source="n64" target="n1048">
    </edge>
    <edge source="n1071" target="n65">
    </edge>
    <edge source="n65" target="n996">
    </edge>
    <edge source="n1111" target="n66">
    </edge>
    <edge source="n66" target="n1117">
    </edge>
    <edge source="n66" target="n1110">
    </edge>
    <edge source="n1121" target="n67">
    </edge>
    <edge source="n1129" target="n67">
    </edge>
    <edge source="n1048" target="n67">
    </edge>
    <edge source="n67" target="n1122">
    </edge>
    <edge source="n67" target="n1048">
    </edge>
    <edge source="n1122" target="n68">
    </edge>
    <edge source="n1048" target="n68">
    </edge>
    <edge source="n68" target="n1084">
    </edge>
    <edge source="n68" target="n1085">
    </edge>
    <edge source="n1128" target="n69">
    </edge>
    <edge source="n69" target="n1129">
    </edge>
    <edge source="n1154" target="n70">
    </edge>
    <edge source="n1048" target="n70">
    </edge>
    <edge source="n70" target="n1038">
    </edge>
    <edge source="n70" target="n1140">
    </edge>
    <edge source="n814" target="n71">
    </edge>
    <edge source="n813" target="n71">
    </edge>
    <edge source="n1096" target="n71">
    </edge>
    <edge source="n896" target="n71">
    </edge>
    <edge source="n71" target="n813">
    </edge>
    <edge source="n71" target="n1144">
    </edge>
    <edge source="n71" target="n1096">
    </edge>
    <edge source="n814" target="n72">
    </edge>
    <edge source="n897" target="n72">
    </edge>
    <edge source="n1096" target="n72">
    </edge>
    <edge source="n72" target="n1144">
    </edge>
    <edge source="n817" target="n73">
    </edge>
    <edge source="n73" target="n819">
    </edge>
    <edge source="n73" target="n1151">
    </edge>
    <edge source="n818" target="n74">
    </edge>
    <edge source="n74" target="n817">
    </edge>
    <edge source="n74" target="n1151">
    </edge>
    <edge source="n819" target="n75">
    </edge>
    <edge source="n75" target="n815">
    </edge>
    <edge source="n75" target="n1148">
    </edge>
    <edge source="n820" target="n76">
    </edge>
    <edge source="n76" target="n822">
    </edge>
    <edge source="n76" target="n1151">
    </edge>
    <edge source="n821" target="n77">
    </edge>
    <edge source="n77" target="n820">
    </edge>
    <edge source="n77" target="n1151">
    </edge>
    <edge source="n822" target="n78">
    </edge>
    <edge source="n78" target="n816">
    </edge>
    <edge source="n78" target="n1148">
    </edge>
    <edge source="n823" target="n79">
    </edge>
    <edge source="n79" target="n825">
    </edge>
    <edge source="n79" target="n1151">
    </edge>
    <edge source="n824" target="n80">
    </edge>
    <edge source="n80" target="n823">
    </edge>
    <edge source="n80" target="n1151">
    </edge>
    <edge source="n825" target="n81">
    </edge>
    <edge source="n81" target="n818">
    </edge>
    <edge source="n81" target="n1148">
    </edge>
    <edge source="n826" target="n82">
    </edge>
    <edge source="n82" target="n821">
    </edge>
    <edge source="n82" target="n1148">
    </edge>
    <edge source="n827" target="n83">
    </edge>
    <edge source="n83" target="n824">
    </edge>
    <edge source="n83" target="n1148">
    </edge>
    <edge source="n828" target="n84">
    </edge>
    <edge source="n84" target="n826">
    </edge>
    <edge source="n84" target="n1148">
    </edge>
    <edge source="n829" target="n85">
    </edge>
    <edge source="n85" target="n827">
    </edge>
    <edge source="n85" target="n1148">
    </edge>
    <edge source="n830" target="n86">
    </edge>
    <edge source="n86" target="n828">
    </edge>
    <edge source="n86" target="n1148">
    </edge>
    <edge source="n831" target="n87">
    </edge>
    <edge source="n87" target="n829">
    </edge>
    <edge source="n87" target="n1148">
    </edge>
    <edge source="n832" target="n88">
    </edge>
    <edge source="n88" target="n834">
    </edge>
    <edge source="n88" target="n1151">
    </edge>
    <edge source="n833" target="n89">
    </edge>
    <edge source="n89" target="n832">
    </edge>
    <edge source="n89" target="n1151">
    </edge>
    <edge source="n834" target="n90">
    </edge>
    <edge source="n90" target="n830">
    </edge>
    <edge source="n90" target="n1148">
    </edge>
    <edge source="n835" target="n91">
    </edge>
    <edge source="n91" target="n831">
    </edge>
    <edge source="n91" target="n1148">
    </edge>
    <edge source="n836" target="n92">
    </edge>
    <edge source="n92" target="n833">
    </edge>
    <edge source="n92" target="n1148">
    </edge>
    <edge source="n837" target="n93">
    </edge>
    <edge source="n93" target="n839">
    </edge>
    <edge source="n93" target="n1151">
    </edge>
    <edge source="n838" target="n94">
    </edge>
    <edge source="n94" target="n837">
    </edge>
    <edge source="n94" target="n1151">
    </edge>
    <edge source="n839" target="n95">
    </edge>
    <edge source="n95" target="n835">
    </edge>
    <edge source="n95" target="n1148">
    </edge>
    <edge source="n840" target="n96">
    </edge>
    <edge source="n1146" target="n96">
    </edge>
    <edge source="n96" target="n808">
    </edge>
    <edge source="n96" target="n846">
    </edge>
    <edge source="n96" target="n1025">
    </edge>
    <edge source="n96" target="n1025">
    </edge>
    <edge source="n96" target="n1025">
    </edge>
    <edge source="n96" target="n1161">
    </edge>
    <edge source="n840" target="n97">
    </edge>
    <edge source="n1146" target="n97">
    </edge>
    <edge source="n97" target="n856">
    </edge>
    <edge source="n97" target="n802">
    </edge>
    <edge source="n97" target="n1025">
    </edge>
    <edge source="n97" target="n1025">
    </edge>
    <edge source="n97" target="n1025">
    </edge>
    <edge source="n97" target="n1025">
    </edge>
    <edge source="n97" target="n1161">
    </edge>
    <edge source="n840" target="n98">
    </edge>
    <edge source="n1146" target="n98">
    </edge>
    <edge source="n98" target="n807">
    </edge>
    <edge source="n98" target="n851">
    </edge>
    <edge source="n98" target="n1025">
    </edge>
    <edge source="n98" target="n1025">
    </edge>
    <edge source="n98" target="n1161">
    </edge>
    <edge source="n841" target="n99">
    </edge>
    <edge source="n99" target="n838">
    </edge>
    <edge source="n99" target="n1148">
    </edge>
    <edge source="n1013" target="n100">
    </edge>
    <edge source="n1048" target="n100">
    </edge>
    <edge source="n100" target="n1012">
    </edge>
    <edge source="n100" target="n1096">
    </edge>
    <edge source="n1033" target="n101">
    </edge>
    <edge source="n1142" target="n101">
    </edge>
    <edge source="n1048" target="n101">
    </edge>
    <edge source="n101" target="n844">
    </edge>
    <edge source="n1027" target="n102">
    </edge>
    <edge source="n1129" target="n102">
    </edge>
    <edge source="n1037" target="n102">
    </edge>
    <edge source="n102" target="n1029">
    </edge>
    <edge source="n102" target="n1048">
    </edge>
    <edge source="n1029" target="n103">
    </edge>
    <edge source="n1048" target="n103">
    </edge>
    <edge source="n103" target="n1032">
    </edge>
    <edge source="n103" target="n1037">
    </edge>
    <edge source="n845" target="n104">
    </edge>
    <edge source="n1142" target="n104">
    </edge>
    <edge source="n1048" target="n104">
    </edge>
    <edge source="n104" target="n1016">
    </edge>
    <edge source="n104" target="n1037">
    </edge>
    <edge source="n1057" target="n105">
    </edge>
    <edge source="n1015" target="n105">
    </edge>
    <edge source="n105" target="n1080">
    </edge>
    <edge source="n105" target="n1013">
    </edge>
    <edge source="n105" target="n1018">
    </edge>
    <edge source="n105" target="n1162">
    </edge>
    <edge source="n846" target="n106">
    </edge>
    <edge source="n106" target="n1151">
    </edge>
    <edge source="n106" target="n847">
    </edge>
    <edge source="n847" target="n107">
    </edge>
    <edge source="n107" target="n1151">
    </edge>
    <edge source="n107" target="n848">
    </edge>
    <edge source="n848" target="n108">
    </edge>
    <edge source="n108" target="n1151">
    </edge>
    <edge source="n108" target="n849">
    </edge>
    <edge source="n851" target="n109">
    </edge>
    <edge source="n109" target="n1151">
    </edge>
    <edge source="n109" target="n852">
    </edge>
    <edge source="n852" target="n110">
    </edge>
    <edge source="n110" target="n1151">
    </edge>
    <edge source="n110" target="n853">
    </edge>
    <edge source="n853" target="n111">
    </edge>
    <edge source="n111" target="n1151">
    </edge>
    <edge source="n111" target="n850">
    </edge>
    <edge source="n855" target="n112">
    </edge>
    <edge source="n112" target="n1151">
    </edge>
    <edge source="n112" target="n854">
    </edge>
    <edge source="n856" target="n113">
    </edge>
    <edge source="n113" target="n1151">
    </edge>
    <edge source="n113" target="n857">
    </edge>
    <edge source="n857" target="n114">
    </edge>
    <edge source="n114" target="n1151">
    </edge>
    <edge source="n114" target="n858">
    </edge>
    <edge source="n858" target="n115">
    </edge>
    <edge source="n115" target="n1151">
    </edge>
    <edge source="n115" target="n859">
    </edge>
    <edge source="n859" target="n116">
    </edge>
    <edge source="n116" target="n1151">
    </edge>
    <edge source="n116" target="n855">
    </edge>
    <edge source="n861" target="n117">
    </edge>
    <edge source="n1048" target="n117">
    </edge>
    <edge source="n1080" target="n117">
    </edge>
    <edge source="n1162" target="n117">
    </edge>
    <edge source="n117" target="n1117">
    </edge>
    <edge source="n861" target="n118">
    </edge>
    <edge source="n1048" target="n118">
    </edge>
    <edge source="n1080" target="n118">
    </edge>
    <edge source="n1162" target="n118">
    </edge>
    <edge source="n118" target="n1147">
    </edge>
    <edge source="n861" target="n119">
    </edge>
    <edge source="n1048" target="n119">
    </edge>
    <edge source="n1080" target="n119">
    </edge>
    <edge source="n1162" target="n119">
    </edge>
    <edge source="n119" target="n1149">
    </edge>
    <edge source="n861" target="n120">
    </edge>
    <edge source="n1048" target="n120">
    </edge>
    <edge source="n1080" target="n120">
    </edge>
    <edge source="n1162" target="n120">
    </edge>
    <edge source="n120" target="n1150">
    </edge>
    <edge source="n861" target="n121">
    </edge>
    <edge source="n1048" target="n121">
    </edge>
    <edge source="n1080" target="n121">
    </edge>
    <edge source="n1162" target="n121">
    </edge>
    <edge source="n121" target="n1152">
    </edge>
    <edge source="n861" target="n122">
    </edge>
    <edge source="n1048" target="n122">
    </edge>
    <edge source="n1080" target="n122">
    </edge>
    <edge source="n1162" target="n122">
    </edge>
    <edge source="n122" target="n1155">
    </edge>
    <edge source="n861" target="n123">
    </edge>
    <edge source="n1048" target="n123">
    </edge>
    <edge source="n1080" target="n123">
    </edge>
    <edge source="n1162" target="n123">
    </edge>
    <edge source="n123" target="n1156">
    </edge>
    <edge source="n861" target="n124">
    </edge>
    <edge source="n1048" target="n124">
    </edge>
    <edge source="n1080" target="n124">
    </edge>
    <edge source="n1162" target="n124">
    </edge>
    <edge source="n124" target="n1157">
    </edge>
    <edge source="n861" target="n125">
    </edge>
    <edge source="n1048" target="n125">
    </edge>
    <edge source="n1080" target="n125">
    </edge>
    <edge source="n1162" target="n125">
    </edge>
    <edge source="n125" target="n1159">
    </edge>
    <edge source="n861" target="n126">
    </edge>
    <edge source="n1048" target="n126">
    </edge>
    <edge source="n1080" target="n126">
    </edge>
    <edge source="n1162" target="n126">
    </edge>
    <edge source="n126" target="n1160">
    </edge>
    <edge source="n862" target="n127">
    </edge>
    <edge source="n1080" target="n127">
    </edge>
    <edge source="n1162" target="n127">
    </edge>
    <edge source="n1048" target="n127">
    </edge>
    <edge source="n127" target="n920">
    </edge>
    <edge source="n862" target="n128">
    </edge>
    <edge source="n1080" target="n128">
    </edge>
    <edge source="n1162" target="n128">
    </edge>
    <edge source="n1048" target="n128">
    </edge>
    <edge source="n128" target="n1149">
    </edge>
    <edge source="n862" target="n129">
    </edge>
    <edge source="n1080" target="n129">
    </edge>
    <edge source="n1162" target="n129">
    </edge>
    <edge source="n1048" target="n129">
    </edge>
    <edge source="n129" target="n1158">
    </edge>
    <edge source="n862" target="n130">
    </edge>
    <edge source="n1080" target="n130">
    </edge>
    <edge source="n1162" target="n130">
    </edge>
    <edge source="n1048" target="n130">
    </edge>
    <edge source="n130" target="n1166">
    </edge>
    <edge source="n863" target="n131">
    </edge>
    <edge source="n1142" target="n131">
    </edge>
    <edge source="n1037" target="n131">
    </edge>
    <edge source="n131" target="n999">
    </edge>
    <edge source="n131" target="n1048">
    </edge>
    <edge source="n131" target="n1096">
    </edge>
    <edge source="n864" target="n132">
    </edge>
    <edge source="n1038" target="n132">
    </edge>
    <edge source="n132" target="n938">
    </edge>
    <edge source="n864" target="n133">
    </edge>
    <edge source="n1121" target="n133">
    </edge>
    <edge source="n133" target="n1000">
    </edge>
    <edge source="n133" target="n1126">
    </edge>
    <edge source="n864" target="n134">
    </edge>
    <edge source="n1129" target="n134">
    </edge>
    <edge source="n134" target="n1004">
    </edge>
    <edge source="n134" target="n1126">
    </edge>
    <edge source="n864" target="n135">
    </edge>
    <edge source="n1139" target="n135">
    </edge>
    <edge source="n135" target="n1004">
    </edge>
    <edge source="n135" target="n1036">
    </edge>
    <edge source="n865" target="n136">
    </edge>
    <edge source="n990" target="n136">
    </edge>
    <edge source="n136" target="n866">
    </edge>
    <edge source="n136" target="n954">
    </edge>
    <edge source="n865" target="n137">
    </edge>
    <edge source="n1038" target="n137">
    </edge>
    <edge source="n137" target="n866">
    </edge>
    <edge source="n137" target="n1036">
    </edge>
    <edge source="n865" target="n138">
    </edge>
    <edge source="n1099" target="n138">
    </edge>
    <edge source="n138" target="n1000">
    </edge>
    <edge source="n138" target="n864">
    </edge>
    <edge source="n865" target="n139">
    </edge>
    <edge source="n1126" target="n139">
    </edge>
    <edge source="n139" target="n864">
    </edge>
    <edge source="n139" target="n1004">
    </edge>
    <edge source="n865" target="n140">
    </edge>
    <edge source="n1129" target="n140">
    </edge>
    <edge source="n140" target="n1004">
    </edge>
    <edge source="n140" target="n1004">
    </edge>
    <edge source="n866" target="n141">
    </edge>
    <edge source="n867" target="n141">
    </edge>
    <edge source="n141" target="n905">
    </edge>
    <edge source="n141" target="n1036">
    </edge>
    <edge source="n866" target="n142">
    </edge>
    <edge source="n874" target="n142">
    </edge>
    <edge source="n142" target="n867">
    </edge>
    <edge source="n142" target="n872">
    </edge>
    <edge source="n866" target="n143">
    </edge>
    <edge source="n879" target="n143">
    </edge>
    <edge source="n143" target="n867">
    </edge>
    <edge source="n143" target="n877">
    </edge>
    <edge source="n866" target="n144">
    </edge>
    <edge source="n905" target="n144">
    </edge>
    <edge source="n144" target="n932">
    </edge>
    <edge source="n144" target="n1036">
    </edge>
    <edge source="n866" target="n145">
    </edge>
    <edge source="n990" target="n145">
    </edge>
    <edge source="n145" target="n867">
    </edge>
    <edge source="n145" target="n954">
    </edge>
    <edge source="n866" target="n146">
    </edge>
    <edge source="n1036" target="n146">
    </edge>
    <edge source="n146" target="n867">
    </edge>
    <edge source="n866" target="n147">
    </edge>
    <edge source="n1038" target="n147">
    </edge>
    <edge source="n147" target="n867">
    </edge>
    <edge source="n147" target="n1036">
    </edge>
    <edge source="n866" target="n148">
    </edge>
    <edge source="n1069" target="n148">
    </edge>
    <edge source="n148" target="n1068">
    </edge>
    <edge source="n148" target="n1036">
    </edge>
    <edge source="n866" target="n149">
    </edge>
    <edge source="n1126" target="n149">
    </edge>
    <edge source="n149" target="n1004">
    </edge>
    <edge source="n149" target="n937">
    </edge>
    <edge source="n866" target="n150">
    </edge>
    <edge source="n1129" target="n150">
    </edge>
    <edge source="n150" target="n1071">
    </edge>
    <edge source="n150" target="n1004">
    </edge>
    <edge source="n867" target="n151">
    </edge>
    <edge source="n1036" target="n151">
    </edge>
    <edge source="n151" target="n872">
    </edge>
    <edge source="n867" target="n152">
    </edge>
    <edge source="n1069" target="n152">
    </edge>
    <edge source="n152" target="n1068">
    </edge>
    <edge source="n867" target="n153">
    </edge>
    <edge source="n1128" target="n153">
    </edge>
    <edge source="n153" target="n790">
    </edge>
    <edge source="n153" target="n1004">
    </edge>
    <edge source="n867" target="n154">
    </edge>
    <edge source="n1139" target="n154">
    </edge>
    <edge source="n154" target="n871">
    </edge>
    <edge source="n867" target="n155">
    </edge>
    <edge source="n1139" target="n155">
    </edge>
    <edge source="n155" target="n944">
    </edge>
    <edge source="n155" target="n1036">
    </edge>
    <edge source="n867" target="n156">
    </edge>
    <edge source="n1161" target="n156">
    </edge>
    <edge source="n156" target="n865">
    </edge>
    <edge source="n156" target="n1038">
    </edge>
    <edge source="n156" target="n1165">
    </edge>
    <edge source="n867" target="n157">
    </edge>
    <edge source="n1161" target="n157">
    </edge>
    <edge source="n157" target="n866">
    </edge>
    <edge source="n157" target="n1036">
    </edge>
    <edge source="n157" target="n1165">
    </edge>
    <edge source="n867" target="n158">
    </edge>
    <edge source="n1163" target="n158">
    </edge>
    <edge source="n158" target="n865">
    </edge>
    <edge source="n158" target="n1038">
    </edge>
    <edge source="n158" target="n1162">
    </edge>
    <edge source="n867" target="n159">
    </edge>
    <edge source="n1163" target="n159">
    </edge>
    <edge source="n159" target="n866">
    </edge>
    <edge source="n159" target="n1036">
    </edge>
    <edge source="n159" target="n1162">
    </edge>
    <edge source="n867" target="n160">
    </edge>
    <edge source="n1163" target="n160">
    </edge>
    <edge source="n160" target="n868">
    </edge>
    <edge source="n867" target="n161">
    </edge>
    <edge source="n1165" target="n161">
    </edge>
    <edge source="n161" target="n865">
    </edge>
    <edge source="n161" target="n1038">
    </edge>
    <edge source="n161" target="n1163">
    </edge>
    <edge source="n867" target="n162">
    </edge>
    <edge source="n1165" target="n162">
    </edge>
    <edge source="n162" target="n866">
    </edge>
    <edge source="n162" target="n1036">
    </edge>
    <edge source="n162" target="n1163">
    </edge>
    <edge source="n868" target="n163">
    </edge>
    <edge source="n1101" target="n163">
    </edge>
    <edge source="n163" target="n1069">
    </edge>
    <edge source="n869" target="n164">
    </edge>
    <edge source="n1000" target="n164">
    </edge>
    <edge source="n164" target="n1068">
    </edge>
    <edge source="n164" target="n1036">
    </edge>
    <edge source="n871" target="n165">
    </edge>
    <edge source="n1036" target="n165">
    </edge>
    <edge source="n165" target="n1038">
    </edge>
    <edge source="n165" target="n944">
    </edge>
    <edge source="n871" target="n166">
    </edge>
    <edge source="n1036" target="n166">
    </edge>
    <edge source="n166" target="n1039">
    </edge>
    <edge source="n166" target="n867">
    </edge>
    <edge source="n871" target="n167">
    </edge>
    <edge source="n1126" target="n167">
    </edge>
    <edge source="n167" target="n1139">
    </edge>
    <edge source="n167" target="n944">
    </edge>
    <edge source="n871" target="n168">
    </edge>
    <edge source="n1139" target="n168">
    </edge>
    <edge source="n168" target="n1039">
    </edge>
    <edge source="n168" target="n944">
    </edge>
    <edge source="n872" target="n169">
    </edge>
    <edge source="n872" target="n169">
    </edge>
    <edge source="n169" target="n874">
    </edge>
    <edge source="n169" target="n867">
    </edge>
    <edge source="n872" target="n170">
    </edge>
    <edge source="n872" target="n170">
    </edge>
    <edge source="n170" target="n913">
    </edge>
    <edge source="n872" target="n171">
    </edge>
    <edge source="n877" target="n171">
    </edge>
    <edge source="n171" target="n915">
    </edge>
    <edge source="n872" target="n172">
    </edge>
    <edge source="n954" target="n172">
    </edge>
    <edge source="n172" target="n867">
    </edge>
    <edge source="n172" target="n990">
    </edge>
    <edge source="n872" target="n173">
    </edge>
    <edge source="n954" target="n173">
    </edge>
    <edge source="n173" target="n893">
    </edge>
    <edge source="n872" target="n174">
    </edge>
    <edge source="n1036" target="n174">
    </edge>
    <edge source="n174" target="n867">
    </edge>
    <edge source="n174" target="n1038">
    </edge>
    <edge source="n872" target="n175">
    </edge>
    <edge source="n1126" target="n175">
    </edge>
    <edge source="n175" target="n944">
    </edge>
    <edge source="n175" target="n1036">
    </edge>
    <edge source="n872" target="n176">
    </edge>
    <edge source="n1139" target="n176">
    </edge>
    <edge source="n176" target="n867">
    </edge>
    <edge source="n176" target="n1039">
    </edge>
    <edge source="n874" target="n177">
    </edge>
    <edge source="n937" target="n177">
    </edge>
    <edge source="n177" target="n956">
    </edge>
    <edge source="n177" target="n1036">
    </edge>
    <edge source="n874" target="n178">
    </edge>
    <edge source="n1036" target="n178">
    </edge>
    <edge source="n178" target="n877">
    </edge>
    <edge source="n874" target="n179">
    </edge>
    <edge source="n1128" target="n179">
    </edge>
    <edge source="n179" target="n1071">
    </edge>
    <edge source="n179" target="n954">
    </edge>
    <edge source="n874" target="n180">
    </edge>
    <edge source="n1139" target="n180">
    </edge>
    <edge source="n180" target="n876">
    </edge>
    <edge source="n874" target="n181">
    </edge>
    <edge source="n1153" target="n181">
    </edge>
    <edge source="n181" target="n867">
    </edge>
    <edge source="n181" target="n1038">
    </edge>
    <edge source="n181" target="n1154">
    </edge>
    <edge source="n874" target="n182">
    </edge>
    <edge source="n1153" target="n182">
    </edge>
    <edge source="n182" target="n990">
    </edge>
    <edge source="n182" target="n864">
    </edge>
    <edge source="n874" target="n183">
    </edge>
    <edge source="n1161" target="n183">
    </edge>
    <edge source="n183" target="n867">
    </edge>
    <edge source="n183" target="n1036">
    </edge>
    <edge source="n183" target="n1036">
    </edge>
    <edge source="n183" target="n1165">
    </edge>
    <edge source="n874" target="n184">
    </edge>
    <edge source="n1161" target="n184">
    </edge>
    <edge source="n184" target="n867">
    </edge>
    <edge source="n184" target="n1038">
    </edge>
    <edge source="n184" target="n1165">
    </edge>
    <edge source="n874" target="n185">
    </edge>
    <edge source="n1163" target="n185">
    </edge>
    <edge source="n185" target="n867">
    </edge>
    <edge source="n185" target="n1036">
    </edge>
    <edge source="n185" target="n1036">
    </edge>
    <edge source="n185" target="n1162">
    </edge>
    <edge source="n874" target="n186">
    </edge>
    <edge source="n1163" target="n186">
    </edge>
    <edge source="n186" target="n867">
    </edge>
    <edge source="n186" target="n1038">
    </edge>
    <edge source="n186" target="n1162">
    </edge>
    <edge source="n874" target="n187">
    </edge>
    <edge source="n1165" target="n187">
    </edge>
    <edge source="n187" target="n867">
    </edge>
    <edge source="n187" target="n1036">
    </edge>
    <edge source="n187" target="n1036">
    </edge>
    <edge source="n187" target="n1163">
    </edge>
    <edge source="n874" target="n188">
    </edge>
    <edge source="n1165" target="n188">
    </edge>
    <edge source="n188" target="n867">
    </edge>
    <edge source="n188" target="n1038">
    </edge>
    <edge source="n188" target="n1163">
    </edge>
    <edge source="n875" target="n189">
    </edge>
    <edge source="n897" target="n189">
    </edge>
    <edge source="n189" target="n919">
    </edge>
    <edge source="n875" target="n190">
    </edge>
    <edge source="n1069" target="n190">
    </edge>
    <edge source="n190" target="n1107">
    </edge>
    <edge source="n876" target="n191">
    </edge>
    <edge source="n1036" target="n191">
    </edge>
    <edge source="n191" target="n1038">
    </edge>
    <edge source="n191" target="n964">
    </edge>
    <edge source="n876" target="n192">
    </edge>
    <edge source="n1036" target="n192">
    </edge>
    <edge source="n192" target="n1039">
    </edge>
    <edge source="n192" target="n874">
    </edge>
    <edge source="n876" target="n193">
    </edge>
    <edge source="n1126" target="n193">
    </edge>
    <edge source="n193" target="n1139">
    </edge>
    <edge source="n193" target="n964">
    </edge>
    <edge source="n876" target="n194">
    </edge>
    <edge source="n1139" target="n194">
    </edge>
    <edge source="n194" target="n1048">
    </edge>
    <edge source="n194" target="n964">
    </edge>
    <edge source="n877" target="n195">
    </edge>
    <edge source="n872" target="n195">
    </edge>
    <edge source="n195" target="n874">
    </edge>
    <edge source="n195" target="n874">
    </edge>
    <edge source="n877" target="n196">
    </edge>
    <edge source="n872" target="n196">
    </edge>
    <edge source="n196" target="n879">
    </edge>
    <edge source="n196" target="n867">
    </edge>
    <edge source="n877" target="n197">
    </edge>
    <edge source="n877" target="n197">
    </edge>
    <edge source="n197" target="n879">
    </edge>
    <edge source="n197" target="n874">
    </edge>
    <edge source="n877" target="n198">
    </edge>
    <edge source="n877" target="n198">
    </edge>
    <edge source="n198" target="n904">
    </edge>
    <edge source="n877" target="n199">
    </edge>
    <edge source="n954" target="n199">
    </edge>
    <edge source="n199" target="n874">
    </edge>
    <edge source="n199" target="n990">
    </edge>
    <edge source="n877" target="n200">
    </edge>
    <edge source="n1036" target="n200">
    </edge>
    <edge source="n200" target="n879">
    </edge>
    <edge source="n877" target="n201">
    </edge>
    <edge source="n1036" target="n201">
    </edge>
    <edge source="n201" target="n954">
    </edge>
    <edge source="n201" target="n954">
    </edge>
    <edge source="n877" target="n202">
    </edge>
    <edge source="n1071" target="n202">
    </edge>
    <edge source="n202" target="n879">
    </edge>
    <edge source="n202" target="n1004">
    </edge>
    <edge source="n877" target="n203">
    </edge>
    <edge source="n1083" target="n203">
    </edge>
    <edge source="n203" target="n879">
    </edge>
    <edge source="n203" target="n1121">
    </edge>
    <edge source="n877" target="n204">
    </edge>
    <edge source="n1126" target="n204">
    </edge>
    <edge source="n204" target="n964">
    </edge>
    <edge source="n204" target="n1036">
    </edge>
    <edge source="n877" target="n205">
    </edge>
    <edge source="n1139" target="n205">
    </edge>
    <edge source="n205" target="n964">
    </edge>
    <edge source="n205" target="n1038">
    </edge>
    <edge source="n879" target="n206">
    </edge>
    <edge source="n1126" target="n206">
    </edge>
    <edge source="n206" target="n877">
    </edge>
    <edge source="n206" target="n1139">
    </edge>
    <edge source="n879" target="n207">
    </edge>
    <edge source="n1139" target="n207">
    </edge>
    <edge source="n207" target="n877">
    </edge>
    <edge source="n207" target="n1048">
    </edge>
    <edge source="n879" target="n208">
    </edge>
    <edge source="n1153" target="n208">
    </edge>
    <edge source="n208" target="n990">
    </edge>
    <edge source="n208" target="n787">
    </edge>
    <edge source="n879" target="n209">
    </edge>
    <edge source="n1161" target="n209">
    </edge>
    <edge source="n209" target="n867">
    </edge>
    <edge source="n209" target="n1038">
    </edge>
    <edge source="n209" target="n1038">
    </edge>
    <edge source="n209" target="n1165">
    </edge>
    <edge source="n879" target="n210">
    </edge>
    <edge source="n1161" target="n210">
    </edge>
    <edge source="n210" target="n874">
    </edge>
    <edge source="n210" target="n1036">
    </edge>
    <edge source="n210" target="n1036">
    </edge>
    <edge source="n210" target="n1165">
    </edge>
    <edge source="n879" target="n211">
    </edge>
    <edge source="n1161" target="n211">
    </edge>
    <edge source="n211" target="n990">
    </edge>
    <edge source="n211" target="n787">
    </edge>
    <edge source="n211" target="n1165">
    </edge>
    <edge source="n879" target="n212">
    </edge>
    <edge source="n1163" target="n212">
    </edge>
    <edge source="n212" target="n867">
    </edge>
    <edge source="n212" target="n1038">
    </edge>
    <edge source="n212" target="n1038">
    </edge>
    <edge source="n212" target="n1162">
    </edge>
    <edge source="n879" target="n213">
    </edge>
    <edge source="n1163" target="n213">
    </edge>
    <edge source="n213" target="n874">
    </edge>
    <edge source="n213" target="n1036">
    </edge>
    <edge source="n213" target="n1036">
    </edge>
    <edge source="n213" target="n1162">
    </edge>
    <edge source="n879" target="n214">
    </edge>
    <edge source="n1163" target="n214">
    </edge>
    <edge source="n214" target="n990">
    </edge>
    <edge source="n214" target="n787">
    </edge>
    <edge source="n214" target="n1162">
    </edge>
    <edge source="n879" target="n215">
    </edge>
    <edge source="n1165" target="n215">
    </edge>
    <edge source="n215" target="n867">
    </edge>
    <edge source="n215" target="n1038">
    </edge>
    <edge source="n215" target="n1038">
    </edge>
    <edge source="n215" target="n1163">
    </edge>
    <edge source="n879" target="n216">
    </edge>
    <edge source="n1165" target="n216">
    </edge>
    <edge source="n216" target="n874">
    </edge>
    <edge source="n216" target="n1036">
    </edge>
    <edge source="n216" target="n1036">
    </edge>
    <edge source="n216" target="n1163">
    </edge>
    <edge source="n879" target="n217">
    </edge>
    <edge source="n1165" target="n217">
    </edge>
    <edge source="n217" target="n990">
    </edge>
    <edge source="n217" target="n787">
    </edge>
    <edge source="n217" target="n1163">
    </edge>
    <edge source="n880" target="n218">
    </edge>
    <edge source="n1036" target="n218">
    </edge>
    <edge source="n218" target="n1067">
    </edge>
    <edge source="n882" target="n219">
    </edge>
    <edge source="n1036" target="n219">
    </edge>
    <edge source="n219" target="n884">
    </edge>
    <edge source="n884" target="n220">
    </edge>
    <edge source="n1036" target="n220">
    </edge>
    <edge source="n220" target="n956">
    </edge>
    <edge source="n889" target="n221">
    </edge>
    <edge source="n937" target="n221">
    </edge>
    <edge source="n221" target="n941">
    </edge>
    <edge source="n221" target="n990">
    </edge>
    <edge source="n889" target="n222">
    </edge>
    <edge source="n954" target="n222">
    </edge>
    <edge source="n222" target="n915">
    </edge>
    <edge source="n889" target="n223">
    </edge>
    <edge source="n954" target="n223">
    </edge>
    <edge source="n223" target="n956">
    </edge>
    <edge source="n223" target="n990">
    </edge>
    <edge source="n889" target="n224">
    </edge>
    <edge source="n1036" target="n224">
    </edge>
    <edge source="n224" target="n893">
    </edge>
    <edge source="n889" target="n225">
    </edge>
    <edge source="n1036" target="n225">
    </edge>
    <edge source="n225" target="n941">
    </edge>
    <edge source="n225" target="n1038">
    </edge>
    <edge source="n889" target="n226">
    </edge>
    <edge source="n1036" target="n226">
    </edge>
    <edge source="n226" target="n956">
    </edge>
    <edge source="n226" target="n1038">
    </edge>
    <edge source="n895" target="n227">
    </edge>
    <edge source="n1153" target="n227">
    </edge>
    <edge source="n1048" target="n227">
    </edge>
    <edge source="n227" target="n945">
    </edge>
    <edge source="n895" target="n228">
    </edge>
    <edge source="n1153" target="n228">
    </edge>
    <edge source="n1048" target="n228">
    </edge>
    <edge source="n228" target="n964">
    </edge>
    <edge source="n900" target="n229">
    </edge>
    <edge source="n866" target="n229">
    </edge>
    <edge source="n229" target="n867">
    </edge>
    <edge source="n229" target="n898">
    </edge>
    <edge source="n902" target="n230">
    </edge>
    <edge source="n879" target="n230">
    </edge>
    <edge source="n230" target="n1068">
    </edge>
    <edge source="n230" target="n877">
    </edge>
    <edge source="n902" target="n231">
    </edge>
    <edge source="n990" target="n231">
    </edge>
    <edge source="n231" target="n1068">
    </edge>
    <edge source="n231" target="n954">
    </edge>
    <edge source="n903" target="n232">
    </edge>
    <edge source="n867" target="n232">
    </edge>
    <edge source="n232" target="n932">
    </edge>
    <edge source="n232" target="n1036">
    </edge>
    <edge source="n903" target="n233">
    </edge>
    <edge source="n874" target="n233">
    </edge>
    <edge source="n233" target="n905">
    </edge>
    <edge source="n233" target="n872">
    </edge>
    <edge source="n903" target="n234">
    </edge>
    <edge source="n879" target="n234">
    </edge>
    <edge source="n234" target="n905">
    </edge>
    <edge source="n234" target="n877">
    </edge>
    <edge source="n903" target="n235">
    </edge>
    <edge source="n905" target="n235">
    </edge>
    <edge source="n235" target="n936">
    </edge>
    <edge source="n235" target="n1036">
    </edge>
    <edge source="n903" target="n236">
    </edge>
    <edge source="n905" target="n236">
    </edge>
    <edge source="n236" target="n936">
    </edge>
    <edge source="n236" target="n1038">
    </edge>
    <edge source="n903" target="n237">
    </edge>
    <edge source="n990" target="n237">
    </edge>
    <edge source="n237" target="n905">
    </edge>
    <edge source="n237" target="n954">
    </edge>
    <edge source="n903" target="n238">
    </edge>
    <edge source="n1036" target="n238">
    </edge>
    <edge source="n238" target="n905">
    </edge>
    <edge source="n903" target="n239">
    </edge>
    <edge source="n1038" target="n239">
    </edge>
    <edge source="n239" target="n905">
    </edge>
    <edge source="n239" target="n1036">
    </edge>
    <edge source="n904" target="n240">
    </edge>
    <edge source="n1153" target="n240">
    </edge>
    <edge source="n240" target="n915">
    </edge>
    <edge source="n240" target="n1036">
    </edge>
    <edge source="n240" target="n1036">
    </edge>
    <edge source="n904" target="n241">
    </edge>
    <edge source="n1153" target="n241">
    </edge>
    <edge source="n241" target="n915">
    </edge>
    <edge source="n241" target="n1038">
    </edge>
    <edge source="n905" target="n242">
    </edge>
    <edge source="n1036" target="n242">
    </edge>
    <edge source="n242" target="n906">
    </edge>
    <edge source="n905" target="n243">
    </edge>
    <edge source="n243" target="n905">
    </edge>
    <edge source="n243" target="n1162">
    </edge>
    <edge source="n906" target="n244">
    </edge>
    <edge source="n1036" target="n244">
    </edge>
    <edge source="n244" target="n867">
    </edge>
    <edge source="n244" target="n867">
    </edge>
    <edge source="n906" target="n245">
    </edge>
    <edge source="n1036" target="n245">
    </edge>
    <edge source="n245" target="n905">
    </edge>
    <edge source="n245" target="n1038">
    </edge>
    <edge source="n908" target="n246">
    </edge>
    <edge source="n1054" target="n246">
    </edge>
    <edge source="n1027" target="n246">
    </edge>
    <edge source="n246" target="n992">
    </edge>
    <edge source="n246" target="n1094">
    </edge>
    <edge source="n908" target="n247">
    </edge>
    <edge source="n1129" target="n247">
    </edge>
    <edge source="n1027" target="n247">
    </edge>
    <edge source="n247" target="n992">
    </edge>
    <edge source="n247" target="n1094">
    </edge>
    <edge source="n923" target="n248">
    </edge>
    <edge source="n1161" target="n248">
    </edge>
    <edge source="n1048" target="n248">
    </edge>
    <edge source="n248" target="n792">
    </edge>
    <edge source="n923" target="n249">
    </edge>
    <edge source="n1161" target="n249">
    </edge>
    <edge source="n1048" target="n249">
    </edge>
    <edge source="n249" target="n894">
    </edge>
    <edge source="n923" target="n250">
    </edge>
    <edge source="n1161" target="n250">
    </edge>
    <edge source="n1048" target="n250">
    </edge>
    <edge source="n250" target="n924">
    </edge>
    <edge source="n923" target="n251">
    </edge>
    <edge source="n1161" target="n251">
    </edge>
    <edge source="n1048" target="n251">
    </edge>
    <edge source="n251" target="n927">
    </edge>
    <edge source="n923" target="n252">
    </edge>
    <edge source="n1161" target="n252">
    </edge>
    <edge source="n1048" target="n252">
    </edge>
    <edge source="n252" target="n928">
    </edge>
    <edge source="n923" target="n253">
    </edge>
    <edge source="n1161" target="n253">
    </edge>
    <edge source="n1048" target="n253">
    </edge>
    <edge source="n253" target="n992">
    </edge>
    <edge source="n923" target="n254">
    </edge>
    <edge source="n800" target="n254">
    </edge>
    <edge source="n1048" target="n254">
    </edge>
    <edge source="n254" target="n929">
    </edge>
    <edge source="n937" target="n255">
    </edge>
    <edge source="n990" target="n255">
    </edge>
    <edge source="n255" target="n874">
    </edge>
    <edge source="n255" target="n1036">
    </edge>
    <edge source="n937" target="n256">
    </edge>
    <edge source="n1005" target="n256">
    </edge>
    <edge source="n256" target="n1071">
    </edge>
    <edge source="n256" target="n1004">
    </edge>
    <edge source="n937" target="n257">
    </edge>
    <edge source="n1038" target="n257">
    </edge>
    <edge source="n257" target="n954">
    </edge>
    <edge source="n937" target="n258">
    </edge>
    <edge source="n1101" target="n258">
    </edge>
    <edge source="n258" target="n995">
    </edge>
    <edge source="n937" target="n259">
    </edge>
    <edge source="n1126" target="n259">
    </edge>
    <edge source="n259" target="n1004">
    </edge>
    <edge source="n259" target="n1036">
    </edge>
    <edge source="n937" target="n260">
    </edge>
    <edge source="n1129" target="n260">
    </edge>
    <edge source="n260" target="n1004">
    </edge>
    <edge source="n260" target="n1139">
    </edge>
    <edge source="n937" target="n261">
    </edge>
    <edge source="n1161" target="n261">
    </edge>
    <edge source="n261" target="n864">
    </edge>
    <edge source="n261" target="n1036">
    </edge>
    <edge source="n261" target="n1165">
    </edge>
    <edge source="n937" target="n262">
    </edge>
    <edge source="n1163" target="n262">
    </edge>
    <edge source="n262" target="n864">
    </edge>
    <edge source="n262" target="n1036">
    </edge>
    <edge source="n262" target="n1162">
    </edge>
    <edge source="n937" target="n263">
    </edge>
    <edge source="n1165" target="n263">
    </edge>
    <edge source="n263" target="n864">
    </edge>
    <edge source="n263" target="n1036">
    </edge>
    <edge source="n263" target="n1163">
    </edge>
    <edge source="n942" target="n264">
    </edge>
    <edge source="n954" target="n264">
    </edge>
    <edge source="n264" target="n957">
    </edge>
    <edge source="n943" target="n265">
    </edge>
    <edge source="n1048" target="n265">
    </edge>
    <edge source="n265" target="n1117">
    </edge>
    <edge source="n265" target="n949">
    </edge>
    <edge source="n944" target="n266">
    </edge>
    <edge source="n1036" target="n266">
    </edge>
    <edge source="n266" target="n954">
    </edge>
    <edge source="n266" target="n1004">
    </edge>
    <edge source="n944" target="n267">
    </edge>
    <edge source="n1126" target="n267">
    </edge>
    <edge source="n267" target="n1044">
    </edge>
    <edge source="n267" target="n1004">
    </edge>
    <edge source="n944" target="n268">
    </edge>
    <edge source="n1161" target="n268">
    </edge>
    <edge source="n268" target="n787">
    </edge>
    <edge source="n268" target="n1004">
    </edge>
    <edge source="n268" target="n1165">
    </edge>
    <edge source="n944" target="n269">
    </edge>
    <edge source="n1161" target="n269">
    </edge>
    <edge source="n269" target="n790">
    </edge>
    <edge source="n269" target="n1004">
    </edge>
    <edge source="n269" target="n1165">
    </edge>
    <edge source="n944" target="n270">
    </edge>
    <edge source="n1163" target="n270">
    </edge>
    <edge source="n270" target="n787">
    </edge>
    <edge source="n270" target="n1004">
    </edge>
    <edge source="n270" target="n1162">
    </edge>
    <edge source="n944" target="n271">
    </edge>
    <edge source="n1163" target="n271">
    </edge>
    <edge source="n271" target="n790">
    </edge>
    <edge source="n271" target="n1004">
    </edge>
    <edge source="n271" target="n1162">
    </edge>
    <edge source="n944" target="n272">
    </edge>
    <edge source="n1165" target="n272">
    </edge>
    <edge source="n272" target="n787">
    </edge>
    <edge source="n272" target="n1004">
    </edge>
    <edge source="n272" target="n1163">
    </edge>
    <edge source="n944" target="n273">
    </edge>
    <edge source="n1165" target="n273">
    </edge>
    <edge source="n273" target="n790">
    </edge>
    <edge source="n273" target="n1004">
    </edge>
    <edge source="n273" target="n1163">
    </edge>
    <edge source="n948" target="n274">
    </edge>
    <edge source="n948" target="n274">
    </edge>
    <edge source="n274" target="n793">
    </edge>
    <edge source="n949" target="n275">
    </edge>
    <edge source="n949" target="n275">
    </edge>
    <edge source="n275" target="n794">
    </edge>
    <edge source="n949" target="n276">
    </edge>
    <edge source="n1011" target="n276">
    </edge>
    <edge source="n276" target="n1093">
    </edge>
    <edge source="n949" target="n277">
    </edge>
    <edge source="n1036" target="n277">
    </edge>
    <edge source="n1048" target="n277">
    </edge>
    <edge source="n277" target="n981">
    </edge>
    <edge source="n277" target="n1048">
    </edge>
    <edge source="n950" target="n278">
    </edge>
    <edge source="n278" target="n1047">
    </edge>
    <edge source="n954" target="n279">
    </edge>
    <edge source="n877" target="n279">
    </edge>
    <edge source="n279" target="n900">
    </edge>
    <edge source="n954" target="n280">
    </edge>
    <edge source="n879" target="n280">
    </edge>
    <edge source="n280" target="n990">
    </edge>
    <edge source="n280" target="n877">
    </edge>
    <edge source="n954" target="n281">
    </edge>
    <edge source="n954" target="n281">
    </edge>
    <edge source="n281" target="n879">
    </edge>
    <edge source="n954" target="n282">
    </edge>
    <edge source="n964" target="n282">
    </edge>
    <edge source="n282" target="n990">
    </edge>
    <edge source="n282" target="n970">
    </edge>
    <edge source="n954" target="n283">
    </edge>
    <edge source="n970" target="n283">
    </edge>
    <edge source="n283" target="n879">
    </edge>
    <edge source="n283" target="n1004">
    </edge>
    <edge source="n954" target="n284">
    </edge>
    <edge source="n970" target="n284">
    </edge>
    <edge source="n284" target="n990">
    </edge>
    <edge source="n284" target="n944">
    </edge>
    <edge source="n954" target="n285">
    </edge>
    <edge source="n1004" target="n285">
    </edge>
    <edge source="n285" target="n970">
    </edge>
    <edge source="n954" target="n286">
    </edge>
    <edge source="n1036" target="n286">
    </edge>
    <edge source="n286" target="n990">
    </edge>
    <edge source="n954" target="n287">
    </edge>
    <edge source="n1044" target="n287">
    </edge>
    <edge source="n287" target="n990">
    </edge>
    <edge source="n287" target="n1071">
    </edge>
    <edge source="n954" target="n288">
    </edge>
    <edge source="n1054" target="n288">
    </edge>
    <edge source="n288" target="n989">
    </edge>
    <edge source="n288" target="n1048">
    </edge>
    <edge source="n954" target="n289">
    </edge>
    <edge source="n1071" target="n289">
    </edge>
    <edge source="n289" target="n990">
    </edge>
    <edge source="n289" target="n1004">
    </edge>
    <edge source="n954" target="n290">
    </edge>
    <edge source="n1075" target="n290">
    </edge>
    <edge source="n290" target="n879">
    </edge>
    <edge source="n290" target="n1121">
    </edge>
    <edge source="n954" target="n291">
    </edge>
    <edge source="n1083" target="n291">
    </edge>
    <edge source="n291" target="n990">
    </edge>
    <edge source="n291" target="n1121">
    </edge>
    <edge source="n954" target="n292">
    </edge>
    <edge source="n1099" target="n292">
    </edge>
    <edge source="n292" target="n1069">
    </edge>
    <edge source="n292" target="n1038">
    </edge>
    <edge source="n954" target="n293">
    </edge>
    <edge source="n1121" target="n293">
    </edge>
    <edge source="n293" target="n1075">
    </edge>
    <edge source="n954" target="n294">
    </edge>
    <edge source="n1126" target="n294">
    </edge>
    <edge source="n294" target="n1044">
    </edge>
    <edge source="n294" target="n1036">
    </edge>
    <edge source="n954" target="n295">
    </edge>
    <edge source="n1129" target="n295">
    </edge>
    <edge source="n295" target="n986">
    </edge>
    <edge source="n954" target="n296">
    </edge>
    <edge source="n1139" target="n296">
    </edge>
    <edge source="n296" target="n989">
    </edge>
    <edge source="n954" target="n297">
    </edge>
    <edge source="n1139" target="n297">
    </edge>
    <edge source="n297" target="n1004">
    </edge>
    <edge source="n297" target="n1038">
    </edge>
    <edge source="n297" target="n1038">
    </edge>
    <edge source="n954" target="n298">
    </edge>
    <edge source="n1139" target="n298">
    </edge>
    <edge source="n298" target="n1044">
    </edge>
    <edge source="n298" target="n1038">
    </edge>
    <edge source="n954" target="n299">
    </edge>
    <edge source="n1154" target="n299">
    </edge>
    <edge source="n1048" target="n299">
    </edge>
    <edge source="n299" target="n990">
    </edge>
    <edge source="n299" target="n1140">
    </edge>
    <edge source="n954" target="n300">
    </edge>
    <edge source="n1161" target="n300">
    </edge>
    <edge source="n300" target="n790">
    </edge>
    <edge source="n300" target="n1036">
    </edge>
    <edge source="n300" target="n1165">
    </edge>
    <edge source="n954" target="n301">
    </edge>
    <edge source="n1163" target="n301">
    </edge>
    <edge source="n301" target="n790">
    </edge>
    <edge source="n301" target="n1036">
    </edge>
    <edge source="n301" target="n1162">
    </edge>
    <edge source="n954" target="n302">
    </edge>
    <edge source="n1165" target="n302">
    </edge>
    <edge source="n302" target="n790">
    </edge>
    <edge source="n302" target="n1036">
    </edge>
    <edge source="n302" target="n1163">
    </edge>
    <edge source="n956" target="n303">
    </edge>
    <edge source="n1036" target="n303">
    </edge>
    <edge source="n303" target="n889">
    </edge>
    <edge source="n956" target="n304">
    </edge>
    <edge source="n1036" target="n304">
    </edge>
    <edge source="n304" target="n954">
    </edge>
    <edge source="n304" target="n867">
    </edge>
    <edge source="n961" target="n305">
    </edge>
    <edge source="n1048" target="n305">
    </edge>
    <edge source="n305" target="n1117">
    </edge>
    <edge source="n305" target="n949">
    </edge>
    <edge source="n962" target="n306">
    </edge>
    <edge source="n1048" target="n306">
    </edge>
    <edge source="n306" target="n1117">
    </edge>
    <edge source="n306" target="n964">
    </edge>
    <edge source="n964" target="n307">
    </edge>
    <edge source="n1139" target="n307">
    </edge>
    <edge source="n307" target="n1048">
    </edge>
    <edge source="n307" target="n942">
    </edge>
    <edge source="n964" target="n308">
    </edge>
    <edge source="n1161" target="n308">
    </edge>
    <edge source="n308" target="n954">
    </edge>
    <edge source="n308" target="n1071">
    </edge>
    <edge source="n308" target="n1165">
    </edge>
    <edge source="n964" target="n309">
    </edge>
    <edge source="n1161" target="n309">
    </edge>
    <edge source="n309" target="n970">
    </edge>
    <edge source="n309" target="n1036">
    </edge>
    <edge source="n309" target="n1165">
    </edge>
    <edge source="n964" target="n310">
    </edge>
    <edge source="n1163" target="n310">
    </edge>
    <edge source="n310" target="n954">
    </edge>
    <edge source="n310" target="n1071">
    </edge>
    <edge source="n310" target="n1162">
    </edge>
    <edge source="n964" target="n311">
    </edge>
    <edge source="n1163" target="n311">
    </edge>
    <edge source="n311" target="n970">
    </edge>
    <edge source="n311" target="n1036">
    </edge>
    <edge source="n311" target="n1162">
    </edge>
    <edge source="n964" target="n312">
    </edge>
    <edge source="n1165" target="n312">
    </edge>
    <edge source="n312" target="n954">
    </edge>
    <edge source="n312" target="n1071">
    </edge>
    <edge source="n312" target="n1163">
    </edge>
    <edge source="n964" target="n313">
    </edge>
    <edge source="n1165" target="n313">
    </edge>
    <edge source="n313" target="n970">
    </edge>
    <edge source="n313" target="n1036">
    </edge>
    <edge source="n313" target="n1163">
    </edge>
    <edge source="n964" target="n314">
    </edge>
    <edge source="n314" target="n954">
    </edge>
    <edge source="n314" target="n1137">
    </edge>
    <edge source="n966" target="n315">
    </edge>
    <edge source="n1036" target="n315">
    </edge>
    <edge source="n1048" target="n315">
    </edge>
    <edge source="n315" target="n1038">
    </edge>
    <edge source="n315" target="n943">
    </edge>
    <edge source="n315" target="n1048">
    </edge>
    <edge source="n966" target="n316">
    </edge>
    <edge source="n1139" target="n316">
    </edge>
    <edge source="n316" target="n969">
    </edge>
    <edge source="n966" target="n317">
    </edge>
    <edge source="n1139" target="n317">
    </edge>
    <edge source="n317" target="n973">
    </edge>
    <edge source="n966" target="n318">
    </edge>
    <edge source="n1139" target="n318">
    </edge>
    <edge source="n318" target="n1048">
    </edge>
    <edge source="n318" target="n943">
    </edge>
    <edge source="n966" target="n319">
    </edge>
    <edge source="n1154" target="n319">
    </edge>
    <edge source="n1048" target="n319">
    </edge>
    <edge source="n319" target="n967">
    </edge>
    <edge source="n319" target="n1048">
    </edge>
    <edge source="n970" target="n320">
    </edge>
    <edge source="n1011" target="n320">
    </edge>
    <edge source="n320" target="n972">
    </edge>
    <edge source="n970" target="n321">
    </edge>
    <edge source="n1036" target="n321">
    </edge>
    <edge source="n321" target="n990">
    </edge>
    <edge source="n321" target="n1004">
    </edge>
    <edge source="n970" target="n322">
    </edge>
    <edge source="n1121" target="n322">
    </edge>
    <edge source="n322" target="n1075">
    </edge>
    <edge source="n322" target="n1004">
    </edge>
    <edge source="n970" target="n323">
    </edge>
    <edge source="n1126" target="n323">
    </edge>
    <edge source="n323" target="n1044">
    </edge>
    <edge source="n323" target="n1071">
    </edge>
    <edge source="n974" target="n324">
    </edge>
    <edge source="n1048" target="n324">
    </edge>
    <edge source="n324" target="n1117">
    </edge>
    <edge source="n324" target="n981">
    </edge>
    <edge source="n977" target="n325">
    </edge>
    <edge source="n1139" target="n325">
    </edge>
    <edge source="n325" target="n946">
    </edge>
    <edge source="n325" target="n1048">
    </edge>
    <edge source="n977" target="n326">
    </edge>
    <edge source="n1139" target="n326">
    </edge>
    <edge source="n326" target="n976">
    </edge>
    <edge source="n326" target="n1048">
    </edge>
    <edge source="n979" target="n327">
    </edge>
    <edge source="n1139" target="n327">
    </edge>
    <edge source="n327" target="n947">
    </edge>
    <edge source="n327" target="n1048">
    </edge>
    <edge source="n979" target="n328">
    </edge>
    <edge source="n1139" target="n328">
    </edge>
    <edge source="n328" target="n975">
    </edge>
    <edge source="n328" target="n1048">
    </edge>
    <edge source="n979" target="n329">
    </edge>
    <edge source="n1139" target="n329">
    </edge>
    <edge source="n329" target="n978">
    </edge>
    <edge source="n329" target="n1048">
    </edge>
    <edge source="n980" target="n330">
    </edge>
    <edge source="n1036" target="n330">
    </edge>
    <edge source="n330" target="n948">
    </edge>
    <edge source="n330" target="n1038">
    </edge>
    <edge source="n980" target="n331">
    </edge>
    <edge source="n1139" target="n331">
    </edge>
    <edge source="n331" target="n948">
    </edge>
    <edge source="n331" target="n1048">
    </edge>
    <edge source="n981" target="n332">
    </edge>
    <edge source="n1036" target="n332">
    </edge>
    <edge source="n332" target="n949">
    </edge>
    <edge source="n332" target="n1038">
    </edge>
    <edge source="n981" target="n333">
    </edge>
    <edge source="n1139" target="n333">
    </edge>
    <edge source="n333" target="n949">
    </edge>
    <edge source="n333" target="n1048">
    </edge>
    <edge source="n981" target="n334">
    </edge>
    <edge source="n1154" target="n334">
    </edge>
    <edge source="n1048" target="n334">
    </edge>
    <edge source="n334" target="n970">
    </edge>
    <edge source="n334" target="n1140">
    </edge>
    <edge source="n334" target="n1048">
    </edge>
    <edge source="n981" target="n335">
    </edge>
    <edge source="n1154" target="n335">
    </edge>
    <edge source="n1048" target="n335">
    </edge>
    <edge source="n335" target="n980">
    </edge>
    <edge source="n335" target="n1036">
    </edge>
    <edge source="n335" target="n1048">
    </edge>
    <edge source="n981" target="n336">
    </edge>
    <edge source="n336" target="n980">
    </edge>
    <edge source="n336" target="n1037">
    </edge>
    <edge source="n982" target="n337">
    </edge>
    <edge source="n1048" target="n337">
    </edge>
    <edge source="n337" target="n983">
    </edge>
    <edge source="n337" target="n1005">
    </edge>
    <edge source="n983" target="n338">
    </edge>
    <edge source="n1077" target="n338">
    </edge>
    <edge source="n338" target="n984">
    </edge>
    <edge source="n338" target="n989">
    </edge>
    <edge source="n986" target="n339">
    </edge>
    <edge source="n1036" target="n339">
    </edge>
    <edge source="n339" target="n990">
    </edge>
    <edge source="n339" target="n1129">
    </edge>
    <edge source="n986" target="n340">
    </edge>
    <edge source="n1036" target="n340">
    </edge>
    <edge source="n340" target="n1048">
    </edge>
    <edge source="n340" target="n1044">
    </edge>
    <edge source="n986" target="n341">
    </edge>
    <edge source="n1126" target="n341">
    </edge>
    <edge source="n341" target="n1044">
    </edge>
    <edge source="n341" target="n1087">
    </edge>
    <edge source="n989" target="n342">
    </edge>
    <edge source="n1004" target="n342">
    </edge>
    <edge source="n342" target="n1077">
    </edge>
    <edge source="n989" target="n343">
    </edge>
    <edge source="n1048" target="n343">
    </edge>
    <edge source="n1161" target="n343">
    </edge>
    <edge source="n343" target="n878">
    </edge>
    <edge source="n989" target="n344">
    </edge>
    <edge source="n1048" target="n344">
    </edge>
    <edge source="n1161" target="n344">
    </edge>
    <edge source="n344" target="n896">
    </edge>
    <edge source="n989" target="n345">
    </edge>
    <edge source="n1048" target="n345">
    </edge>
    <edge source="n1161" target="n345">
    </edge>
    <edge source="n345" target="n901">
    </edge>
    <edge source="n989" target="n346">
    </edge>
    <edge source="n1048" target="n346">
    </edge>
    <edge source="n1161" target="n346">
    </edge>
    <edge source="n346" target="n917">
    </edge>
    <edge source="n990" target="n347">
    </edge>
    <edge source="n1101" target="n347">
    </edge>
    <edge source="n1048" target="n347">
    </edge>
    <edge source="n1163" target="n347">
    </edge>
    <edge source="n347" target="n861">
    </edge>
    <edge source="n990" target="n348">
    </edge>
    <edge source="n1126" target="n348">
    </edge>
    <edge source="n348" target="n954">
    </edge>
    <edge source="n348" target="n1139">
    </edge>
    <edge source="n990" target="n349">
    </edge>
    <edge source="n1139" target="n349">
    </edge>
    <edge source="n349" target="n954">
    </edge>
    <edge source="n349" target="n1048">
    </edge>
    <edge source="n990" target="n350">
    </edge>
    <edge source="n1161" target="n350">
    </edge>
    <edge source="n350" target="n787">
    </edge>
    <edge source="n350" target="n1036">
    </edge>
    <edge source="n350" target="n1036">
    </edge>
    <edge source="n350" target="n1165">
    </edge>
    <edge source="n990" target="n351">
    </edge>
    <edge source="n1161" target="n351">
    </edge>
    <edge source="n351" target="n787">
    </edge>
    <edge source="n351" target="n1038">
    </edge>
    <edge source="n351" target="n1165">
    </edge>
    <edge source="n990" target="n352">
    </edge>
    <edge source="n1161" target="n352">
    </edge>
    <edge source="n352" target="n937">
    </edge>
    <edge source="n352" target="n1038">
    </edge>
    <edge source="n352" target="n1036">
    </edge>
    <edge source="n352" target="n1165">
    </edge>
    <edge source="n990" target="n353">
    </edge>
    <edge source="n1163" target="n353">
    </edge>
    <edge source="n353" target="n787">
    </edge>
    <edge source="n353" target="n1036">
    </edge>
    <edge source="n353" target="n1036">
    </edge>
    <edge source="n353" target="n1162">
    </edge>
    <edge source="n990" target="n354">
    </edge>
    <edge source="n1163" target="n354">
    </edge>
    <edge source="n354" target="n787">
    </edge>
    <edge source="n354" target="n1038">
    </edge>
    <edge source="n354" target="n1162">
    </edge>
    <edge source="n990" target="n355">
    </edge>
    <edge source="n1163" target="n355">
    </edge>
    <edge source="n355" target="n937">
    </edge>
    <edge source="n355" target="n1038">
    </edge>
    <edge source="n355" target="n1036">
    </edge>
    <edge source="n355" target="n1162">
    </edge>
    <edge source="n990" target="n356">
    </edge>
    <edge source="n1163" target="n356">
    </edge>
    <edge source="n356" target="n991">
    </edge>
    <edge source="n990" target="n357">
    </edge>
    <edge source="n1165" target="n357">
    </edge>
    <edge source="n357" target="n787">
    </edge>
    <edge source="n357" target="n1036">
    </edge>
    <edge source="n357" target="n1036">
    </edge>
    <edge source="n357" target="n1163">
    </edge>
    <edge source="n990" target="n358">
    </edge>
    <edge source="n1165" target="n358">
    </edge>
    <edge source="n358" target="n787">
    </edge>
    <edge source="n358" target="n1038">
    </edge>
    <edge source="n358" target="n1163">
    </edge>
    <edge source="n990" target="n359">
    </edge>
    <edge source="n1165" target="n359">
    </edge>
    <edge source="n359" target="n937">
    </edge>
    <edge source="n359" target="n1038">
    </edge>
    <edge source="n359" target="n1036">
    </edge>
    <edge source="n359" target="n1163">
    </edge>
    <edge source="n992" target="n360">
    </edge>
    <edge source="n886" target="n360">
    </edge>
    <edge source="n360" target="n910">
    </edge>
    <edge source="n360" target="n1048">
    </edge>
    <edge source="n992" target="n361">
    </edge>
    <edge source="n1161" target="n361">
    </edge>
    <edge source="n1048" target="n361">
    </edge>
    <edge source="n361" target="n870">
    </edge>
    <edge source="n992" target="n362">
    </edge>
    <edge source="n1161" target="n362">
    </edge>
    <edge source="n1048" target="n362">
    </edge>
    <edge source="n362" target="n888">
    </edge>
    <edge source="n992" target="n363">
    </edge>
    <edge source="n1161" target="n363">
    </edge>
    <edge source="n1048" target="n363">
    </edge>
    <edge source="n363" target="n1005">
    </edge>
    <edge source="n992" target="n364">
    </edge>
    <edge source="n1161" target="n364">
    </edge>
    <edge source="n1048" target="n364">
    </edge>
    <edge source="n364" target="n1038">
    </edge>
    <edge source="n992" target="n365">
    </edge>
    <edge source="n1161" target="n365">
    </edge>
    <edge source="n1048" target="n365">
    </edge>
    <edge source="n365" target="n1117">
    </edge>
    <edge source="n993" target="n366">
    </edge>
    <edge source="n989" target="n366">
    </edge>
    <edge source="n366" target="n988">
    </edge>
    <edge source="n366" target="n1117">
    </edge>
    <edge source="n994" target="n367">
    </edge>
    <edge source="n791" target="n367">
    </edge>
    <edge source="n367" target="n880">
    </edge>
    <edge source="n367" target="n1036">
    </edge>
    <edge source="n994" target="n368">
    </edge>
    <edge source="n994" target="n368">
    </edge>
    <edge source="n368" target="n918">
    </edge>
    <edge source="n368" target="n1038">
    </edge>
    <edge source="n995" target="n369">
    </edge>
    <edge source="n1038" target="n369">
    </edge>
    <edge source="n369" target="n954">
    </edge>
    <edge source="n369" target="n1101">
    </edge>
    <edge source="n995" target="n370">
    </edge>
    <edge source="n1099" target="n370">
    </edge>
    <edge source="n370" target="n1069">
    </edge>
    <edge source="n370" target="n1101">
    </edge>
    <edge source="n995" target="n371">
    </edge>
    <edge source="n1126" target="n371">
    </edge>
    <edge source="n371" target="n1071">
    </edge>
    <edge source="n371" target="n1101">
    </edge>
    <edge source="n995" target="n372">
    </edge>
    <edge source="n1129" target="n372">
    </edge>
    <edge source="n372" target="n1004">
    </edge>
    <edge source="n372" target="n1139">
    </edge>
    <edge source="n372" target="n1101">
    </edge>
    <edge source="n1000" target="n373">
    </edge>
    <edge source="n874" target="n373">
    </edge>
    <edge source="n373" target="n873">
    </edge>
    <edge source="n373" target="n1036">
    </edge>
    <edge source="n1000" target="n374">
    </edge>
    <edge source="n874" target="n374">
    </edge>
    <edge source="n374" target="n1069">
    </edge>
    <edge source="n374" target="n872">
    </edge>
    <edge source="n1000" target="n375">
    </edge>
    <edge source="n879" target="n375">
    </edge>
    <edge source="n375" target="n966">
    </edge>
    <edge source="n375" target="n954">
    </edge>
    <edge source="n1000" target="n376">
    </edge>
    <edge source="n879" target="n376">
    </edge>
    <edge source="n376" target="n1069">
    </edge>
    <edge source="n376" target="n877">
    </edge>
    <edge source="n1000" target="n377">
    </edge>
    <edge source="n990" target="n377">
    </edge>
    <edge source="n377" target="n1036">
    </edge>
    <edge source="n377" target="n966">
    </edge>
    <edge source="n1000" target="n378">
    </edge>
    <edge source="n990" target="n378">
    </edge>
    <edge source="n378" target="n1069">
    </edge>
    <edge source="n378" target="n954">
    </edge>
    <edge source="n1000" target="n379">
    </edge>
    <edge source="n1038" target="n379">
    </edge>
    <edge source="n379" target="n1069">
    </edge>
    <edge source="n379" target="n1036">
    </edge>
    <edge source="n1000" target="n380">
    </edge>
    <edge source="n1099" target="n380">
    </edge>
    <edge source="n380" target="n864">
    </edge>
    <edge source="n380" target="n1101">
    </edge>
    <edge source="n1000" target="n381">
    </edge>
    <edge source="n1121" target="n381">
    </edge>
    <edge source="n381" target="n1004">
    </edge>
    <edge source="n381" target="n1101">
    </edge>
    <edge source="n1000" target="n382">
    </edge>
    <edge source="n1126" target="n382">
    </edge>
    <edge source="n382" target="n1004">
    </edge>
    <edge source="n382" target="n1099">
    </edge>
    <edge source="n1000" target="n383">
    </edge>
    <edge source="n1129" target="n383">
    </edge>
    <edge source="n383" target="n1108">
    </edge>
    <edge source="n383" target="n1126">
    </edge>
    <edge source="n1001" target="n384">
    </edge>
    <edge source="n1154" target="n384">
    </edge>
    <edge source="n1037" target="n384">
    </edge>
    <edge source="n1048" target="n384">
    </edge>
    <edge source="n384" target="n1081">
    </edge>
    <edge source="n384" target="n1048">
    </edge>
    <edge source="n1003" target="n385">
    </edge>
    <edge source="n385" target="n1138">
    </edge>
    <edge source="n1004" target="n386">
    </edge>
    <edge source="n1036" target="n386">
    </edge>
    <edge source="n386" target="n1071">
    </edge>
    <edge source="n1004" target="n387">
    </edge>
    <edge source="n1101" target="n387">
    </edge>
    <edge source="n1048" target="n387">
    </edge>
    <edge source="n1026" target="n387">
    </edge>
    <edge source="n387" target="n861">
    </edge>
    <edge source="n1004" target="n388">
    </edge>
    <edge source="n1101" target="n388">
    </edge>
    <edge source="n1048" target="n388">
    </edge>
    <edge source="n1151" target="n388">
    </edge>
    <edge source="n388" target="n861">
    </edge>
    <edge source="n1004" target="n389">
    </edge>
    <edge source="n1101" target="n389">
    </edge>
    <edge source="n1048" target="n389">
    </edge>
    <edge source="n1161" target="n389">
    </edge>
    <edge source="n389" target="n861">
    </edge>
    <edge source="n1004" target="n390">
    </edge>
    <edge source="n1117" target="n390">
    </edge>
    <edge source="n1048" target="n390">
    </edge>
    <edge source="n1163" target="n390">
    </edge>
    <edge source="n390" target="n861">
    </edge>
    <edge source="n1004" target="n391">
    </edge>
    <edge source="n1117" target="n391">
    </edge>
    <edge source="n391" target="n1075">
    </edge>
    <edge source="n1004" target="n392">
    </edge>
    <edge source="n1128" target="n392">
    </edge>
    <edge source="n392" target="n1005">
    </edge>
    <edge source="n1004" target="n393">
    </edge>
    <edge source="n1139" target="n393">
    </edge>
    <edge source="n393" target="n1005">
    </edge>
    <edge source="n393" target="n1036">
    </edge>
    <edge source="n1005" target="n394">
    </edge>
    <edge source="n1048" target="n394">
    </edge>
    <edge source="n394" target="n1072">
    </edge>
    <edge source="n394" target="n1037">
    </edge>
    <edge source="n1005" target="n395">
    </edge>
    <edge source="n1154" target="n395">
    </edge>
    <edge source="n1048" target="n395">
    </edge>
    <edge source="n395" target="n1009">
    </edge>
    <edge source="n395" target="n1048">
    </edge>
    <edge source="n1005" target="n396">
    </edge>
    <edge source="n1161" target="n396">
    </edge>
    <edge source="n396" target="n1004">
    </edge>
    <edge source="n396" target="n1126">
    </edge>
    <edge source="n396" target="n1165">
    </edge>
    <edge source="n1005" target="n397">
    </edge>
    <edge source="n1161" target="n397">
    </edge>
    <edge source="n397" target="n1004">
    </edge>
    <edge source="n397" target="n1127">
    </edge>
    <edge source="n397" target="n1165">
    </edge>
    <edge source="n1005" target="n398">
    </edge>
    <edge source="n1163" target="n398">
    </edge>
    <edge source="n398" target="n1004">
    </edge>
    <edge source="n398" target="n1126">
    </edge>
    <edge source="n398" target="n1162">
    </edge>
    <edge source="n1005" target="n399">
    </edge>
    <edge source="n1163" target="n399">
    </edge>
    <edge source="n399" target="n1004">
    </edge>
    <edge source="n399" target="n1127">
    </edge>
    <edge source="n399" target="n1162">
    </edge>
    <edge source="n1005" target="n400">
    </edge>
    <edge source="n1165" target="n400">
    </edge>
    <edge source="n400" target="n1004">
    </edge>
    <edge source="n400" target="n1126">
    </edge>
    <edge source="n400" target="n1163">
    </edge>
    <edge source="n1005" target="n401">
    </edge>
    <edge source="n1165" target="n401">
    </edge>
    <edge source="n401" target="n1004">
    </edge>
    <edge source="n401" target="n1127">
    </edge>
    <edge source="n401" target="n1163">
    </edge>
    <edge source="n1006" target="n402">
    </edge>
    <edge source="n1006" target="n402">
    </edge>
    <edge source="n402" target="n1005">
    </edge>
    <edge source="n402" target="n1008">
    </edge>
    <edge source="n1006" target="n403">
    </edge>
    <edge source="n1076" target="n403">
    </edge>
    <edge source="n403" target="n1072">
    </edge>
    <edge source="n403" target="n1009">
    </edge>
    <edge source="n1007" target="n404">
    </edge>
    <edge source="n1048" target="n404">
    </edge>
    <edge source="n404" target="n1072">
    </edge>
    <edge source="n404" target="n1140">
    </edge>
    <edge source="n1007" target="n405">
    </edge>
    <edge source="n1139" target="n405">
    </edge>
    <edge source="n405" target="n1006">
    </edge>
    <edge source="n405" target="n1140">
    </edge>
    <edge source="n1008" target="n406">
    </edge>
    <edge source="n1048" target="n406">
    </edge>
    <edge source="n406" target="n1005">
    </edge>
    <edge source="n406" target="n1088">
    </edge>
    <edge source="n406" target="n1140">
    </edge>
    <edge source="n1009" target="n407">
    </edge>
    <edge source="n952" target="n407">
    </edge>
    <edge source="n407" target="n939">
    </edge>
    <edge source="n1009" target="n408">
    </edge>
    <edge source="n1006" target="n408">
    </edge>
    <edge source="n408" target="n1005">
    </edge>
    <edge source="n408" target="n1007">
    </edge>
    <edge source="n1009" target="n409">
    </edge>
    <edge source="n1009" target="n409">
    </edge>
    <edge source="n409" target="n881">
    </edge>
    <edge source="n1009" target="n410">
    </edge>
    <edge source="n1048" target="n410">
    </edge>
    <edge source="n410" target="n1011">
    </edge>
    <edge source="n410" target="n1140">
    </edge>
    <edge source="n1009" target="n411">
    </edge>
    <edge source="n1048" target="n411">
    </edge>
    <edge source="n411" target="n1090">
    </edge>
    <edge source="n411" target="n1037">
    </edge>
    <edge source="n1009" target="n412">
    </edge>
    <edge source="n1054" target="n412">
    </edge>
    <edge source="n412" target="n1005">
    </edge>
    <edge source="n412" target="n1140">
    </edge>
    <edge source="n412" target="n1139">
    </edge>
    <edge source="n1009" target="n413">
    </edge>
    <edge source="n1072" target="n413">
    </edge>
    <edge source="n413" target="n1076">
    </edge>
    <edge source="n413" target="n798">
    </edge>
    <edge source="n1010" target="n414">
    </edge>
    <edge source="n1040" target="n414">
    </edge>
    <edge source="n414" target="n1005">
    </edge>
    <edge source="n414" target="n1139">
    </edge>
    <edge source="n414" target="n1141">
    </edge>
    <edge source="n1011" target="n415">
    </edge>
    <edge source="n998" target="n415">
    </edge>
    <edge source="n415" target="n940">
    </edge>
    <edge source="n1011" target="n416">
    </edge>
    <edge source="n416" target="n1009">
    </edge>
    <edge source="n416" target="n1037">
    </edge>
    <edge source="n1012" target="n417">
    </edge>
    <edge source="n1140" target="n417">
    </edge>
    <edge source="n417" target="n1014">
    </edge>
    <edge source="n1014" target="n418">
    </edge>
    <edge source="n1054" target="n418">
    </edge>
    <edge source="n1048" target="n418">
    </edge>
    <edge source="n418" target="n1017">
    </edge>
    <edge source="n1017" target="n419">
    </edge>
    <edge source="n419" target="n1012">
    </edge>
    <edge source="n419" target="n1131">
    </edge>
    <edge source="n419" target="n1048">
    </edge>
    <edge source="n1018" target="n420">
    </edge>
    <edge source="n420" target="n1012">
    </edge>
    <edge source="n420" target="n1145">
    </edge>
    <edge source="n1019" target="n421">
    </edge>
    <edge source="n990" target="n421">
    </edge>
    <edge source="n421" target="n954">
    </edge>
    <edge source="n421" target="n1080">
    </edge>
    <edge source="n1019" target="n422">
    </edge>
    <edge source="n1020" target="n422">
    </edge>
    <edge source="n422" target="n1022">
    </edge>
    <edge source="n1019" target="n423">
    </edge>
    <edge source="n1022" target="n423">
    </edge>
    <edge source="n423" target="n1020">
    </edge>
    <edge source="n423" target="n1021">
    </edge>
    <edge source="n1020" target="n424">
    </edge>
    <edge source="n1161" target="n424">
    </edge>
    <edge source="n1048" target="n424">
    </edge>
    <edge source="n424" target="n1019">
    </edge>
    <edge source="n424" target="n1154">
    </edge>
    <edge source="n424" target="n1048">
    </edge>
    <edge source="n1021" target="n425">
    </edge>
    <edge source="n1048" target="n425">
    </edge>
    <edge source="n425" target="n1091">
    </edge>
    <edge source="n425" target="n1080">
    </edge>
    <edge source="n1022" target="n426">
    </edge>
    <edge source="n1048" target="n426">
    </edge>
    <edge source="n426" target="n1024">
    </edge>
    <edge source="n426" target="n1080">
    </edge>
    <edge source="n1022" target="n427">
    </edge>
    <edge source="n1054" target="n427">
    </edge>
    <edge source="n427" target="n1080">
    </edge>
    <edge source="n427" target="n1087">
    </edge>
    <edge source="n1022" target="n428">
    </edge>
    <edge source="n1087" target="n428">
    </edge>
    <edge source="n428" target="n1129">
    </edge>
    <edge source="n428" target="n1037">
    </edge>
    <edge source="n428" target="n1020">
    </edge>
    <edge source="n1022" target="n429">
    </edge>
    <edge source="n799" target="n429">
    </edge>
    <edge source="n429" target="n1020">
    </edge>
    <edge source="n429" target="n1021">
    </edge>
    <edge source="n1023" target="n430">
    </edge>
    <edge source="n1140" target="n430">
    </edge>
    <edge source="n430" target="n785">
    </edge>
    <edge source="n430" target="n1048">
    </edge>
    <edge source="n1023" target="n431">
    </edge>
    <edge source="n1047" target="n431">
    </edge>
    <edge source="n431" target="n784">
    </edge>
    <edge source="n431" target="n1080">
    </edge>
    <edge source="n431" target="n1037">
    </edge>
    <edge source="n1023" target="n432">
    </edge>
    <edge source="n1117" target="n432">
    </edge>
    <edge source="n432" target="n1047">
    </edge>
    <edge source="n432" target="n1080">
    </edge>
    <edge source="n1024" target="n433">
    </edge>
    <edge source="n1037" target="n433">
    </edge>
    <edge source="n433" target="n1019">
    </edge>
    <edge source="n433" target="n1048">
    </edge>
    <edge source="n1027" target="n434">
    </edge>
    <edge source="n1140" target="n434">
    </edge>
    <edge source="n434" target="n1033">
    </edge>
    <edge source="n1027" target="n435">
    </edge>
    <edge source="n1054" target="n435">
    </edge>
    <edge source="n435" target="n1029">
    </edge>
    <edge source="n435" target="n1139">
    </edge>
    <edge source="n435" target="n1139">
    </edge>
    <edge source="n1027" target="n436">
    </edge>
    <edge source="n1087" target="n436">
    </edge>
    <edge source="n436" target="n1029">
    </edge>
    <edge source="n436" target="n1088">
    </edge>
    <edge source="n1027" target="n437">
    </edge>
    <edge source="n1139" target="n437">
    </edge>
    <edge source="n437" target="n1029">
    </edge>
    <edge source="n437" target="n1139">
    </edge>
    <edge source="n1027" target="n438">
    </edge>
    <edge source="n1145" target="n438">
    </edge>
    <edge source="n438" target="n1035">
    </edge>
    <edge source="n1029" target="n439">
    </edge>
    <edge source="n1130" target="n439">
    </edge>
    <edge source="n439" target="n1027">
    </edge>
    <edge source="n439" target="n1129">
    </edge>
    <edge source="n1030" target="n440">
    </edge>
    <edge source="n1027" target="n440">
    </edge>
    <edge source="n440" target="n1031">
    </edge>
    <edge source="n1030" target="n441">
    </edge>
    <edge source="n441" target="n1029">
    </edge>
    <edge source="n441" target="n1088">
    </edge>
    <edge source="n1031" target="n442">
    </edge>
    <edge source="n442" target="n1029">
    </edge>
    <edge source="n442" target="n1028">
    </edge>
    <edge source="n1031" target="n443">
    </edge>
    <edge source="n443" target="n1030">
    </edge>
    <edge source="n443" target="n1027">
    </edge>
    <edge source="n1034" target="n444">
    </edge>
    <edge source="n1029" target="n444">
    </edge>
    <edge source="n1048" target="n444">
    </edge>
    <edge source="n444" target="n1027">
    </edge>
    <edge source="n444" target="n1145">
    </edge>
    <edge source="n444" target="n1037">
    </edge>
    <edge source="n1036" target="n445">
    </edge>
    <edge source="n879" target="n445">
    </edge>
    <edge source="n445" target="n1038">
    </edge>
    <edge source="n445" target="n877">
    </edge>
    <edge source="n1036" target="n446">
    </edge>
    <edge source="n964" target="n446">
    </edge>
    <edge source="n446" target="n1038">
    </edge>
    <edge source="n446" target="n970">
    </edge>
    <edge source="n1036" target="n447">
    </edge>
    <edge source="n1011" target="n447">
    </edge>
    <edge source="n447" target="n1078">
    </edge>
    <edge source="n1036" target="n448">
    </edge>
    <edge source="n1019" target="n448">
    </edge>
    <edge source="n448" target="n1037">
    </edge>
    <edge source="n448" target="n1020">
    </edge>
    <edge source="n1036" target="n449">
    </edge>
    <edge source="n1022" target="n449">
    </edge>
    <edge source="n449" target="n1037">
    </edge>
    <edge source="n449" target="n1020">
    </edge>
    <edge source="n1036" target="n450">
    </edge>
    <edge source="n1036" target="n450">
    </edge>
    <edge source="n450" target="n1038">
    </edge>
    <edge source="n1036" target="n451">
    </edge>
    <edge source="n1044" target="n451">
    </edge>
    <edge source="n451" target="n1038">
    </edge>
    <edge source="n451" target="n1071">
    </edge>
    <edge source="n1036" target="n452">
    </edge>
    <edge source="n1048" target="n452">
    </edge>
    <edge source="n452" target="n1139">
    </edge>
    <edge source="n452" target="n1038">
    </edge>
    <edge source="n1036" target="n453">
    </edge>
    <edge source="n1055" target="n453">
    </edge>
    <edge source="n453" target="n1060">
    </edge>
    <edge source="n1036" target="n454">
    </edge>
    <edge source="n1069" target="n454">
    </edge>
    <edge source="n454" target="n1042">
    </edge>
    <edge source="n1036" target="n455">
    </edge>
    <edge source="n1070" target="n455">
    </edge>
    <edge source="n455" target="n1048">
    </edge>
    <edge source="n455" target="n1069">
    </edge>
    <edge source="n1036" target="n456">
    </edge>
    <edge source="n1071" target="n456">
    </edge>
    <edge source="n456" target="n1038">
    </edge>
    <edge source="n456" target="n1004">
    </edge>
    <edge source="n1036" target="n457">
    </edge>
    <edge source="n1076" target="n457">
    </edge>
    <edge source="n457" target="n1038">
    </edge>
    <edge source="n457" target="n1009">
    </edge>
    <edge source="n1036" target="n458">
    </edge>
    <edge source="n1078" target="n458">
    </edge>
    <edge source="n458" target="n1038">
    </edge>
    <edge source="n458" target="n1011">
    </edge>
    <edge source="n1036" target="n459">
    </edge>
    <edge source="n1083" target="n459">
    </edge>
    <edge source="n459" target="n1038">
    </edge>
    <edge source="n459" target="n1121">
    </edge>
    <edge source="n1036" target="n460">
    </edge>
    <edge source="n1087" target="n460">
    </edge>
    <edge source="n460" target="n1038">
    </edge>
    <edge source="n460" target="n1129">
    </edge>
    <edge source="n1036" target="n461">
    </edge>
    <edge source="n1087" target="n461">
    </edge>
    <edge source="n461" target="n1048">
    </edge>
    <edge source="n461" target="n1126">
    </edge>
    <edge source="n1036" target="n462">
    </edge>
    <edge source="n1087" target="n462">
    </edge>
    <edge source="n462" target="n1139">
    </edge>
    <edge source="n462" target="n1139">
    </edge>
    <edge source="n1036" target="n463">
    </edge>
    <edge source="n1121" target="n463">
    </edge>
    <edge source="n463" target="n1083">
    </edge>
    <edge source="n1036" target="n464">
    </edge>
    <edge source="n1122" target="n464">
    </edge>
    <edge source="n464" target="n1139">
    </edge>
    <edge source="n464" target="n1121">
    </edge>
    <edge source="n1036" target="n465">
    </edge>
    <edge source="n1129" target="n465">
    </edge>
    <edge source="n465" target="n1087">
    </edge>
    <edge source="n1036" target="n466">
    </edge>
    <edge source="n1130" target="n466">
    </edge>
    <edge source="n466" target="n1088">
    </edge>
    <edge source="n1036" target="n467">
    </edge>
    <edge source="n1136" target="n467">
    </edge>
    <edge source="n467" target="n1139">
    </edge>
    <edge source="n467" target="n1129">
    </edge>
    <edge source="n1036" target="n468">
    </edge>
    <edge source="n1138" target="n468">
    </edge>
    <edge source="n468" target="n1075">
    </edge>
    <edge source="n1037" target="n469">
    </edge>
    <edge source="n1056" target="n469">
    </edge>
    <edge source="n469" target="n1060">
    </edge>
    <edge source="n1037" target="n470">
    </edge>
    <edge source="n1096" target="n470">
    </edge>
    <edge source="n470" target="n1056">
    </edge>
    <edge source="n1037" target="n471">
    </edge>
    <edge source="n1143" target="n471">
    </edge>
    <edge source="n471" target="n1096">
    </edge>
    <edge source="n1037" target="n472">
    </edge>
    <edge source="n1154" target="n472">
    </edge>
    <edge source="n1048" target="n472">
    </edge>
    <edge source="n472" target="n1036">
    </edge>
    <edge source="n472" target="n1048">
    </edge>
    <edge source="n1038" target="n473">
    </edge>
    <edge source="n872" target="n473">
    </edge>
    <edge source="n473" target="n874">
    </edge>
    <edge source="n473" target="n1036">
    </edge>
    <edge source="n1038" target="n474">
    </edge>
    <edge source="n1126" target="n474">
    </edge>
    <edge source="n474" target="n1139">
    </edge>
    <edge source="n474" target="n1036">
    </edge>
    <edge source="n1042" target="n475">
    </edge>
    <edge source="n791" target="n475">
    </edge>
    <edge source="n475" target="n1069">
    </edge>
    <edge source="n475" target="n1110">
    </edge>
    <edge source="n1042" target="n476">
    </edge>
    <edge source="n1036" target="n476">
    </edge>
    <edge source="n476" target="n1069">
    </edge>
    <edge source="n476" target="n1038">
    </edge>
    <edge source="n1042" target="n477">
    </edge>
    <edge source="n1042" target="n477">
    </edge>
    <edge source="n477" target="n1069">
    </edge>
    <edge source="n477" target="n1043">
    </edge>
    <edge source="n1043" target="n478">
    </edge>
    <edge source="n1069" target="n478">
    </edge>
    <edge source="n478" target="n1105">
    </edge>
    <edge source="n1043" target="n479">
    </edge>
    <edge source="n1139" target="n479">
    </edge>
    <edge source="n1036" target="n479">
    </edge>
    <edge source="n479" target="n1044">
    </edge>
    <edge source="n479" target="n1117">
    </edge>
    <edge source="n1044" target="n480">
    </edge>
    <edge source="n1069" target="n480">
    </edge>
    <edge source="n480" target="n1106">
    </edge>
    <edge source="n1044" target="n481">
    </edge>
    <edge source="n1078" target="n481">
    </edge>
    <edge source="n1048" target="n481">
    </edge>
    <edge source="n481" target="n989">
    </edge>
    <edge source="n481" target="n1045">
    </edge>
    <edge source="n1044" target="n482">
    </edge>
    <edge source="n1161" target="n482">
    </edge>
    <edge source="n482" target="n1004">
    </edge>
    <edge source="n482" target="n1038">
    </edge>
    <edge source="n482" target="n1165">
    </edge>
    <edge source="n1044" target="n483">
    </edge>
    <edge source="n1161" target="n483">
    </edge>
    <edge source="n483" target="n1071">
    </edge>
    <edge source="n483" target="n1036">
    </edge>
    <edge source="n483" target="n1165">
    </edge>
    <edge source="n1044" target="n484">
    </edge>
    <edge source="n1163" target="n484">
    </edge>
    <edge source="n484" target="n1004">
    </edge>
    <edge source="n484" target="n1038">
    </edge>
    <edge source="n484" target="n1162">
    </edge>
    <edge source="n1044" target="n485">
    </edge>
    <edge source="n1163" target="n485">
    </edge>
    <edge source="n485" target="n1071">
    </edge>
    <edge source="n485" target="n1036">
    </edge>
    <edge source="n485" target="n1162">
    </edge>
    <edge source="n1044" target="n486">
    </edge>
    <edge source="n1165" target="n486">
    </edge>
    <edge source="n486" target="n1004">
    </edge>
    <edge source="n486" target="n1038">
    </edge>
    <edge source="n486" target="n1163">
    </edge>
    <edge source="n1044" target="n487">
    </edge>
    <edge source="n1165" target="n487">
    </edge>
    <edge source="n487" target="n1071">
    </edge>
    <edge source="n487" target="n1036">
    </edge>
    <edge source="n487" target="n1163">
    </edge>
    <edge source="n1047" target="n488">
    </edge>
    <edge source="n875" target="n488">
    </edge>
    <edge source="n488" target="n814">
    </edge>
    <edge source="n488" target="n1048">
    </edge>
    <edge source="n1048" target="n489">
    </edge>
    <edge source="n966" target="n489">
    </edge>
    <edge source="n1015" target="n489">
    </edge>
    <edge source="n1161" target="n489">
    </edge>
    <edge source="n489" target="n930">
    </edge>
    <edge source="n1048" target="n490">
    </edge>
    <edge source="n966" target="n490">
    </edge>
    <edge source="n1060" target="n490">
    </edge>
    <edge source="n1161" target="n490">
    </edge>
    <edge source="n490" target="n912">
    </edge>
    <edge source="n1048" target="n491">
    </edge>
    <edge source="n966" target="n491">
    </edge>
    <edge source="n1060" target="n491">
    </edge>
    <edge source="n1161" target="n491">
    </edge>
    <edge source="n491" target="n916">
    </edge>
    <edge source="n1048" target="n492">
    </edge>
    <edge source="n966" target="n492">
    </edge>
    <edge source="n1161" target="n492">
    </edge>
    <edge source="n492" target="n795">
    </edge>
    <edge source="n1048" target="n493">
    </edge>
    <edge source="n966" target="n493">
    </edge>
    <edge source="n1161" target="n493">
    </edge>
    <edge source="n493" target="n911">
    </edge>
    <edge source="n1048" target="n494">
    </edge>
    <edge source="n966" target="n494">
    </edge>
    <edge source="n1161" target="n494">
    </edge>
    <edge source="n494" target="n955">
    </edge>
    <edge source="n1048" target="n495">
    </edge>
    <edge source="n966" target="n495">
    </edge>
    <edge source="n1161" target="n495">
    </edge>
    <edge source="n495" target="n964">
    </edge>
    <edge source="n1048" target="n496">
    </edge>
    <edge source="n1025" target="n496">
    </edge>
    <edge source="n496" target="n1049">
    </edge>
    <edge source="n496" target="n1153">
    </edge>
    <edge source="n496" target="n1025">
    </edge>
    <edge source="n496" target="n1162">
    </edge>
    <edge source="n1048" target="n497">
    </edge>
    <edge source="n1025" target="n497">
    </edge>
    <edge source="n497" target="n1049">
    </edge>
    <edge source="n497" target="n1153">
    </edge>
    <edge source="n497" target="n1146">
    </edge>
    <edge source="n497" target="n1162">
    </edge>
    <edge source="n1048" target="n498">
    </edge>
    <edge source="n1025" target="n498">
    </edge>
    <edge source="n498" target="n1053">
    </edge>
    <edge source="n498" target="n1025">
    </edge>
    <edge source="n498" target="n1162">
    </edge>
    <edge source="n1048" target="n499">
    </edge>
    <edge source="n1025" target="n499">
    </edge>
    <edge source="n499" target="n1053">
    </edge>
    <edge source="n499" target="n1026">
    </edge>
    <edge source="n499" target="n1146">
    </edge>
    <edge source="n499" target="n1162">
    </edge>
    <edge source="n1048" target="n500">
    </edge>
    <edge source="n1025" target="n500">
    </edge>
    <edge source="n500" target="n1053">
    </edge>
    <edge source="n500" target="n1146">
    </edge>
    <edge source="n500" target="n1162">
    </edge>
    <edge source="n1048" target="n501">
    </edge>
    <edge source="n1026" target="n501">
    </edge>
    <edge source="n501" target="n1049">
    </edge>
    <edge source="n501" target="n1153">
    </edge>
    <edge source="n501" target="n1037">
    </edge>
    <edge source="n501" target="n1162">
    </edge>
    <edge source="n1048" target="n502">
    </edge>
    <edge source="n1148" target="n502">
    </edge>
    <edge source="n502" target="n1049">
    </edge>
    <edge source="n502" target="n1153">
    </edge>
    <edge source="n1048" target="n503">
    </edge>
    <edge source="n1148" target="n503">
    </edge>
    <edge source="n503" target="n1053">
    </edge>
    <edge source="n503" target="n1098">
    </edge>
    <edge source="n1048" target="n504">
    </edge>
    <edge source="n1151" target="n504">
    </edge>
    <edge source="n504" target="n1049">
    </edge>
    <edge source="n504" target="n1153">
    </edge>
    <edge source="n1048" target="n505">
    </edge>
    <edge source="n1151" target="n505">
    </edge>
    <edge source="n505" target="n1053">
    </edge>
    <edge source="n505" target="n1153">
    </edge>
    <edge source="n1048" target="n506">
    </edge>
    <edge source="n1161" target="n506">
    </edge>
    <edge source="n506" target="n1049">
    </edge>
    <edge source="n506" target="n1153">
    </edge>
    <edge source="n1048" target="n507">
    </edge>
    <edge source="n1161" target="n507">
    </edge>
    <edge source="n507" target="n1049">
    </edge>
    <edge source="n507" target="n1154">
    </edge>
    <edge source="n1048" target="n508">
    </edge>
    <edge source="n1161" target="n508">
    </edge>
    <edge source="n508" target="n1053">
    </edge>
    <edge source="n1048" target="n509">
    </edge>
    <edge source="n1161" target="n509">
    </edge>
    <edge source="n509" target="n1139">
    </edge>
    <edge source="n509" target="n1036">
    </edge>
    <edge source="n509" target="n1165">
    </edge>
    <edge source="n1048" target="n510">
    </edge>
    <edge source="n1163" target="n510">
    </edge>
    <edge source="n510" target="n1139">
    </edge>
    <edge source="n510" target="n1036">
    </edge>
    <edge source="n510" target="n1162">
    </edge>
    <edge source="n1048" target="n511">
    </edge>
    <edge source="n1165" target="n511">
    </edge>
    <edge source="n511" target="n1049">
    </edge>
    <edge source="n511" target="n1153">
    </edge>
    <edge source="n1048" target="n512">
    </edge>
    <edge source="n1165" target="n512">
    </edge>
    <edge source="n512" target="n1139">
    </edge>
    <edge source="n512" target="n1036">
    </edge>
    <edge source="n1049" target="n513">
    </edge>
    <edge source="n1020" target="n513">
    </edge>
    <edge source="n513" target="n1019">
    </edge>
    <edge source="n513" target="n1048">
    </edge>
    <edge source="n1049" target="n514">
    </edge>
    <edge source="n1048" target="n514">
    </edge>
    <edge source="n514" target="n1059">
    </edge>
    <edge source="n514" target="n1139">
    </edge>
    <edge source="n1049" target="n515">
    </edge>
    <edge source="n1048" target="n515">
    </edge>
    <edge source="n515" target="n1139">
    </edge>
    <edge source="n515" target="n1059">
    </edge>
    <edge source="n1049" target="n516">
    </edge>
    <edge source="n516" target="n1037">
    </edge>
    <edge source="n516" target="n1139">
    </edge>
    <edge source="n1050" target="n517">
    </edge>
    <edge source="n1048" target="n517">
    </edge>
    <edge source="n517" target="n1058">
    </edge>
    <edge source="n517" target="n1128">
    </edge>
    <edge source="n1051" target="n518">
    </edge>
    <edge source="n1048" target="n518">
    </edge>
    <edge source="n518" target="n1059">
    </edge>
    <edge source="n518" target="n1087">
    </edge>
    <edge source="n1052" target="n519">
    </edge>
    <edge source="n1048" target="n519">
    </edge>
    <edge source="n519" target="n1059">
    </edge>
    <edge source="n519" target="n1129">
    </edge>
    <edge source="n1053" target="n520">
    </edge>
    <edge source="n520" target="n1036">
    </edge>
    <edge source="n520" target="n1139">
    </edge>
    <edge source="n1054" target="n521">
    </edge>
    <edge source="n1027" target="n521">
    </edge>
    <edge source="n521" target="n1140">
    </edge>
    <edge source="n521" target="n1029">
    </edge>
    <edge source="n521" target="n1139">
    </edge>
    <edge source="n1054" target="n522">
    </edge>
    <edge source="n1088" target="n522">
    </edge>
    <edge source="n522" target="n1048">
    </edge>
    <edge source="n522" target="n1140">
    </edge>
    <edge source="n522" target="n1129">
    </edge>
    <edge source="n1054" target="n523">
    </edge>
    <edge source="n1161" target="n523">
    </edge>
    <edge source="n523" target="n1139">
    </edge>
    <edge source="n523" target="n1139">
    </edge>
    <edge source="n523" target="n1165">
    </edge>
    <edge source="n1054" target="n524">
    </edge>
    <edge source="n1163" target="n524">
    </edge>
    <edge source="n524" target="n1139">
    </edge>
    <edge source="n524" target="n1139">
    </edge>
    <edge source="n524" target="n1162">
    </edge>
    <edge source="n1054" target="n525">
    </edge>
    <edge source="n1164" target="n525">
    </edge>
    <edge source="n525" target="n1139">
    </edge>
    <edge source="n525" target="n1139">
    </edge>
    <edge source="n525" target="n1162">
    </edge>
    <edge source="n1054" target="n526">
    </edge>
    <edge source="n1165" target="n526">
    </edge>
    <edge source="n526" target="n1139">
    </edge>
    <edge source="n526" target="n1139">
    </edge>
    <edge source="n526" target="n1163">
    </edge>
    <edge source="n1055" target="n527">
    </edge>
    <edge source="n1054" target="n527">
    </edge>
    <edge source="n527" target="n1060">
    </edge>
    <edge source="n527" target="n1087">
    </edge>
    <edge source="n1055" target="n528">
    </edge>
    <edge source="n1055" target="n528">
    </edge>
    <edge source="n528" target="n1063">
    </edge>
    <edge source="n1055" target="n529">
    </edge>
    <edge source="n1087" target="n529">
    </edge>
    <edge source="n529" target="n1060">
    </edge>
    <edge source="n529" target="n1129">
    </edge>
    <edge source="n1055" target="n530">
    </edge>
    <edge source="n1139" target="n530">
    </edge>
    <edge source="n530" target="n1061">
    </edge>
    <edge source="n1057" target="n531">
    </edge>
    <edge source="n531" target="n1037">
    </edge>
    <edge source="n531" target="n1145">
    </edge>
    <edge source="n1059" target="n532">
    </edge>
    <edge source="n532" target="n1037">
    </edge>
    <edge source="n532" target="n1048">
    </edge>
    <edge source="n1060" target="n533">
    </edge>
    <edge source="n1062" target="n533">
    </edge>
    <edge source="n1162" target="n533">
    </edge>
    <edge source="n533" target="n1064">
    </edge>
    <edge source="n533" target="n1048">
    </edge>
    <edge source="n1060" target="n534">
    </edge>
    <edge source="n1064" target="n534">
    </edge>
    <edge source="n1162" target="n534">
    </edge>
    <edge source="n534" target="n1065">
    </edge>
    <edge source="n534" target="n1048">
    </edge>
    <edge source="n1066" target="n535">
    </edge>
    <edge source="n1066" target="n535">
    </edge>
    <edge source="n535" target="n1075">
    </edge>
    <edge source="n535" target="n1089">
    </edge>
    <edge source="n1068" target="n536">
    </edge>
    <edge source="n1000" target="n536">
    </edge>
    <edge source="n536" target="n1036">
    </edge>
    <edge source="n536" target="n918">
    </edge>
    <edge source="n1068" target="n537">
    </edge>
    <edge source="n1036" target="n537">
    </edge>
    <edge source="n537" target="n1041">
    </edge>
    <edge source="n1068" target="n538">
    </edge>
    <edge source="n1048" target="n538">
    </edge>
    <edge source="n538" target="n985">
    </edge>
    <edge source="n1069" target="n539">
    </edge>
    <edge source="n872" target="n539">
    </edge>
    <edge source="n539" target="n873">
    </edge>
    <edge source="n1069" target="n540">
    </edge>
    <edge source="n1000" target="n540">
    </edge>
    <edge source="n540" target="n880">
    </edge>
    <edge source="n540" target="n1036">
    </edge>
    <edge source="n1069" target="n541">
    </edge>
    <edge source="n1048" target="n541">
    </edge>
    <edge source="n1117" target="n541">
    </edge>
    <edge source="n1044" target="n541">
    </edge>
    <edge source="n895" target="n541">
    </edge>
    <edge source="n1162" target="n541">
    </edge>
    <edge source="n541" target="n862">
    </edge>
    <edge source="n1069" target="n542">
    </edge>
    <edge source="n1048" target="n542">
    </edge>
    <edge source="n1117" target="n542">
    </edge>
    <edge source="n1044" target="n542">
    </edge>
    <edge source="n955" target="n542">
    </edge>
    <edge source="n1162" target="n542">
    </edge>
    <edge source="n542" target="n860">
    </edge>
    <edge source="n1069" target="n543">
    </edge>
    <edge source="n1048" target="n543">
    </edge>
    <edge source="n1117" target="n543">
    </edge>
    <edge source="n1162" target="n543">
    </edge>
    <edge source="n543" target="n861">
    </edge>
    <edge source="n1069" target="n544">
    </edge>
    <edge source="n1139" target="n544">
    </edge>
    <edge source="n544" target="n1070">
    </edge>
    <edge source="n1069" target="n545">
    </edge>
    <edge source="n1139" target="n545">
    </edge>
    <edge source="n545" target="n1082">
    </edge>
    <edge source="n545" target="n1036">
    </edge>
    <edge source="n1069" target="n546">
    </edge>
    <edge source="n1161" target="n546">
    </edge>
    <edge source="n546" target="n1036">
    </edge>
    <edge source="n546" target="n1000">
    </edge>
    <edge source="n546" target="n1165">
    </edge>
    <edge source="n1069" target="n547">
    </edge>
    <edge source="n1163" target="n547">
    </edge>
    <edge source="n547" target="n1036">
    </edge>
    <edge source="n547" target="n1000">
    </edge>
    <edge source="n547" target="n1162">
    </edge>
    <edge source="n1069" target="n548">
    </edge>
    <edge source="n1165" target="n548">
    </edge>
    <edge source="n548" target="n1036">
    </edge>
    <edge source="n548" target="n1000">
    </edge>
    <edge source="n548" target="n1163">
    </edge>
    <edge source="n1070" target="n549">
    </edge>
    <edge source="n1036" target="n549">
    </edge>
    <edge source="n549" target="n1038">
    </edge>
    <edge source="n549" target="n1082">
    </edge>
    <edge source="n1070" target="n550">
    </edge>
    <edge source="n1126" target="n550">
    </edge>
    <edge source="n550" target="n1139">
    </edge>
    <edge source="n550" target="n1082">
    </edge>
    <edge source="n1070" target="n551">
    </edge>
    <edge source="n1139" target="n551">
    </edge>
    <edge source="n551" target="n1048">
    </edge>
    <edge source="n551" target="n1082">
    </edge>
    <edge source="n1071" target="n552">
    </edge>
    <edge source="n970" target="n552">
    </edge>
    <edge source="n552" target="n1073">
    </edge>
    <edge source="n1071" target="n553">
    </edge>
    <edge source="n1071" target="n553">
    </edge>
    <edge source="n553" target="n1044">
    </edge>
    <edge source="n553" target="n1004">
    </edge>
    <edge source="n1071" target="n554">
    </edge>
    <edge source="n1121" target="n554">
    </edge>
    <edge source="n554" target="n1083">
    </edge>
    <edge source="n554" target="n1004">
    </edge>
    <edge source="n1071" target="n555">
    </edge>
    <edge source="n1161" target="n555">
    </edge>
    <edge source="n555" target="n1036">
    </edge>
    <edge source="n555" target="n1004">
    </edge>
    <edge source="n555" target="n1165">
    </edge>
    <edge source="n1071" target="n556">
    </edge>
    <edge source="n1162" target="n556">
    </edge>
    <edge source="n556" target="n1036">
    </edge>
    <edge source="n556" target="n1004">
    </edge>
    <edge source="n1071" target="n557">
    </edge>
    <edge source="n1163" target="n557">
    </edge>
    <edge source="n557" target="n1036">
    </edge>
    <edge source="n557" target="n1004">
    </edge>
    <edge source="n557" target="n1162">
    </edge>
    <edge source="n1071" target="n558">
    </edge>
    <edge source="n1164" target="n558">
    </edge>
    <edge source="n558" target="n1036">
    </edge>
    <edge source="n558" target="n1004">
    </edge>
    <edge source="n558" target="n1162">
    </edge>
    <edge source="n1071" target="n559">
    </edge>
    <edge source="n1165" target="n559">
    </edge>
    <edge source="n559" target="n1036">
    </edge>
    <edge source="n559" target="n1004">
    </edge>
    <edge source="n559" target="n1163">
    </edge>
    <edge source="n1072" target="n560">
    </edge>
    <edge source="n1139" target="n560">
    </edge>
    <edge source="n560" target="n1006">
    </edge>
    <edge source="n560" target="n1048">
    </edge>
    <edge source="n1075" target="n561">
    </edge>
    <edge source="n983" target="n561">
    </edge>
    <edge source="n561" target="n984">
    </edge>
    <edge source="n561" target="n1117">
    </edge>
    <edge source="n1075" target="n562">
    </edge>
    <edge source="n1036" target="n562">
    </edge>
    <edge source="n562" target="n990">
    </edge>
    <edge source="n562" target="n1121">
    </edge>
    <edge source="n1075" target="n563">
    </edge>
    <edge source="n1062" target="n563">
    </edge>
    <edge source="n1162" target="n563">
    </edge>
    <edge source="n563" target="n1062">
    </edge>
    <edge source="n563" target="n883">
    </edge>
    <edge source="n1075" target="n564">
    </edge>
    <edge source="n1062" target="n564">
    </edge>
    <edge source="n1162" target="n564">
    </edge>
    <edge source="n564" target="n1062">
    </edge>
    <edge source="n564" target="n892">
    </edge>
    <edge source="n1075" target="n565">
    </edge>
    <edge source="n1062" target="n565">
    </edge>
    <edge source="n1162" target="n565">
    </edge>
    <edge source="n565" target="n1062">
    </edge>
    <edge source="n565" target="n908">
    </edge>
    <edge source="n1075" target="n566">
    </edge>
    <edge source="n1062" target="n566">
    </edge>
    <edge source="n1162" target="n566">
    </edge>
    <edge source="n566" target="n1062">
    </edge>
    <edge source="n566" target="n910">
    </edge>
    <edge source="n1075" target="n567">
    </edge>
    <edge source="n1062" target="n567">
    </edge>
    <edge source="n1162" target="n567">
    </edge>
    <edge source="n567" target="n1062">
    </edge>
    <edge source="n567" target="n914">
    </edge>
    <edge source="n1075" target="n568">
    </edge>
    <edge source="n1062" target="n568">
    </edge>
    <edge source="n1162" target="n568">
    </edge>
    <edge source="n568" target="n1062">
    </edge>
    <edge source="n568" target="n921">
    </edge>
    <edge source="n1075" target="n569">
    </edge>
    <edge source="n1062" target="n569">
    </edge>
    <edge source="n1162" target="n569">
    </edge>
    <edge source="n569" target="n1062">
    </edge>
    <edge source="n569" target="n922">
    </edge>
    <edge source="n1075" target="n570">
    </edge>
    <edge source="n1062" target="n570">
    </edge>
    <edge source="n1162" target="n570">
    </edge>
    <edge source="n570" target="n1062">
    </edge>
    <edge source="n570" target="n950">
    </edge>
    <edge source="n1075" target="n571">
    </edge>
    <edge source="n1062" target="n571">
    </edge>
    <edge source="n1162" target="n571">
    </edge>
    <edge source="n571" target="n1062">
    </edge>
    <edge source="n571" target="n992">
    </edge>
    <edge source="n1075" target="n572">
    </edge>
    <edge source="n1096" target="n572">
    </edge>
    <edge source="n1037" target="n572">
    </edge>
    <edge source="n572" target="n1119">
    </edge>
    <edge source="n572" target="n1004">
    </edge>
    <edge source="n1075" target="n573">
    </edge>
    <edge source="n1139" target="n573">
    </edge>
    <edge source="n573" target="n1074">
    </edge>
    <edge source="n573" target="n1048">
    </edge>
    <edge source="n1075" target="n574">
    </edge>
    <edge source="n1139" target="n574">
    </edge>
    <edge source="n574" target="n1138">
    </edge>
    <edge source="n574" target="n1048">
    </edge>
    <edge source="n1075" target="n575">
    </edge>
    <edge source="n1145" target="n575">
    </edge>
    <edge source="n1037" target="n575">
    </edge>
    <edge source="n1048" target="n575">
    </edge>
    <edge source="n575" target="n1078">
    </edge>
    <edge source="n575" target="n797">
    </edge>
    <edge source="n1075" target="n576">
    </edge>
    <edge source="n1161" target="n576">
    </edge>
    <edge source="n576" target="n954">
    </edge>
    <edge source="n576" target="n1121">
    </edge>
    <edge source="n576" target="n1165">
    </edge>
    <edge source="n1075" target="n577">
    </edge>
    <edge source="n1163" target="n577">
    </edge>
    <edge source="n577" target="n954">
    </edge>
    <edge source="n577" target="n1121">
    </edge>
    <edge source="n577" target="n1162">
    </edge>
    <edge source="n1075" target="n578">
    </edge>
    <edge source="n1165" target="n578">
    </edge>
    <edge source="n578" target="n954">
    </edge>
    <edge source="n578" target="n1121">
    </edge>
    <edge source="n578" target="n1163">
    </edge>
    <edge source="n1076" target="n579">
    </edge>
    <edge source="n1037" target="n579">
    </edge>
    <edge source="n579" target="n1078">
    </edge>
    <edge source="n1077" target="n580">
    </edge>
    <edge source="n1117" target="n580">
    </edge>
    <edge source="n580" target="n1075">
    </edge>
    <edge source="n580" target="n1048">
    </edge>
    <edge source="n1078" target="n581">
    </edge>
    <edge source="n1117" target="n581">
    </edge>
    <edge source="n581" target="n1079">
    </edge>
    <edge source="n1079" target="n582">
    </edge>
    <edge source="n582" target="n1075">
    </edge>
    <edge source="n582" target="n1048">
    </edge>
    <edge source="n1081" target="n583">
    </edge>
    <edge source="n1139" target="n583">
    </edge>
    <edge source="n1037" target="n583">
    </edge>
    <edge source="n583" target="n875">
    </edge>
    <edge source="n583" target="n1117">
    </edge>
    <edge source="n1082" target="n584">
    </edge>
    <edge source="n1139" target="n584">
    </edge>
    <edge source="n584" target="n1048">
    </edge>
    <edge source="n584" target="n1108">
    </edge>
    <edge source="n1082" target="n585">
    </edge>
    <edge source="n1161" target="n585">
    </edge>
    <edge source="n585" target="n1036">
    </edge>
    <edge source="n585" target="n1108">
    </edge>
    <edge source="n585" target="n1165">
    </edge>
    <edge source="n1082" target="n586">
    </edge>
    <edge source="n1163" target="n586">
    </edge>
    <edge source="n586" target="n1036">
    </edge>
    <edge source="n586" target="n1108">
    </edge>
    <edge source="n586" target="n1162">
    </edge>
    <edge source="n1082" target="n587">
    </edge>
    <edge source="n1165" target="n587">
    </edge>
    <edge source="n587" target="n1036">
    </edge>
    <edge source="n587" target="n1108">
    </edge>
    <edge source="n587" target="n1163">
    </edge>
    <edge source="n1083" target="n588">
    </edge>
    <edge source="n1161" target="n588">
    </edge>
    <edge source="n588" target="n1121">
    </edge>
    <edge source="n588" target="n1036">
    </edge>
    <edge source="n588" target="n1165">
    </edge>
    <edge source="n1083" target="n589">
    </edge>
    <edge source="n1163" target="n589">
    </edge>
    <edge source="n589" target="n1121">
    </edge>
    <edge source="n589" target="n1036">
    </edge>
    <edge source="n589" target="n1162">
    </edge>
    <edge source="n1083" target="n590">
    </edge>
    <edge source="n1164" target="n590">
    </edge>
    <edge source="n590" target="n1121">
    </edge>
    <edge source="n590" target="n1036">
    </edge>
    <edge source="n590" target="n1162">
    </edge>
    <edge source="n1083" target="n591">
    </edge>
    <edge source="n1165" target="n591">
    </edge>
    <edge source="n591" target="n1121">
    </edge>
    <edge source="n591" target="n1036">
    </edge>
    <edge source="n591" target="n1163">
    </edge>
    <edge source="n1084" target="n592">
    </edge>
    <edge source="n1139" target="n592">
    </edge>
    <edge source="n592" target="n1048">
    </edge>
    <edge source="n592" target="n1122">
    </edge>
    <edge source="n1084" target="n593">
    </edge>
    <edge source="n1161" target="n593">
    </edge>
    <edge source="n593" target="n1139">
    </edge>
    <edge source="n593" target="n1121">
    </edge>
    <edge source="n593" target="n1165">
    </edge>
    <edge source="n1084" target="n594">
    </edge>
    <edge source="n1163" target="n594">
    </edge>
    <edge source="n594" target="n1139">
    </edge>
    <edge source="n594" target="n1121">
    </edge>
    <edge source="n594" target="n1162">
    </edge>
    <edge source="n1084" target="n595">
    </edge>
    <edge source="n1164" target="n595">
    </edge>
    <edge source="n595" target="n1139">
    </edge>
    <edge source="n595" target="n1121">
    </edge>
    <edge source="n595" target="n1162">
    </edge>
    <edge source="n1084" target="n596">
    </edge>
    <edge source="n1165" target="n596">
    </edge>
    <edge source="n596" target="n1139">
    </edge>
    <edge source="n596" target="n1121">
    </edge>
    <edge source="n596" target="n1163">
    </edge>
    <edge source="n1085" target="n597">
    </edge>
    <edge source="n1139" target="n597">
    </edge>
    <edge source="n597" target="n1048">
    </edge>
    <edge source="n597" target="n1122">
    </edge>
    <edge source="n597" target="n1126">
    </edge>
    <edge source="n1085" target="n598">
    </edge>
    <edge source="n1161" target="n598">
    </edge>
    <edge source="n598" target="n1139">
    </edge>
    <edge source="n598" target="n1122">
    </edge>
    <edge source="n598" target="n1165">
    </edge>
    <edge source="n1085" target="n599">
    </edge>
    <edge source="n1163" target="n599">
    </edge>
    <edge source="n599" target="n1139">
    </edge>
    <edge source="n599" target="n1122">
    </edge>
    <edge source="n599" target="n1162">
    </edge>
    <edge source="n1085" target="n600">
    </edge>
    <edge source="n1164" target="n600">
    </edge>
    <edge source="n600" target="n1139">
    </edge>
    <edge source="n600" target="n1122">
    </edge>
    <edge source="n600" target="n1162">
    </edge>
    <edge source="n1085" target="n601">
    </edge>
    <edge source="n1165" target="n601">
    </edge>
    <edge source="n601" target="n1139">
    </edge>
    <edge source="n601" target="n1122">
    </edge>
    <edge source="n601" target="n1163">
    </edge>
    <edge source="n1087" target="n602">
    </edge>
    <edge source="n1027" target="n602">
    </edge>
    <edge source="n602" target="n1030">
    </edge>
    <edge source="n1087" target="n603">
    </edge>
    <edge source="n1027" target="n603">
    </edge>
    <edge source="n603" target="n1088">
    </edge>
    <edge source="n603" target="n1029">
    </edge>
    <edge source="n1087" target="n604">
    </edge>
    <edge source="n1054" target="n604">
    </edge>
    <edge source="n604" target="n1139">
    </edge>
    <edge source="n604" target="n1048">
    </edge>
    <edge source="n604" target="n1129">
    </edge>
    <edge source="n1087" target="n605">
    </edge>
    <edge source="n1087" target="n605">
    </edge>
    <edge source="n605" target="n1054">
    </edge>
    <edge source="n605" target="n1129">
    </edge>
    <edge source="n1087" target="n606">
    </edge>
    <edge source="n1128" target="n606">
    </edge>
    <edge source="n606" target="n1129">
    </edge>
    <edge source="n606" target="n1139">
    </edge>
    <edge source="n1087" target="n607">
    </edge>
    <edge source="n607" target="n1037">
    </edge>
    <edge source="n607" target="n1130">
    </edge>
    <edge source="n1088" target="n608">
    </edge>
    <edge source="n1037" target="n608">
    </edge>
    <edge source="n608" target="n1054">
    </edge>
    <edge source="n1088" target="n609">
    </edge>
    <edge source="n609" target="n1036">
    </edge>
    <edge source="n609" target="n1130">
    </edge>
    <edge source="n1091" target="n610">
    </edge>
    <edge source="n610" target="n786">
    </edge>
    <edge source="n610" target="n1037">
    </edge>
    <edge source="n1098" target="n611">
    </edge>
    <edge source="n1154" target="n611">
    </edge>
    <edge source="n1048" target="n611">
    </edge>
    <edge source="n611" target="n1097">
    </edge>
    <edge source="n611" target="n1048">
    </edge>
    <edge source="n1099" target="n612">
    </edge>
    <edge source="n1099" target="n612">
    </edge>
    <edge source="n612" target="n1101">
    </edge>
    <edge source="n1099" target="n613">
    </edge>
    <edge source="n1121" target="n613">
    </edge>
    <edge source="n613" target="n1101">
    </edge>
    <edge source="n613" target="n1126">
    </edge>
    <edge source="n1099" target="n614">
    </edge>
    <edge source="n1129" target="n614">
    </edge>
    <edge source="n614" target="n1121">
    </edge>
    <edge source="n614" target="n1126">
    </edge>
    <edge source="n1099" target="n615">
    </edge>
    <edge source="n1139" target="n615">
    </edge>
    <edge source="n615" target="n1121">
    </edge>
    <edge source="n615" target="n1036">
    </edge>
    <edge source="n1101" target="n616">
    </edge>
    <edge source="n990" target="n616">
    </edge>
    <edge source="n1161" target="n616">
    </edge>
    <edge source="n616" target="n885">
    </edge>
    <edge source="n1101" target="n617">
    </edge>
    <edge source="n990" target="n617">
    </edge>
    <edge source="n1161" target="n617">
    </edge>
    <edge source="n617" target="n899">
    </edge>
    <edge source="n1101" target="n618">
    </edge>
    <edge source="n990" target="n618">
    </edge>
    <edge source="n1161" target="n618">
    </edge>
    <edge source="n618" target="n907">
    </edge>
    <edge source="n1101" target="n619">
    </edge>
    <edge source="n990" target="n619">
    </edge>
    <edge source="n1161" target="n619">
    </edge>
    <edge source="n619" target="n909">
    </edge>
    <edge source="n1101" target="n620">
    </edge>
    <edge source="n990" target="n620">
    </edge>
    <edge source="n1161" target="n620">
    </edge>
    <edge source="n620" target="n933">
    </edge>
    <edge source="n1101" target="n621">
    </edge>
    <edge source="n990" target="n621">
    </edge>
    <edge source="n1161" target="n621">
    </edge>
    <edge source="n621" target="n958">
    </edge>
    <edge source="n1101" target="n622">
    </edge>
    <edge source="n990" target="n622">
    </edge>
    <edge source="n1165" target="n622">
    </edge>
    <edge source="n622" target="n885">
    </edge>
    <edge source="n1101" target="n623">
    </edge>
    <edge source="n990" target="n623">
    </edge>
    <edge source="n1165" target="n623">
    </edge>
    <edge source="n623" target="n890">
    </edge>
    <edge source="n1101" target="n624">
    </edge>
    <edge source="n990" target="n624">
    </edge>
    <edge source="n1165" target="n624">
    </edge>
    <edge source="n624" target="n899">
    </edge>
    <edge source="n1101" target="n625">
    </edge>
    <edge source="n990" target="n625">
    </edge>
    <edge source="n1165" target="n625">
    </edge>
    <edge source="n625" target="n907">
    </edge>
    <edge source="n1101" target="n626">
    </edge>
    <edge source="n990" target="n626">
    </edge>
    <edge source="n1165" target="n626">
    </edge>
    <edge source="n626" target="n909">
    </edge>
    <edge source="n1101" target="n627">
    </edge>
    <edge source="n990" target="n627">
    </edge>
    <edge source="n1165" target="n627">
    </edge>
    <edge source="n627" target="n933">
    </edge>
    <edge source="n1101" target="n628">
    </edge>
    <edge source="n1053" target="n628">
    </edge>
    <edge source="n628" target="n1121">
    </edge>
    <edge source="n628" target="n1111">
    </edge>
    <edge source="n1101" target="n629">
    </edge>
    <edge source="n1161" target="n629">
    </edge>
    <edge source="n629" target="n791">
    </edge>
    <edge source="n629" target="n789">
    </edge>
    <edge source="n629" target="n1165">
    </edge>
    <edge source="n1101" target="n630">
    </edge>
    <edge source="n1161" target="n630">
    </edge>
    <edge source="n630" target="n1099">
    </edge>
    <edge source="n630" target="n1099">
    </edge>
    <edge source="n630" target="n1165">
    </edge>
    <edge source="n1101" target="n631">
    </edge>
    <edge source="n1161" target="n631">
    </edge>
    <edge source="n631" target="n1100">
    </edge>
    <edge source="n631" target="n789">
    </edge>
    <edge source="n631" target="n1153">
    </edge>
    <edge source="n1101" target="n632">
    </edge>
    <edge source="n1161" target="n632">
    </edge>
    <edge source="n632" target="n1100">
    </edge>
    <edge source="n632" target="n791">
    </edge>
    <edge source="n632" target="n1153">
    </edge>
    <edge source="n1101" target="n633">
    </edge>
    <edge source="n1161" target="n633">
    </edge>
    <edge source="n633" target="n1100">
    </edge>
    <edge source="n633" target="n1099">
    </edge>
    <edge source="n633" target="n1153">
    </edge>
    <edge source="n1101" target="n634">
    </edge>
    <edge source="n1161" target="n634">
    </edge>
    <edge source="n634" target="n1102">
    </edge>
    <edge source="n634" target="n1153">
    </edge>
    <edge source="n1101" target="n635">
    </edge>
    <edge source="n1163" target="n635">
    </edge>
    <edge source="n635" target="n791">
    </edge>
    <edge source="n635" target="n789">
    </edge>
    <edge source="n635" target="n1162">
    </edge>
    <edge source="n1101" target="n636">
    </edge>
    <edge source="n1163" target="n636">
    </edge>
    <edge source="n636" target="n1099">
    </edge>
    <edge source="n636" target="n1099">
    </edge>
    <edge source="n636" target="n1162">
    </edge>
    <edge source="n1101" target="n637">
    </edge>
    <edge source="n1165" target="n637">
    </edge>
    <edge source="n637" target="n791">
    </edge>
    <edge source="n637" target="n789">
    </edge>
    <edge source="n637" target="n1163">
    </edge>
    <edge source="n1101" target="n638">
    </edge>
    <edge source="n1165" target="n638">
    </edge>
    <edge source="n638" target="n1099">
    </edge>
    <edge source="n638" target="n1099">
    </edge>
    <edge source="n638" target="n1163">
    </edge>
    <edge source="n1101" target="n639">
    </edge>
    <edge source="n1165" target="n639">
    </edge>
    <edge source="n639" target="n1100">
    </edge>
    <edge source="n639" target="n789">
    </edge>
    <edge source="n639" target="n1153">
    </edge>
    <edge source="n1101" target="n640">
    </edge>
    <edge source="n1165" target="n640">
    </edge>
    <edge source="n640" target="n1100">
    </edge>
    <edge source="n640" target="n791">
    </edge>
    <edge source="n640" target="n1153">
    </edge>
    <edge source="n1101" target="n641">
    </edge>
    <edge source="n1165" target="n641">
    </edge>
    <edge source="n641" target="n1100">
    </edge>
    <edge source="n641" target="n1099">
    </edge>
    <edge source="n641" target="n1153">
    </edge>
    <edge source="n1101" target="n642">
    </edge>
    <edge source="n1165" target="n642">
    </edge>
    <edge source="n642" target="n1102">
    </edge>
    <edge source="n642" target="n1153">
    </edge>
    <edge source="n1103" target="n643">
    </edge>
    <edge source="n1054" target="n643">
    </edge>
    <edge source="n643" target="n1101">
    </edge>
    <edge source="n643" target="n1048">
    </edge>
    <edge source="n1107" target="n644">
    </edge>
    <edge source="n1139" target="n644">
    </edge>
    <edge source="n1037" target="n644">
    </edge>
    <edge source="n644" target="n897">
    </edge>
    <edge source="n644" target="n1117">
    </edge>
    <edge source="n1108" target="n645">
    </edge>
    <edge source="n990" target="n645">
    </edge>
    <edge source="n645" target="n1082">
    </edge>
    <edge source="n645" target="n954">
    </edge>
    <edge source="n1108" target="n646">
    </edge>
    <edge source="n1038" target="n646">
    </edge>
    <edge source="n646" target="n1082">
    </edge>
    <edge source="n646" target="n1036">
    </edge>
    <edge source="n1108" target="n647">
    </edge>
    <edge source="n1099" target="n647">
    </edge>
    <edge source="n647" target="n1101">
    </edge>
    <edge source="n647" target="n1004">
    </edge>
    <edge source="n1108" target="n648">
    </edge>
    <edge source="n1126" target="n648">
    </edge>
    <edge source="n648" target="n1121">
    </edge>
    <edge source="n648" target="n1004">
    </edge>
    <edge source="n1108" target="n649">
    </edge>
    <edge source="n1161" target="n649">
    </edge>
    <edge source="n649" target="n1099">
    </edge>
    <edge source="n649" target="n1004">
    </edge>
    <edge source="n649" target="n1165">
    </edge>
    <edge source="n1108" target="n650">
    </edge>
    <edge source="n1163" target="n650">
    </edge>
    <edge source="n650" target="n1099">
    </edge>
    <edge source="n650" target="n1004">
    </edge>
    <edge source="n650" target="n1162">
    </edge>
    <edge source="n1108" target="n651">
    </edge>
    <edge source="n1165" target="n651">
    </edge>
    <edge source="n651" target="n1099">
    </edge>
    <edge source="n651" target="n1004">
    </edge>
    <edge source="n651" target="n1163">
    </edge>
    <edge source="n1110" target="n652">
    </edge>
    <edge source="n954" target="n652">
    </edge>
    <edge source="n652" target="n791">
    </edge>
    <edge source="n652" target="n990">
    </edge>
    <edge source="n1110" target="n653">
    </edge>
    <edge source="n954" target="n653">
    </edge>
    <edge source="n653" target="n951">
    </edge>
    <edge source="n653" target="n1036">
    </edge>
    <edge source="n1110" target="n654">
    </edge>
    <edge source="n1036" target="n654">
    </edge>
    <edge source="n654" target="n791">
    </edge>
    <edge source="n654" target="n1038">
    </edge>
    <edge source="n1110" target="n655">
    </edge>
    <edge source="n1110" target="n655">
    </edge>
    <edge source="n655" target="n1101">
    </edge>
    <edge source="n655" target="n1038">
    </edge>
    <edge source="n1111" target="n656">
    </edge>
    <edge source="n1006" target="n656">
    </edge>
    <edge source="n656" target="n1114">
    </edge>
    <edge source="n656" target="n1005">
    </edge>
    <edge source="n1111" target="n657">
    </edge>
    <edge source="n1072" target="n657">
    </edge>
    <edge source="n657" target="n1117">
    </edge>
    <edge source="n657" target="n1006">
    </edge>
    <edge source="n1111" target="n658">
    </edge>
    <edge source="n1111" target="n658">
    </edge>
    <edge source="n658" target="n1104">
    </edge>
    <edge source="n1111" target="n659">
    </edge>
    <edge source="n1129" target="n659">
    </edge>
    <edge source="n1048" target="n659">
    </edge>
    <edge source="n659" target="n1115">
    </edge>
    <edge source="n659" target="n1048">
    </edge>
    <edge source="n1111" target="n660">
    </edge>
    <edge source="n1139" target="n660">
    </edge>
    <edge source="n1048" target="n660">
    </edge>
    <edge source="n660" target="n1116">
    </edge>
    <edge source="n660" target="n1048">
    </edge>
    <edge source="n1112" target="n661">
    </edge>
    <edge source="n875" target="n661">
    </edge>
    <edge source="n1096" target="n661">
    </edge>
    <edge source="n1117" target="n661">
    </edge>
    <edge source="n661" target="n813">
    </edge>
    <edge source="n661" target="n1096">
    </edge>
    <edge source="n1112" target="n662">
    </edge>
    <edge source="n1048" target="n662">
    </edge>
    <edge source="n662" target="n992">
    </edge>
    <edge source="n1113" target="n663">
    </edge>
    <edge source="n1091" target="n663">
    </edge>
    <edge source="n663" target="n1120">
    </edge>
    <edge source="n663" target="n1048">
    </edge>
    <edge source="n1117" target="n664">
    </edge>
    <edge source="n1091" target="n664">
    </edge>
    <edge source="n664" target="n1113">
    </edge>
    <edge source="n664" target="n1048">
    </edge>
    <edge source="n1117" target="n665">
    </edge>
    <edge source="n1139" target="n665">
    </edge>
    <edge source="n665" target="n1111">
    </edge>
    <edge source="n665" target="n1048">
    </edge>
    <edge source="n1118" target="n666">
    </edge>
    <edge source="n1154" target="n666">
    </edge>
    <edge source="n666" target="n1036">
    </edge>
    <edge source="n666" target="n1117">
    </edge>
    <edge source="n1119" target="n667">
    </edge>
    <edge source="n1162" target="n667">
    </edge>
    <edge source="n667" target="n1117">
    </edge>
    <edge source="n667" target="n1037">
    </edge>
    <edge source="n667" target="n1096">
    </edge>
    <edge source="n1120" target="n668">
    </edge>
    <edge source="n1091" target="n668">
    </edge>
    <edge source="n668" target="n1109">
    </edge>
    <edge source="n668" target="n1048">
    </edge>
    <edge source="n1121" target="n669">
    </edge>
    <edge source="n1087" target="n669">
    </edge>
    <edge source="n669" target="n1122">
    </edge>
    <edge source="n669" target="n1139">
    </edge>
    <edge source="n1121" target="n670">
    </edge>
    <edge source="n1139" target="n670">
    </edge>
    <edge source="n670" target="n1084">
    </edge>
    <edge source="n1121" target="n671">
    </edge>
    <edge source="n1161" target="n671">
    </edge>
    <edge source="n671" target="n1099">
    </edge>
    <edge source="n671" target="n1126">
    </edge>
    <edge source="n671" target="n1165">
    </edge>
    <edge source="n1121" target="n672">
    </edge>
    <edge source="n1163" target="n672">
    </edge>
    <edge source="n672" target="n1099">
    </edge>
    <edge source="n672" target="n1126">
    </edge>
    <edge source="n672" target="n1162">
    </edge>
    <edge source="n1121" target="n673">
    </edge>
    <edge source="n1165" target="n673">
    </edge>
    <edge source="n673" target="n1099">
    </edge>
    <edge source="n673" target="n1126">
    </edge>
    <edge source="n673" target="n1163">
    </edge>
    <edge source="n1122" target="n674">
    </edge>
    <edge source="n1087" target="n674">
    </edge>
    <edge source="n674" target="n1095">
    </edge>
    <edge source="n1122" target="n675">
    </edge>
    <edge source="n1130" target="n675">
    </edge>
    <edge source="n675" target="n1135">
    </edge>
    <edge source="n1122" target="n676">
    </edge>
    <edge source="n1161" target="n676">
    </edge>
    <edge source="n676" target="n1121">
    </edge>
    <edge source="n676" target="n1126">
    </edge>
    <edge source="n676" target="n1165">
    </edge>
    <edge source="n1122" target="n677">
    </edge>
    <edge source="n1163" target="n677">
    </edge>
    <edge source="n677" target="n1121">
    </edge>
    <edge source="n677" target="n1126">
    </edge>
    <edge source="n677" target="n1162">
    </edge>
    <edge source="n1122" target="n678">
    </edge>
    <edge source="n1164" target="n678">
    </edge>
    <edge source="n678" target="n1121">
    </edge>
    <edge source="n678" target="n1126">
    </edge>
    <edge source="n678" target="n1162">
    </edge>
    <edge source="n1122" target="n679">
    </edge>
    <edge source="n1165" target="n679">
    </edge>
    <edge source="n679" target="n1121">
    </edge>
    <edge source="n679" target="n1126">
    </edge>
    <edge source="n679" target="n1163">
    </edge>
    <edge source="n1123" target="n680">
    </edge>
    <edge source="n1139" target="n680">
    </edge>
    <edge source="n680" target="n1122">
    </edge>
    <edge source="n680" target="n1140">
    </edge>
    <edge source="n1124" target="n681">
    </edge>
    <edge source="n1036" target="n681">
    </edge>
    <edge source="n681" target="n1122">
    </edge>
    <edge source="n681" target="n1140">
    </edge>
    <edge source="n1124" target="n682">
    </edge>
    <edge source="n1037" target="n682">
    </edge>
    <edge source="n1048" target="n682">
    </edge>
    <edge source="n682" target="n1085">
    </edge>
    <edge source="n682" target="n1048">
    </edge>
    <edge source="n1124" target="n683">
    </edge>
    <edge source="n1154" target="n683">
    </edge>
    <edge source="n683" target="n1125">
    </edge>
    <edge source="n1125" target="n684">
    </edge>
    <edge source="n1048" target="n684">
    </edge>
    <edge source="n684" target="n1122">
    </edge>
    <edge source="n684" target="n1140">
    </edge>
    <edge source="n1125" target="n685">
    </edge>
    <edge source="n1054" target="n685">
    </edge>
    <edge source="n685" target="n1124">
    </edge>
    <edge source="n685" target="n1139">
    </edge>
    <edge source="n685" target="n1140">
    </edge>
    <edge source="n1125" target="n686">
    </edge>
    <edge source="n1129" target="n686">
    </edge>
    <edge source="n686" target="n1124">
    </edge>
    <edge source="n686" target="n1130">
    </edge>
    <edge source="n1126" target="n687">
    </edge>
    <edge source="n964" target="n687">
    </edge>
    <edge source="n687" target="n1139">
    </edge>
    <edge source="n687" target="n970">
    </edge>
    <edge source="n1126" target="n688">
    </edge>
    <edge source="n1044" target="n688">
    </edge>
    <edge source="n688" target="n1139">
    </edge>
    <edge source="n688" target="n1071">
    </edge>
    <edge source="n1126" target="n689">
    </edge>
    <edge source="n1054" target="n689">
    </edge>
    <edge source="n689" target="n1139">
    </edge>
    <edge source="n689" target="n1087">
    </edge>
    <edge source="n1126" target="n690">
    </edge>
    <edge source="n1071" target="n690">
    </edge>
    <edge source="n690" target="n1036">
    </edge>
    <edge source="n690" target="n1005">
    </edge>
    <edge source="n1126" target="n691">
    </edge>
    <edge source="n1071" target="n691">
    </edge>
    <edge source="n691" target="n1139">
    </edge>
    <edge source="n691" target="n1004">
    </edge>
    <edge source="n1126" target="n692">
    </edge>
    <edge source="n1083" target="n692">
    </edge>
    <edge source="n692" target="n1139">
    </edge>
    <edge source="n692" target="n1121">
    </edge>
    <edge source="n1126" target="n693">
    </edge>
    <edge source="n1087" target="n693">
    </edge>
    <edge source="n693" target="n1139">
    </edge>
    <edge source="n693" target="n1129">
    </edge>
    <edge source="n1126" target="n694">
    </edge>
    <edge source="n1121" target="n694">
    </edge>
    <edge source="n694" target="n1122">
    </edge>
    <edge source="n1126" target="n695">
    </edge>
    <edge source="n1122" target="n695">
    </edge>
    <edge source="n695" target="n1121">
    </edge>
    <edge source="n695" target="n1129">
    </edge>
    <edge source="n1126" target="n696">
    </edge>
    <edge source="n1126" target="n696">
    </edge>
    <edge source="n696" target="n1129">
    </edge>
    <edge source="n1126" target="n697">
    </edge>
    <edge source="n1129" target="n697">
    </edge>
    <edge source="n697" target="n1136">
    </edge>
    <edge source="n1126" target="n698">
    </edge>
    <edge source="n1139" target="n698">
    </edge>
    <edge source="n698" target="n1129">
    </edge>
    <edge source="n698" target="n1036">
    </edge>
    <edge source="n1127" target="n699">
    </edge>
    <edge source="n990" target="n699">
    </edge>
    <edge source="n699" target="n1139">
    </edge>
    <edge source="n699" target="n954">
    </edge>
    <edge source="n1127" target="n700">
    </edge>
    <edge source="n1005" target="n700">
    </edge>
    <edge source="n700" target="n1126">
    </edge>
    <edge source="n700" target="n1005">
    </edge>
    <edge source="n1127" target="n701">
    </edge>
    <edge source="n1038" target="n701">
    </edge>
    <edge source="n701" target="n1139">
    </edge>
    <edge source="n701" target="n1036">
    </edge>
    <edge source="n1127" target="n702">
    </edge>
    <edge source="n1048" target="n702">
    </edge>
    <edge source="n702" target="n1139">
    </edge>
    <edge source="n702" target="n1139">
    </edge>
    <edge source="n1127" target="n703">
    </edge>
    <edge source="n1101" target="n703">
    </edge>
    <edge source="n703" target="n1126">
    </edge>
    <edge source="n703" target="n1101">
    </edge>
    <edge source="n1127" target="n704">
    </edge>
    <edge source="n1101" target="n704">
    </edge>
    <edge source="n704" target="n1128">
    </edge>
    <edge source="n704" target="n1101">
    </edge>
    <edge source="n704" target="n1162">
    </edge>
    <edge source="n1127" target="n705">
    </edge>
    <edge source="n705" target="n1128">
    </edge>
    <edge source="n705" target="n1162">
    </edge>
    <edge source="n1128" target="n706">
    </edge>
    <edge source="n790" target="n706">
    </edge>
    <edge source="n706" target="n1004">
    </edge>
    <edge source="n706" target="n842">
    </edge>
    <edge source="n1129" target="n707">
    </edge>
    <edge source="n948" target="n707">
    </edge>
    <edge source="n707" target="n1132">
    </edge>
    <edge source="n1129" target="n708">
    </edge>
    <edge source="n949" target="n708">
    </edge>
    <edge source="n708" target="n1134">
    </edge>
    <edge source="n1129" target="n709">
    </edge>
    <edge source="n1036" target="n709">
    </edge>
    <edge source="n709" target="n1087">
    </edge>
    <edge source="n1129" target="n710">
    </edge>
    <edge source="n1071" target="n710">
    </edge>
    <edge source="n710" target="n1087">
    </edge>
    <edge source="n710" target="n1004">
    </edge>
    <edge source="n1129" target="n711">
    </edge>
    <edge source="n1154" target="n711">
    </edge>
    <edge source="n1048" target="n711">
    </edge>
    <edge source="n711" target="n1130">
    </edge>
    <edge source="n711" target="n1048">
    </edge>
    <edge source="n1129" target="n712">
    </edge>
    <edge source="n1161" target="n712">
    </edge>
    <edge source="n712" target="n788">
    </edge>
    <edge source="n712" target="n1126">
    </edge>
    <edge source="n712" target="n1165">
    </edge>
    <edge source="n1129" target="n713">
    </edge>
    <edge source="n1161" target="n713">
    </edge>
    <edge source="n713" target="n1126">
    </edge>
    <edge source="n713" target="n1126">
    </edge>
    <edge source="n713" target="n1165">
    </edge>
    <edge source="n1129" target="n714">
    </edge>
    <edge source="n1163" target="n714">
    </edge>
    <edge source="n714" target="n788">
    </edge>
    <edge source="n714" target="n1126">
    </edge>
    <edge source="n714" target="n1162">
    </edge>
    <edge source="n1129" target="n715">
    </edge>
    <edge source="n1163" target="n715">
    </edge>
    <edge source="n715" target="n1126">
    </edge>
    <edge source="n715" target="n1126">
    </edge>
    <edge source="n715" target="n1162">
    </edge>
    <edge source="n1129" target="n716">
    </edge>
    <edge source="n1165" target="n716">
    </edge>
    <edge source="n716" target="n788">
    </edge>
    <edge source="n716" target="n1126">
    </edge>
    <edge source="n716" target="n1163">
    </edge>
    <edge source="n1129" target="n717">
    </edge>
    <edge source="n1165" target="n717">
    </edge>
    <edge source="n717" target="n1126">
    </edge>
    <edge source="n717" target="n1126">
    </edge>
    <edge source="n717" target="n1163">
    </edge>
    <edge source="n1130" target="n718">
    </edge>
    <edge source="n1029" target="n718">
    </edge>
    <edge source="n718" target="n1129">
    </edge>
    <edge source="n718" target="n1027">
    </edge>
    <edge source="n1131" target="n719">
    </edge>
    <edge source="n1048" target="n719">
    </edge>
    <edge source="n719" target="n1088">
    </edge>
    <edge source="n719" target="n1140">
    </edge>
    <edge source="n1132" target="n720">
    </edge>
    <edge source="n1037" target="n720">
    </edge>
    <edge source="n720" target="n1133">
    </edge>
    <edge source="n1132" target="n721">
    </edge>
    <edge source="n1132" target="n721">
    </edge>
    <edge source="n721" target="n997">
    </edge>
    <edge source="n721" target="n1044">
    </edge>
    <edge source="n721" target="n1005">
    </edge>
    <edge source="n1133" target="n722">
    </edge>
    <edge source="n1133" target="n722">
    </edge>
    <edge source="n722" target="n953">
    </edge>
    <edge source="n722" target="n997">
    </edge>
    <edge source="n722" target="n1044">
    </edge>
    <edge source="n722" target="n1005">
    </edge>
    <edge source="n1135" target="n723">
    </edge>
    <edge source="n723" target="n1122">
    </edge>
    <edge source="n723" target="n1130">
    </edge>
    <edge source="n1136" target="n724">
    </edge>
    <edge source="n1161" target="n724">
    </edge>
    <edge source="n724" target="n1129">
    </edge>
    <edge source="n724" target="n1127">
    </edge>
    <edge source="n724" target="n1165">
    </edge>
    <edge source="n1136" target="n725">
    </edge>
    <edge source="n1163" target="n725">
    </edge>
    <edge source="n725" target="n1129">
    </edge>
    <edge source="n725" target="n1127">
    </edge>
    <edge source="n725" target="n1162">
    </edge>
    <edge source="n1136" target="n726">
    </edge>
    <edge source="n1165" target="n726">
    </edge>
    <edge source="n726" target="n1129">
    </edge>
    <edge source="n726" target="n1127">
    </edge>
    <edge source="n726" target="n1163">
    </edge>
    <edge source="n1136" target="n727">
    </edge>
    <edge source="n1161" target="n727">
    </edge>
    <edge source="n727" target="n1129">
    </edge>
    <edge source="n727" target="n1126">
    </edge>
    <edge source="n727" target="n1165">
    </edge>
    <edge source="n1136" target="n728">
    </edge>
    <edge source="n1163" target="n728">
    </edge>
    <edge source="n728" target="n1129">
    </edge>
    <edge source="n728" target="n1126">
    </edge>
    <edge source="n728" target="n1162">
    </edge>
    <edge source="n1136" target="n729">
    </edge>
    <edge source="n1165" target="n729">
    </edge>
    <edge source="n729" target="n1129">
    </edge>
    <edge source="n729" target="n1126">
    </edge>
    <edge source="n729" target="n1163">
    </edge>
    <edge source="n1137" target="n730">
    </edge>
    <edge source="n1048" target="n730">
    </edge>
    <edge source="n730" target="n1071">
    </edge>
    <edge source="n730" target="n1083">
    </edge>
    <edge source="n1139" target="n731">
    </edge>
    <edge source="n964" target="n731">
    </edge>
    <edge source="n731" target="n1048">
    </edge>
    <edge source="n731" target="n970">
    </edge>
    <edge source="n1139" target="n732">
    </edge>
    <edge source="n1027" target="n732">
    </edge>
    <edge source="n732" target="n1140">
    </edge>
    <edge source="n732" target="n1029">
    </edge>
    <edge source="n1139" target="n733">
    </edge>
    <edge source="n1036" target="n733">
    </edge>
    <edge source="n733" target="n1048">
    </edge>
    <edge source="n733" target="n1162">
    </edge>
    <edge source="n1139" target="n734">
    </edge>
    <edge source="n1038" target="n734">
    </edge>
    <edge source="n734" target="n1048">
    </edge>
    <edge source="n734" target="n1036">
    </edge>
    <edge source="n1139" target="n735">
    </edge>
    <edge source="n1044" target="n735">
    </edge>
    <edge source="n735" target="n1048">
    </edge>
    <edge source="n735" target="n1071">
    </edge>
    <edge source="n1139" target="n736">
    </edge>
    <edge source="n1054" target="n736">
    </edge>
    <edge source="n736" target="n1048">
    </edge>
    <edge source="n736" target="n1087">
    </edge>
    <edge source="n1139" target="n737">
    </edge>
    <edge source="n1054" target="n737">
    </edge>
    <edge source="n737" target="n1087">
    </edge>
    <edge source="n737" target="n1048">
    </edge>
    <edge source="n1139" target="n738">
    </edge>
    <edge source="n1060" target="n738">
    </edge>
    <edge source="n738" target="n1055">
    </edge>
    <edge source="n738" target="n1048">
    </edge>
    <edge source="n1139" target="n739">
    </edge>
    <edge source="n1069" target="n739">
    </edge>
    <edge source="n739" target="n1003">
    </edge>
    <edge source="n1139" target="n740">
    </edge>
    <edge source="n1069" target="n740">
    </edge>
    <edge source="n740" target="n1066">
    </edge>
    <edge source="n1139" target="n741">
    </edge>
    <edge source="n1071" target="n741">
    </edge>
    <edge source="n741" target="n1048">
    </edge>
    <edge source="n741" target="n1004">
    </edge>
    <edge source="n1139" target="n742">
    </edge>
    <edge source="n1076" target="n742">
    </edge>
    <edge source="n742" target="n1048">
    </edge>
    <edge source="n742" target="n1009">
    </edge>
    <edge source="n1139" target="n743">
    </edge>
    <edge source="n1078" target="n743">
    </edge>
    <edge source="n743" target="n1048">
    </edge>
    <edge source="n743" target="n1011">
    </edge>
    <edge source="n1139" target="n744">
    </edge>
    <edge source="n1083" target="n744">
    </edge>
    <edge source="n744" target="n1048">
    </edge>
    <edge source="n744" target="n1121">
    </edge>
    <edge source="n1139" target="n745">
    </edge>
    <edge source="n1087" target="n745">
    </edge>
    <edge source="n745" target="n1048">
    </edge>
    <edge source="n745" target="n1129">
    </edge>
    <edge source="n1139" target="n746">
    </edge>
    <edge source="n1122" target="n746">
    </edge>
    <edge source="n746" target="n1085">
    </edge>
    <edge source="n1139" target="n747">
    </edge>
    <edge source="n1128" target="n747">
    </edge>
    <edge source="n747" target="n1087">
    </edge>
    <edge source="n1139" target="n748">
    </edge>
    <edge source="n1139" target="n748">
    </edge>
    <edge source="n748" target="n1048">
    </edge>
    <edge source="n748" target="n1126">
    </edge>
    <edge source="n1139" target="n749">
    </edge>
    <edge source="n1139" target="n749">
    </edge>
    <edge source="n749" target="n1048">
    </edge>
    <edge source="n749" target="n1128">
    </edge>
    <edge source="n1139" target="n750">
    </edge>
    <edge source="n1139" target="n750">
    </edge>
    <edge source="n750" target="n1054">
    </edge>
    <edge source="n1139" target="n751">
    </edge>
    <edge source="n1139" target="n751">
    </edge>
    <edge source="n751" target="n1054">
    </edge>
    <edge source="n1139" target="n752">
    </edge>
    <edge source="n1154" target="n752">
    </edge>
    <edge source="n1048" target="n752">
    </edge>
    <edge source="n752" target="n1140">
    </edge>
    <edge source="n752" target="n1048">
    </edge>
    <edge source="n1144" target="n753">
    </edge>
    <edge source="n1068" target="n753">
    </edge>
    <edge source="n753" target="n863">
    </edge>
    <edge source="n1148" target="n754">
    </edge>
    <edge source="n1048" target="n754">
    </edge>
    <edge source="n754" target="n1048">
    </edge>
    <edge source="n754" target="n1163">
    </edge>
    <edge source="n754" target="n1164">
    </edge>
    <edge source="n1151" target="n755">
    </edge>
    <edge source="n1048" target="n755">
    </edge>
    <edge source="n755" target="n1048">
    </edge>
    <edge source="n755" target="n1163">
    </edge>
    <edge source="n755" target="n1164">
    </edge>
    <edge source="n755" target="n1153">
    </edge>
    <edge source="n1151" target="n756">
    </edge>
    <edge source="n1048" target="n756">
    </edge>
    <edge source="n756" target="n1048">
    </edge>
    <edge source="n756" target="n1165">
    </edge>
    <edge source="n756" target="n1162">
    </edge>
    <edge source="n756" target="n1153">
    </edge>
    <edge source="n1153" target="n757">
    </edge>
    <edge source="n1037" target="n757">
    </edge>
    <edge source="n757" target="n1036">
    </edge>
    <edge source="n1153" target="n758">
    </edge>
    <edge source="n1048" target="n758">
    </edge>
    <edge source="n758" target="n1048">
    </edge>
    <edge source="n758" target="n1163">
    </edge>
    <edge source="n758" target="n1164">
    </edge>
    <edge source="n758" target="n1154">
    </edge>
    <edge source="n1153" target="n759">
    </edge>
    <edge source="n1048" target="n759">
    </edge>
    <edge source="n759" target="n1048">
    </edge>
    <edge source="n759" target="n1165">
    </edge>
    <edge source="n759" target="n1162">
    </edge>
    <edge source="n759" target="n1154">
    </edge>
    <edge source="n1153" target="n760">
    </edge>
    <edge source="n1048" target="n760">
    </edge>
    <edge source="n760" target="n1154">
    </edge>
    <edge source="n760" target="n1048">
    </edge>
    <edge source="n760" target="n1162">
    </edge>
    <edge source="n1154" target="n761">
    </edge>
    <edge source="n1019" target="n761">
    </edge>
    <edge source="n1048" target="n761">
    </edge>
    <edge source="n761" target="n1020">
    </edge>
    <edge source="n761" target="n1048">
    </edge>
    <edge source="n1154" target="n762">
    </edge>
    <edge source="n1022" target="n762">
    </edge>
    <edge source="n1048" target="n762">
    </edge>
    <edge source="n762" target="n1020">
    </edge>
    <edge source="n762" target="n1048">
    </edge>
    <edge source="n1154" target="n763">
    </edge>
    <edge source="n1036" target="n763">
    </edge>
    <edge source="n1048" target="n763">
    </edge>
    <edge source="n763" target="n1038">
    </edge>
    <edge source="n763" target="n1140">
    </edge>
    <edge source="n1154" target="n764">
    </edge>
    <edge source="n1037" target="n764">
    </edge>
    <edge source="n1048" target="n764">
    </edge>
    <edge source="n764" target="n1036">
    </edge>
    <edge source="n764" target="n1048">
    </edge>
    <edge source="n1154" target="n765">
    </edge>
    <edge source="n1054" target="n765">
    </edge>
    <edge source="n1048" target="n765">
    </edge>
    <edge source="n765" target="n1139">
    </edge>
    <edge source="n765" target="n1140">
    </edge>
    <edge source="n765" target="n1048">
    </edge>
    <edge source="n1154" target="n766">
    </edge>
    <edge source="n1069" target="n766">
    </edge>
    <edge source="n1037" target="n766">
    </edge>
    <edge source="n1048" target="n766">
    </edge>
    <edge source="n766" target="n1042">
    </edge>
    <edge source="n766" target="n1048">
    </edge>
    <edge source="n1161" target="n767">
    </edge>
    <edge source="n966" target="n767">
    </edge>
    <edge source="n1048" target="n767">
    </edge>
    <edge source="n767" target="n861">
    </edge>
    <edge source="n1161" target="n768">
    </edge>
    <edge source="n1048" target="n768">
    </edge>
    <edge source="n966" target="n768">
    </edge>
    <edge source="n768" target="n891">
    </edge>
    <edge source="n1161" target="n769">
    </edge>
    <edge source="n1048" target="n769">
    </edge>
    <edge source="n966" target="n769">
    </edge>
    <edge source="n769" target="n895">
    </edge>
    <edge source="n1161" target="n770">
    </edge>
    <edge source="n1048" target="n770">
    </edge>
    <edge source="n966" target="n770">
    </edge>
    <edge source="n770" target="n899">
    </edge>
    <edge source="n1161" target="n771">
    </edge>
    <edge source="n1048" target="n771">
    </edge>
    <edge source="n966" target="n771">
    </edge>
    <edge source="n771" target="n908">
    </edge>
    <edge source="n1161" target="n772">
    </edge>
    <edge source="n1048" target="n772">
    </edge>
    <edge source="n966" target="n772">
    </edge>
    <edge source="n772" target="n925">
    </edge>
    <edge source="n1161" target="n773">
    </edge>
    <edge source="n1048" target="n773">
    </edge>
    <edge source="n966" target="n773">
    </edge>
    <edge source="n773" target="n926">
    </edge>
    <edge source="n1161" target="n774">
    </edge>
    <edge source="n1048" target="n774">
    </edge>
    <edge source="n966" target="n774">
    </edge>
    <edge source="n774" target="n931">
    </edge>
    <edge source="n1161" target="n775">
    </edge>
    <edge source="n1048" target="n775">
    </edge>
    <edge source="n966" target="n775">
    </edge>
    <edge source="n775" target="n934">
    </edge>
    <edge source="n1161" target="n776">
    </edge>
    <edge source="n1048" target="n776">
    </edge>
    <edge source="n966" target="n776">
    </edge>
    <edge source="n776" target="n935">
    </edge>
    <edge source="n1161" target="n777">
    </edge>
    <edge source="n1048" target="n777">
    </edge>
    <edge source="n966" target="n777">
    </edge>
    <edge source="n777" target="n959">
    </edge>
    <edge source="n1161" target="n778">
    </edge>
    <edge source="n1048" target="n778">
    </edge>
    <edge source="n966" target="n778">
    </edge>
    <edge source="n778" target="n960">
    </edge>
    <edge source="n1161" target="n779">
    </edge>
    <edge source="n1048" target="n779">
    </edge>
    <edge source="n966" target="n779">
    </edge>
    <edge source="n779" target="n965">
    </edge>
    <edge source="n1161" target="n780">
    </edge>
    <edge source="n1048" target="n780">
    </edge>
    <edge source="n966" target="n780">
    </edge>
    <edge source="n780" target="n988">
    </edge>
    <edge source="n1165" target="n781">
    </edge>
    <edge source="n1048" target="n781">
    </edge>
    <edge source="n781" target="n1048">
    </edge>
    <edge source="n781" target="n1163">
    </edge>
    <edge source="n781" target="n1153">
    </edge>
    <edge source="n1165" target="n782">
    </edge>
    <edge source="n1048" target="n782">
    </edge>
    <edge source="n782" target="n1049">
    </edge>
    <edge source="n782" target="n1153">
    </edge>
    <edge source="n782" target="n1162">
    </edge>
  </graph>
</graphml>
