# Supplementary material for: Radiolysis generates a complex organosynthetic chemical network
Source: Sci Rep. 2021 Jan 18;11:1743. doi: 10.1038/s41598-021-81293-6 (PMC7813863; doi:10.1038/s41598-021-81293-6)
Supplement: Supplementary file 3 — Supplementary Information 3. [file 41598_2021_81293_MOESM3_ESM.xlsx]

## Sheet: compound_cycle_092019
ENUMERATED CYCLE IDENTIFIER	CYCLE COMPOSITION (list of participating compound numbers)
idx_0	1109_1120_3_668
idx_1	1049_1108_1139_1165_511_514_515_516_584_649_782
idx_2	1036_1038_1044_1129_1132_144_235_237_238_239_245_287_330_339_451_460_467_482_483_484_485_486_487_707_721_905_948_990
idx_3	1036_1038_1139_178_198_240_241_317_324_335_445_452_462_464_467_474_61_701_877_904_973_974_981
idx_4	1027_1029_1070_1129_1139_14_260_36_372_435_437_439_444_521_544_550_718_732
idx_5	1038_1101_1153_1154_181_369_631_632_633_634_639_640_641_642_70_758_759_760_763
idx_6	1030_1036_1071_1087_1088_16_177_179_183_185_187_192_373_441_465_602_609_709_710_874
idx_7	1036_1071_1083_1121_1126_1139_1163_1165_133_175_203_204_259_291_294_323_35_371_398_400_459_461_463_474_554_588_589_590_591_597_613_648_671_672_673_677_679_688_690_692_695_698_714_715_716_717_728_729_744_748
idx_8	1066_1069_1075_1139_348_378_535_562_699_740_990
idx_9	1036_1038_1071_1139_137_141_144_147_148_149_150_157_159_162_176_205_260_297_298_37_452_462_464_467_691_866_867_937
idx_10	1036_1037_1038_1054_1087_1088_1139_1162_1163_1165_141_15_153_154_155_156_157_158_159_161_162_167_207_229_232_279_310_312_34_349_36_412_435_448_449_452_462_464_465_466_467_474_510_512_521_523_524_525_526_577_578_594_596_599_601_604_605_608_667_685_689_701_709_750_751_765_790_867_871_877_900_954
idx_11	1027_1029_1030_1087_1088_1129_439_441_465_522_602_63_709_710_718
idx_12	1080_1117_117_432
idx_13	1005_1126_1139_1163_1165_149_260_316_337_34_355_359_396_397_398_400_401_59_700_937_969_982
idx_14	1000_1036_1038_1069_148_178_198_240_241_376_379_445_455_476_540_545_546_547_548_877_904
idx_15	1044_1132_1139_180_193_331_688_707_721_876_948
idx_16	1005_1036_1044_1071_1082_1101_1121_1122_1126_1129_1136_1139_1162_149_167_175_193_204_206_23_259_262_267_270_271_294_301_310_311_323_34_341_348_35_371_398_399_461_474_484_485_550_556_557_558_586_635_636_648_672_677_678_687_688_689_690_691_692_693_694_695_696_697_698_704_714_715_725_728_733_937_944_954_964
idx_17	1005_1006_1008_1009_1072_1076_394_395_402_403_406_413_560_657
idx_18	1004_1005_1036_1038_1071_1101_1127_1139_1163_1165_136_137_142_143_145_146_147_149_150_156_157_159_161_162_165_166_172_174_176_191_199_205_223_225_226_229_244_245_261_263_280_282_284_286_287_289_291_292_297_298_299_300_302_304_315_321_330_332_339_37_392_393_396_397_399_400_401_445_446_450_451_452_456_457_458_459_460_476_549_555_559_562_62_629_630_637_638_652_654_690_699_700_701_702_703_704_725_726…
idx_19	10_1038_1139_153_154_165_166_167_168_26_269_271_273_34_36_790_867_871_944
idx_20	1096_1111_1117_1119_572_657_66_661_665_667_71_813
idx_21	1108_1163_586_651
idx_22	1036_1122_1126_1139_1163_1165_141_15_155_156_157_159_161_162_206_207_229_232_279_310_312_348_349_464_577_578_599_601_676_677_678_679_681_867_877_900_954
idx_23	1036_27_277_335_367_42_43_654_791_981
idx_24	1036_1127_1163_1165_172_199_223_280_282_284_286_287_289_291_299_321_339_350_351_352_357_358_359_399_401_562_652_699_701_725_726_954_990
idx_25	1029_103_1036_1037_1038_1139_242_245_437_444_472_474_701_732_757_764_906
idx_26	1036_146_15_166_174_244_304_367_867_994
idx_27	1071_1083_1137_1139_180_191_193_194_314_691_692_730_876_964
idx_28	1101_1126_1127_1129_1136_1139_1163_1165_149_258_34_355_359_369_370_371_372_467_597_697_698_703_704_724_725_726_727_728_729_745_748_937_995
idx_29	1005_1006_1009_1044_1126_1139_1163_1165_14_155_167_168_175_267_268_269_270_271_272_273_34_36_396_398_400_402_403_405_408_412_510_512_524_526_560_594_596_599_601_656_688_700_787_790_944
idx_30	10_1036_1038_1126_1139_137_149_177_178_198_207_240_241_255_257_259_260_261_262_263_280_286_321_339_34_352_355_359_445_461_562_790_866_874_877_904_937_954_990
idx_31	1036_1038_1069_1099_11_1101_1121_1126_1153_1162_1163_1165_12_137_147_148_15_156_158_159_16_161_162_163_175_185_187_204_213_216_219_22_220_225_226_23_239_240_259_262_263_27_29_290_291_292_294_297_298_301_302_303_304_311_313_33_35_353_355_357_359_367_369_37_379_381_42_43_473_474_485_487_510_512_540_545_546_547_548_556_557_559_586_587_589_591_613_615_62_629_630_631_632_633_634_635_636_637_638_639_64…
idx_32	1038_1101_12_26_369_37_790
idx_33	1004_1036_178_198_240_266_321_393_445_456_877_904
idx_34	102_1029_103_1037_1096_1117_1119_131_444_471_572_583_644_661_667_71_813_875
idx_35	1004_1036_1044_11_1162_1163_1165_155_159_162_185_187_213_216_242_244_262_263_266_267_268_269_27_270_271_272_273_29_294_300_301_302_311_313_33_35_353_355_357_359_37_393_42_483_485_487_510_512_547_548_556_557_559_586_587_589_591_653_787_790_867_906_944_954
idx_36	1005_1006_1008_1037_1044_1072_1133_1139_394_402_405_406_560_657_688_720_722
idx_37	1165_183_184_216_874
idx_38	1036_1038_1042_1043_1044_144_235_237_238_239_245_287_451_454_477_479_482_483_484_485_486_487_905_990
idx_39	1036_1038_1042_1069_1070_1121_1139_195_196_197_199_200_201_202_203_204_205_206_207_292_348_374_376_378_379_40_41_452_455_462_464_467_474_475_476_477_544_550_669_687_699_701_874_877_879_954_964_990
idx_40	1004_1036_1037_1038_1047_1096_1117_1139_151_172_174_175_196_206_34_348_36_38_393_432_448_449_452_462_464_467_473_474_479_488_572_583_699_701_71_790_814_872_875_879_990
idx_41	1020_1022_1036_1108_1129_383_422_428_448_449_646
idx_42	1075_1138_1139_1165_468_512_526_574_576_596_601
idx_43	1036_1038_11_15_178_201_229_257_266_279_304_32_33_367_368_369_445_867_877_900_954_994
idx_44	1122_1165_601_676
idx_45	1122_1135_1165_601_675_676_723
idx_46	1036_1038_1071_1087_16_177_179_183_185_187_373_460_465_473_709_710_874
idx_47	1036_1082_1108_1139_1163_1165_172_199_214_217_223_280_282_284_286_287_289_291_299_321_339_348_350_351_352_357_358_359_562_584_585_586_587_645_646_649_651_652_699_954_990
idx_48	1036_1038_1082_1163_1165_141_146_15_155_156_157_158_159_161_162_166_174_185_186_187_188_212_215_232_244_304_549_585_586_587_646_867
idx_49	1005_1036_1044_1071_1132_1139_200_202_206_210_213_216_256_287_330_331_451_483_485_487_688_707_721_735_879_948
idx_50	1036_11_1101_1126_1139_12_14_167_175_268_270_272_461_597_703_748_787_944
idx_51	1036_155_165_196_201_204_266_280_284_40_867_877_944_954
idx_52	1004_1036_1044_1075_294_298_391_468_482_483_484_485_486_487_576_577_578_954
idx_53	1005_1006_1036_1071_1139_1163_1165_141_144_147_148_149_150_159_162_260_396_397_400_401_402_405_408_452_462_464_467_560_656_691_866_937
idx_54	1038_1101_1139_258_317_324_332_369_372_61_973_974_981_995
idx_55	1003_1004_1069_1075_1138_1139_1163_1165_27_271_273_300_301_302_34_36_385_468_562_572_576_577_578_6_739_790_8_954_990
idx_56	1036_1038_1163_1165_136_137_141_143_144_147_148_159_162_191_204_205_282_308_309_312_313_446_866_877_964_990
idx_57	257_295_339_352_355_359_937_954_986_990
idx_58	1004_1036_1075_1096_1162_158_159_178_20_201_229_266_279_30_304_32_33_391_393_40_445_572_576_577_578_667_790_791_8_867_877_900_954
idx_59	1036_1126_1129_1139_134_14_198_206_207_24_240_260_339_36_372_383_460_467_614_712_713_714_715_716_717_877_904
idx_60	1004_1005_1036_1096_1126_1129_1136_1162_339_392_393_396_398_400_460_461_467_572_667_697_700_725_728
idx_61	1009_1036_1038_1076_1110_22_413_43_457_653
idx_62	1004_1036_1044_1071_1075_1082_1108_1139_1163_1165_206_209_210_211_215_216_217_268_269_272_273_282_283_284_285_311_313_321_322_323_348_350_351_352_357_358_359_446_482_483_486_487_555_559_576_578_584_585_586_587_645_646_647_648_649_650_651_688_691_699_879_944_954_970_990
idx_63	1036_1038_11_136_142_145_151_169_17_172_174_175_179_19_195_196_199_201_231_233_237_257_266_29_294_30_300_301_302_304_32_33_348_349_369_374_375_378_38_42_421_473_645_653_699_7_790_867_872_874_879_944_954_990
idx_64	1004_1005_1036_1044_1129_1132_21_256_31_330_339_393_396_397_398_399_400_401_460_467_482_484_486_707_721_9_948
idx_65	1038_1101_1153_12_181_208_241_369_631_632_633_634_639_640_641_642_787
idx_66	1004_1036_1069_1075_1096_1107_1117_190_20_27_38_391_393_455_475_476_572_580_644_661_790_791_8
idx_67	1005_1006_1072_394_402_408_560_656_657
idx_68	1036_1038_141_147_15_155_157_159_162_232_332_56_867_949
idx_69	1004_1005_1036_1126_1127_1128_1139_1162_135_139_149_153_21_256_259_266_267_283_289_297_31_321_37_382_392_393_396_397_398_399_400_401_456_556_648_691_699_700_701_702_703_704_705_706_741_9_954
idx_70	1038_1101_369_62
idx_71	1004_1036_1071_1083_1137_1163_1165_191_20_202_27_289_314_367_42_43_456_553_554_555_556_557_558_559_588_589_590_591_635_637_640_654_690_691_710_730_741_791_964
idx_72	1036_1038_1069_144_148_235_236_238_245_379_455_476_540_545_546_547_548_905
idx_73	1122_1126_1139_1163_1165_155_167_168_175_268_269_272_273_464_599_601_676_677_678_679_944
idx_74	1036_1069_1127_1163_1165_151_156_157_161_162_169_172_174_175_176_183_184_187_188_195_196_209_210_211_215_216_217_268_269_272_273_350_351_352_357_358_359_38_39_399_401_473_546_548_701_725_726_867_872_874_879_944_990
idx_75	102_1027_1029_103_1036_1037_1038_1087_1121_1126_1129_1139_134_14_178_196_197_199_200_202_203_204_205_206_207_24_260_339_348_36_372_383_435_436_437_439_444_445_448_449_452_460_462_464_465_467_472_474_521_603_614_669_687_699_701_709_712_713_714_715_716_717_718_732_757_764_877_879_964_990
idx_76	102_1029_1036_1037_1071_1087_1129_1139_1163_1165_141_144_147_148_149_150_159_162_260_339_436_437_439_448_449_452_460_462_464_465_467_603_691_709_710_712_713_716_717_718_732_866_937
idx_77	1075_1096_1117_1119_391_572_580_661_667
idx_78	1000_1069_1070_374_376_378_379_455_544_546_547_548
idx_79	1019_1022_1037_422_428_433_449
idx_80	1038_11_1162_158_159_229_246_247_257_279_33_364_369_565_867_900_908_954_992
idx_81	1044_1055_1129_1132_1139_529_688_707_721_738
idx_82	1004_1005_1036_1037_1044_1133_21_256_31_392_393_394_396_397_398_399_400_401_448_449_482_484_486_720_722_9
idx_83	1036_1088_1122_1126_1130_1135_1139_1162_1163_1165_135_155_159_162_175_185_187_204_213_216_259_262_263_294_301_302_311_313_35_353_355_357_359_37_393_464_466_474_485_487_510_512_545_547_548_556_557_559_586_587_589_591_609_615_675_676_677_678_679_681_690_698_723_734
idx_84	1124_1125_1129_1130_439_683_686_718
idx_85	1005_1009_1129_1132_1139_331_395_412_698_707_721_745_948
idx_86	1036_1038_11_1139_137_143_147_178_205_207_22_239_257_280_33_369_379_445_473_474_646_701_734_866_874_877_954
idx_87	1036_1163_159_161_162_185_213_242_244_262_301_311_353_355_485_510_547_557_586_589_867_906
idx_88	1005_1127_1162_246_247_363_397_399_401_565_704_705_908_992
idx_89	1036_1038_1087_144_235_239_460_465_709_905
idx_90	1004_1036_1071_1108_1139_1163_1165_287_310_312_386_451_485_487_555_559_584_586_587_645_646_647_648_649_650_651_691_954
idx_91	1038_1054_1139_1163_356_474_526_62_701_750_751_991
idx_92	1101_1110_1111_1139_258_369_370_371_372_43_628_655_66_665_995
idx_93	1005_1006_1008_102_1027_1029_1037_1054_1088_1129_1139_14_260_36_372_394_402_405_406_435_437_439_444_521_522_560_608_718
idx_94	1036_1037_178_204_445_448_449_472_757_764_877
idx_95	1036_1165_156_157_162_187_216_219_220_263_300_302_304_313_357_359_487_512_548_559_587_591_867_884_954_956
idx_96	1036_1068_1075_1138_1139_230_231_290_452_462_464_467_468_536_562_574_879_990
idx_97	1101_1126_24_371_629_631_635_637_639_789
idx_98	1036_1082_1108_1129_1139_339_383_452_460_462_464_467_549_584_585_586_587_646
idx_99	1036_1038_1071_1087_137_141_144_147_148_150_460_465_709_710_866
idx_100	1004_1077_1096_1117_338_342_344_366_572_661_71_896_989
idx_101	1036_1126_1129_1136_1139_198_206_207_240_339_460_461_467_697_727_728_729_877_904
idx_102	1036_1044_1129_1132_330_339_460_467_483_485_487_707_721_948
idx_103	1038_11_1163_161_162_229_257_279_33_356_369_62_867_900_954_991
idx_104	1036_1069_148_165_266_269_27_271_273_292_540_545_546_547_548_790_944_954
idx_105	1036_1038_1071_1101_1110_1121_1163_1165_136_137_142_143_145_146_147_149_15_150_156_157_159_16_161_162_165_166_169_17_172_174_176_18_19_191_196_199_20_205_21_22_223_225_226_229_23_24_244_245_25_261_263_280_282_284_286_287_289_291_292_297_298_299_300_302_304_315_321_330_332_339_368_39_445_446_450_451_452_456_457_458_459_460_476_549_555_559_562_62_629_630_635_637_638_639_652_654_655_671_673_763_789_…
idx_106	1038_1101_1110_1163_1165_17_181_182_183_184_186_187_188_199_258_29_352_355_359_369_43_655_874_937_954_990_995
idx_107	1000_1036_1038_1126_133_134_135_139_178_182_192_198_206_240_241_376_445_461_473_864_874_877_904
idx_108	1004_1047_1075_1096_278_391_488_570_572_71_813_814_950
idx_109	1036_1038_1099_1101_1163_1165_156_157_161_162_242_244_245_369_615_630_633_636_638_641_650_651_672_673_867_906
idx_110	1000_1069_1075_1099_1101_1107_1117_1121_1139_133_163_190_290_292_370_374_376_378_379_381_391_562_576_577_578_580_583_613_62_644_669_671_672_673_875
idx_111	1122_1124_1125_1129_683_684_686_695
idx_112	1004_1005_1071_1075_1163_270_271_386_391_392_393_398_399_400_401_484_557_559_578_650
idx_113	1036_1038_141_147_15_155_157_159_162_232_265_315_56_867_943_949
idx_114	1121_1139_154_167_615_669_744_871
idx_115	1005_1036_1037_1132_330_394_472_707_721_757_764_948
idx_116	1036_1038_1122_1126_1139_1162_1163_1165_135_141_144_155_158_159_161_162_175_176_185_186_187_188_204_205_212_213_214_215_216_217_233_235_237_238_239_245_259_262_263_294_297_298_301_302_311_313_35_353_354_355_357_358_359_37_393_464_474_484_485_486_487_510_512_545_547_548_556_557_559_586_587_589_591_615_676_677_678_679_681_690_698_734_866_867_874_905_990
idx_117	1036_1038_11_242_245_257_29_294_300_301_302_33_369_42_653_906_954
idx_118	1005_1071_1101_1128_1129_1139_1163_1165_12_14_155_168_172_179_199_202_208_211_214_217_223_268_270_272_280_281_282_283_284_286_287_289_290_291_299_300_302_350_351_353_354_357_358_392_396_397_400_401_555_559_606_652_69_704_712_713_716_717_749_787_879_944_954_990
idx_119	1036_1075_1117_1162_117_141_15_155_157_158_159_162_229_232_279_391_479_576_577_578_580_667_867_900_954
idx_120	10_1004_1005_1009_1036_1037_1038_1076_1128_1139_1163_1165_135_153_155_168_176_205_21_256_269_27_271_273_29_297_298_300_301_302_31_33_34_349_35_36_37_396_397_398_399_400_401_408_411_412_413_457_572_741_742_749_790_8_867_9_944_954
idx_121	1004_1036_1075_141_15_153_155_157_159_162_229_232_279_391_468_576_577_578_867_900_954
idx_122	1036_141_15_155_157_159_162_191_229_232_279_308_310_312_314_867_900_954_964
idx_123	1036_1038_1139_135_141_144_155_176_205_235_236_238_239_245_297_298_37_393_452_462_464_467_474_545_615_698_701_734_867_905
idx_124	1122_1126_1129_1130_1135_1136_1139_1163_1165_439_467_592_597_599_601_67_675_676_677_678_679_680_686_694_695_697_711_718_723_724_725_726_727_728_729
idx_125	1004_1036_1037_27_29_33_35_37_448_449_572_790_8
idx_126	1004_1036_1037_1071_1087_1126_1129_1139_134_135_139_140_149_150_259_260_267_297_37_372_382_386_393_428_460_461_462_465_529_572_604_605_606_607_648_669_691_693_709_710_741_745
idx_127	1101_1108_1153_1163_1165_511_586_587_631_632_633_634_639_640_641_642_647_649_758_759_781_782
idx_128	1036_1139_317_324_335_452_462_464_467_61_973_974_981
idx_129	1080_1110_1111_1117_117_421_652_66_665_990
idx_130	1038_147_15_368_867_994
idx_131	1044_1139_1163_1165_14_154_165_167_168_172_185_186_187_188_212_215_26_266_267_268_269_270_271_272_273_34_36_510_512_524_526_594_596_599_601_688_787_790_867_871_944_954
idx_132	1036_1126_1139_1163_1165_141_146_15_155_156_157_159_161_162_166_167_172_174_175_176_193_196_204_206_232_244_259_294_304_34_348_35_398_400_461_474_550_672_673_677_679_687_688_689_690_691_692_693_698_714_715_716_717_728_729_867_877_954
idx_133	1139_14_154_165_167_168_268_270_272_787_871_944
idx_134	1006_1009_1072_1076_403_413_560_657
idx_135	1036_1121_1122_1126_1139_203_204_206_207_464_669_67_676_677_678_679_681_694_877
idx_136	10_1004_1038_1055_1087_1101_1129_1139_1163_1165_12_134_140_150_260_271_273_301_302_34_36_372_460_527_529_710_712_713_716_717_738_790_8
idx_137	1004_1075_1096_1117_285_322_561_572_661_71_813_970
idx_138	1004_1036_1037_1044_1047_1096_1117_1139_1162_1163_1165_117_13_14_165_267_268_269_270_271_272_273_278_284_285_34_36_393_432_488_510_512_524_526_570_572_583_594_596_599_601_667_688_71_787_790_814_875_944_950_970
idx_139	1004_1099_1101_1121_1126_1128_1162_1163_1165_12_139_149_153_20_21_23_258_259_267_270_271_272_273_31_322_37_372_381_382_398_399_400_401_43_484_486_554_556_557_559_628_629_630_631_633_635_636_637_638_639_641_647_648_650_651_691_703_704_706_789_790_791_995
idx_140	1004_1037_1075_1077_1096_1119_342_572_580_667
idx_141	1004_1005_1036_1037_1075_1085_1087_1119_1121_1126_1129_139_149_175_204_259_267_293_294_322_341_348_35_382_391_394_428_448_449_461_468_472_474_572_597_607_63_648_667_682_687_689_690_691_692_693_695_696_698_757_764_954_970
idx_142	102_1029_103_1037_444
idx_143	1036_1108_1121_1122_1129_1139_1163_1165_383_464_584_586_587_599_601_646_648_649_651_669_67_676_679_681_694_695
idx_144	1036_1071_1083_11_1137_1139_1163_1165_14_191_194_202_203_205_208_211_214_217_270_272_289_291_314_350_351_353_354_357_358_555_559_588_591_730_787_879_964_990
idx_145	153_229_279_30_32_33_790_867_900_954
idx_146	1036_1071_1083_1137_1139_1163_1165_177_191_194_205_255_259_260_261_262_263_289_291_314_352_355_359_555_559_588_591_730_937_964_990
idx_147	102_1029_103_1036_1037_1087_1129_1139_339_436_437_444_448_449_452_460_462_464_465_467_472_603_709_732_757_764
idx_148	102_1029_1037_1047_1101_1129_1162_13_278_372_431_439_570_714_715_718_950
idx_149	1004_1036_1096_1117_178_204_393_445_479_572_661_71_813_877
idx_150	1000_1005_1121_1163_1165_133_21_316_337_375_377_396_397_400_401_547_548_59_966_969_982
idx_151	1036_1038_1042_1043_1044_1139_1163_1165_145_146_147_15_166_174_176_185_186_187_188_212_215_244_287_304_367_451_454_477_479_482_483_484_485_486_487_635_637_639_688_789_867_990_994
idx_152	1006_1008_1088_1129_1139_14_260_36_372_402_405_406_522_560
idx_153	1004_1036_1037_1047_1075_1117_117_278_387_388_389_390_391_393_431_432_479_561_570_572_861_950
idx_154	1000_1036_1121_133_175_374_459_464_473_562_872
idx_155	1036_1165_156_157_162_187_216_242_244_263_302_313_357_359_487_512_548_559_587_591_867_906
idx_156	1005_1006_1008_1036_1037_1069_1088_1107_1111_1117_190_394_402_406_455_476_583_609_644_657_665_875
idx_157	1000_1036_1038_1082_1108_1121_1129_1139_1163_1165_133_156_157_161_162_178_183_184_187_188_195_196_197_199_200_201_202_203_204_205_206_209_210_211_215_216_217_280_300_302_308_309_312_313_339_348_350_351_352_357_358_359_383_40_41_445_452_460_462_464_467_474_549_584_585_586_587_645_646_669_671_673_687_699_701_867_874_877_879_954_964_990
idx_158	1071_1163_310_485_559
idx_159	1036_1068_191_231_282_536_964_990
idx_160	1036_1038_11_1110_136_145_151_156_158_161_178_19_201_22_229_231_237_257_266_279_30_304_32_33_348_349_369_378_39_40_421_43_445_645_652_653_654_655_699_7_791_867_872_877_900_954_990
idx_161	1101_1108_1128_1129_1139_383_584_606_647_69_704
idx_162	1036_1038_1044_11_1139_1163_1165_136_145_19_201_231_237_257_266_287_294_298_30_304_310_312_32_33_348_349_369_378_421_451_482_483_484_485_486_487_577_578_645_688_699_7_954_990
idx_163	1054_1139_1165_512_523_526_596_601_750_751
idx_164	1006_1008_1054_1088_1139_402_405_406_412_435_521_523_524_525_526_560_604_608_685_689_765
idx_165	102_1029_1036_1037_1038_1087_1099_1101_1108_1121_1126_1129_1139_1163_1165_134_167_193_206_24_292_339_34_341_348_372_382_383_436_437_439_448_449_452_460_462_464_465_467_474_550_603_613_614_615_630_633_636_638_641_649_650_651_669_671_672_673_687_688_689_691_692_693_695_696_698_701_709_712_713_714_715_716_717_718_732
idx_166	1036_1038_1139_135_151_155_172_174_175_176_196_206_34_348_36_37_38_393_452_462_464_467_473_474_545_615_698_699_701_734_790_867_872_879_990
idx_167	1036_1122_1139_1163_1165_27_271_273_29_301_302_33_34_35_36_37_592_597_676_679_680_681_790
idx_168	1006_1007_1009_403_405_408
idx_169	10_1004_1036_1038_1068_1069_146_148_151_152_153_165_166_174_191_201_225_226_244_245_26_266_269_27_271_273_286_300_301_302_304_315_32_321_330_332_339_38_445_446_450_451_452_456_457_458_459_460_476_536_549_562_6_654_763_790_791_8_867_872_944_954_990
idx_170	1038_1054_1101_1108_1121_1122_1125_1126_1129_1130_1139_1153_1154_181_205_297_298_369_37_371_372_381_439_464_584_597_613_615_631_632_633_634_639_640_641_642_643_647_676_677_678_679_683_684_685_686_695_698_718_744_745_748_750_751_758_759_760
idx_171	1036_1038_1055_1060_1087_11_1108_1126_1129_1139_1163_1165_134_14_141_15_153_154_155_156_157_158_159_161_162_167_206_207_229_232_24_257_260_279_310_312_33_34_348_349_36_369_372_383_452_453_460_461_462_464_467_474_510_512_524_526_527_529_577_578_594_596_599_601_604_606_614_645_669_693_701_712_713_714_715_716_717_738_790_867_871_877_900_954
idx_172	1127_1128_1129_1136_1139_467_606_69_697_704_705_724_725_726_749
idx_173	1047_1080_1117_117_431_432
idx_174	1005_1006_1008_1139_1163_1165_14_214_217_270_272_353_354_357_358_396_397_400_401_402_405_406_560_787
idx_175	1004_1036_1110_20_266_321_39_41_43_456_475_653_791
idx_176	1004_1005_1006_1036_1101_1111_1139_1163_1165_20_21_256_27_31_34_36_367_38_396_397_398_399_400_401_402_405_408_42_43_452_462_464_467_560_628_635_637_640_656_657_790_791_9
idx_177	1036_1088_1108_1129_383_466_522_646
idx_178	1101_1110_1111_43_628_655_66
idx_179	1000_1036_1069_1121_1163_1165_133_138_156_157_158_161_162_164_219_220_290_291_292_300_302_304_373_377_379_536_540_546_547_548_865_867_884_954_956
idx_180	1055_1129_1139_1165_512_526_529_596_601_712_713_738
idx_181	1038_1101_1153_1163_1165_12_181_182_208_241_258_352_355_359_369_370_371_372_631_632_633_634_639_640_641_642_758_759_787_937_990_995
idx_182	1036_1075_1163_1165_143_145_15_172_185_186_187_188_209_212_215_290_367_468_562_576_577_578_635_637_639_789_867_879_954_990_994
idx_183	1036_1122_1126_1163_1165_133_134_135_139_262_263_676_677_678_679_681_694_864
idx_184	1036_1038_1069_1163_1165_141_146_148_15_151_153_155_156_157_158_159_160_161_162_163_166_174_185_186_187_188_212_215_232_244_27_304_379_38_455_476_540_545_546_547_548_790_867_868_872
idx_185	1003_1004_1036_1069_1075_1138_1139_1163_1165_20_27_293_34_36_367_38_385_40_42_43_452_462_464_467_468_475_572_574_576_577_578_635_637_640_652_739_790_791_954
idx_186	1036_1038_1139_135_155_242_245_37_393_474_545_615_698_701_734_906
idx_187	1036_198_219_220_240_280_304_877_884_904_954_956
idx_188	1004_283_285_321_322_970
idx_189	1087_1126_341_461_689
idx_190	1036_1038_1069_1070_1139_147_15_176_367_368_379_452_455_462_464_467_474_476_544_549_550_701_867_994
idx_191	1036_1101_1121_1139_1163_1165_15_176_185_186_187_188_212_215_367_381_459_464_562_613_629_631_635_637_639_669_671_673_789_867_994
idx_192	1108_1163_1165_156_157_161_162_229_279_586_587_645_867_900_954
idx_193	1003_1075_1138_1139_1165_385_468_512_526_576_596_601_739
idx_194	1036_1099_1121_1126_382_459_461_464_562_615_671_672_673
idx_195	1036_1163_1165_15_16_17_18_19_196_197_200_202_203_209_210_211_215_216_217_22_281_283_290_635_637_639_789_872_877_879_954
idx_196	1036_1037_1075_1119_151_175_448_449_468_472_473_572_667_757_764_872
idx_197	1036_1069_146_148_160_163_166_174_244_304_540_545_546_547_548_867_868
idx_198	102_1027_1029_1129_1130_435_436_437_439_521_603_686_711_718_732
idx_199	1036_1071_136_141_142_143_144_145_147_148_149_150_172_199_221_223_280_282_284_286_287_289_291_299_321_339_562_652_866_872_877_937_954_990
idx_200	1036_1122_1135_1163_1165_137_158_161_675_676_679_681_723_865
idx_201	1011_1036_1037_1038_1078_144_235_238_239_245_416_447_458_472_757_764_905
idx_202	1044_1071_287_451_483_485_487_553_688_735
idx_203	10_1004_1036_1038_1071_1083_1137_1139_1163_1165_191_194_202_205_27_271_273_289_29_291_301_302_314_33_34_35_36_37_456_459_553_554_555_556_557_558_559_588_591_6_691_710_730_741_790_8_964_990
idx_204	1036_200_210_213_216_879
idx_205	1085_1101_1126_1139_1163_1165_149_258_34_355_359_371_372_597_598_601_746_937_995
idx_206	1036_1126_1139_1163_159_185_191_193_194_204_205_213_262_301_311_312_313_353_355_398_485_510_524_547_557_586_589_594_599_672_677_714_715_728_964
idx_207	1037_1096_1119_1144_131_572_644_661_667_71_72_753_813_863_897
idx_208	1004_1038_1042_1069_1071_1101_1110_1111_1139_17_172_18_19_199_20_202_205_207_22_223_23_258_280_281_282_283_284_286_287_289_29_290_291_292_297_298_299_369_37_370_371_372_39_41_42_43_454_456_475_62_628_629_631_632_635_637_639_640_652_655_66_665_766_789_791_874_877_879_954_990_995
idx_209	1066_1075_1121_1126_1139_1163_1165_133_167_193_206_290_34_348_398_400_474_535_550_562_576_577_578_613_671_672_673_677_679_687_688_689_691_692_693_714_715_716_717_728_729_740
idx_210	1004_1036_1071_1075_1139_1162_1163_1165_135_136_145_149_150_153_19_231_237_255_256_259_260_266_270_271_272_273_283_284_285_286_289_297_30_31_321_339_348_349_350_351_352_353_354_355_357_358_359_37_377_378_386_391_393_398_399_400_401_421_456_484_486_556_557_559_562_6_645_650_651_699_7_706_741_787_790_8_866_867_9_937_954_970_990
idx_211	1121_1122_1135_464_669_67_675_676_677_678_679_694_695_723
idx_212	1036_1037_1038_1054_1087_1088_1139_198_207_240_241_412_435_448_449_452_462_464_465_466_467_474_521_523_524_525_526_604_605_608_685_689_701_709_750_751_765_877_904
idx_213	1036_1037_1162_144_235_238_243_245_448_449_472_667_757_764_905
idx_214	1036_1121_1162_158_159_178_185_186_195_196_197_199_200_201_202_203_204_205_212_213_214_301_310_311_353_354_355_40_41_445_556_672_733_867_874_877_879_954_964_990
idx_215	1036_1122_1126_1135_1139_1163_1165_149_177_255_259_260_261_262_263_34_355_359_592_597_599_601_675_676_677_678_679_680_681_723_937
idx_216	1036_1071_1139_143_178_18_198_202_206_207_230_234_240_280_376_386_445_451_555_556_557_558_559_690_691_877_879_904
idx_217	1005_1139_1165_316_337_396_397_512_526_59_596_601_969_982
idx_218	1139_1165_154_156_157_165_166_167_168_187_188_215_268_269_512_526_596_601_867_871_944
idx_219	1036_1038_1101_1163_1165_15_156_157_16_161_162_22_242_244_245_369_629_631_635_637_639_789_867_906
idx_220	1036_1038_1122_1125_1139_1154_1163_1165_135_155_180_181_192_195_197_199_205_207_213_216_29_297_298_349_37_393_41_473_545_615_676_679_683_684_685_698_734_874_876_877_954
idx_221	1004_1005_1006_1007_1009_1036_21_256_31_392_393_395_396_397_398_399_400_401_402_405_408_457_656_9
idx_222	1038_1162_239_243_364_571_905_992
idx_223	1037_1054_1087_1129_1139_14_260_36_372_465_522_604_605_608_63_709_710_750_751
idx_224	1038_1101_16_315_369_629_631_635_637_639_789_966
idx_225	1036_1038_1163_1165_16_177_178_180_183_185_187_191_192_193_194_199_204_205_213_216_255_282_29_308_309_310_311_312_313_314_373_446_473_495_874_876_877_954_964_966_990
idx_226	1055_1121_1129_1139_24_529_614_669_738
idx_227	1004_1005_1126_167_175_266_267_268_269_270_271_272_273_392_393_396_398_400_700_944
idx_228	1036_1038_1042_1110_151_156_158_161_17_172_18_19_199_22_220_221_223_225_226_280_281_282_283_284_286_287_289_29_290_291_292_297_298_299_303_304_39_41_42_43_475_652_653_791_867_872_874_877_879_889_954_956_990
idx_229	1036_1044_1139_1163_1165_14_165_267_268_269_270_271_272_273_284_317_324_334_335_34_36_510_512_524_526_594_596_599_601_61_688_787_790_944_970_973_974_981
idx_230	1036_1071_220_226_287_304_555_556_557_558_559_690_954_956
idx_231	1036_1099_1126_1163_1165_191_193_204_308_309_312_313_613_614_615_636_638_641_650_651_672_673_964
idx_232	1000_1005_1036_1126_1139_1163_1165_133_134_135_139_167_193_206_262_263_316_337_34_348_375_377_396_397_398_400_401_452_462_464_467_474_550_59_687_688_689_691_692_693_700_864_966_969_982
idx_233	1084_1122_1135_592_675_68_723
idx_234	1005_1044_1139_31_316_337_59_688_9_969_982
idx_235	1036_1110_18_200_43_653_879
idx_236	1036_1044_1132_1139_330_331_483_485_487_688_707_721_948
idx_237	1036_1037_1162_141_146_15_155_157_158_159_162_166_174_232_244_304_448_449_472_667_757_764_867
idx_238	1019_102_1027_1029_103_1036_1037_1038_1087_1108_1126_1129_1139_1162_1163_1165_134_14_141_15_153_154_155_156_157_158_159_161_162_167_178_201_206_207_229_232_24_260_266_279_304_310_312_32_339_34_348_349_36_372_383_421_433_435_436_437_439_444_445_448_449_452_460_462_464_465_467_472_474_510_512_521_524_526_577_578_594_596_599_601_603_614_645_667_701_709_712_713_714_715_716_717_718_725_726_728_729_732…
idx_239	1005_1036_1044_1126_1129_1132_1139_1163_1165_155_165_167_168_175_268_269_272_273_396_398_400_483_485_487_688_700_707_721_725_726_728_729_944
idx_240	1000_1036_1038_1069_11_1139_137_143_147_148_178_199_207_22_239_257_280_33_356_369_376_379_445_473_474_540_545_546_547_548_62_646_701_734_866_874_877_954_990_991
idx_241	1009_1036_1108_1139_412_457_584_646
idx_242	1036_1121_1122_1126_1163_1165_15_16_21_22_24_635_637_639_669_67_676_679_681_694_789
idx_243	1004_1005_1036_1126_1129_1136_1139_1162_1163_1165_134_135_139_140_149_150_259_260_267_270_271_272_273_297_339_37_372_382_392_393_396_398_399_400_401_460_461_467_484_486_556_557_559_648_650_651_691_697_700_710_724_725_726_727_728_729_741
idx_244	1036_1038_1139_144_235_236_238_239_245_317_324_332_335_452_462_464_467_474_61_701_905_973_974_981
idx_245	1036_1087_1099_1126_341_382_461_465_613_614_615_689_709
idx_246	1005_1036_1038_1044_1082_1126_1132_1139_287_330_396_398_400_451_482_483_484_485_486_487_545_549_550_551_585_586_587_645_646_688_700_707_721_948_990
idx_247	1036_1082_1163_1165_137_158_161_549_585_587_865
idx_248	1036_1038_1163_1165_16_192_199_213_216_228_255_282_29_308_309_310_311_312_313_314_446_473_769_874_895_954_964_966_990
idx_249	1036_1110_1163_1165_15_16_17_172_18_19_199_22_223_280_282_284_286_287_289_291_299_321_339_350_351_352_357_358_359_562_635_637_639_652_789_872_877_954_990
idx_250	1005_1037_1044_1133_1139_316_337_394_59_688_720_722_969_982
idx_251	1163_1165_19_300_302_635_637_639_789_954
idx_252	1044_1075_1138_1139_294_298_468_574_576_577_578_688_954
idx_253	1004_1036_1044_1071_1075_136_145_177_19_210_213_216_220_223_226_231_237_255_266_282_283_284_285_30_304_321_322_323_348_349_350_352_353_355_357_359_375_377_378_393_421_483_485_487_555_556_557_558_559_576_577_578_645_690_699_7_874_879_937_944_954_956_970_990
idx_254	1036_1126_1139_167_193_206_317_324_335_34_348_461_474_550_61_687_688_689_691_692_693_973_974_981
idx_255	1036_1122_1163_1165_141_144_147_148_159_162_676_679_681_866
idx_256	1005_1006_1008_1036_1044_1072_1088_1132_1139_330_394_402_405_406_560_609_657_688_707_721_948
idx_257	1004_1036_1096_1117_178_198_240_393_445_479_572_661_71_813_877_904
idx_258	1019_1022_1024_422_426_433
idx_259	1070_1139_180_193_544_550_876
idx_260	1004_1005_1036_1044_1071_285_31_323_340_386_392_393_479_482_484_486_553_790_8_9_970
idx_261	1122_1124_1129_681_686_695
idx_262	1037_1055_1060_1087_1119_1129_428_469_527_529_572_607_63_667_738
idx_263	1036_1163_1165_15_156_157_16_161_162_19_22_220_223_226_300_302_304_635_637_639_789_867_954_956
idx_264	1036_1139_177_178_199_207_255_257_259_260_261_262_263_280_352_355_359_445_874_877_937_954_990
idx_265	1036_1037_1038_1044_1133_1162_144_235_237_238_239_243_245_287_448_449_451_482_483_484_485_486_487_667_720_722_905_990
idx_266	1084_1108_1121_1139_1163_1165_584_586_587_593_594_595_596_648_670
idx_267	1036_1088_178_204_445_466_609_877
idx_268	1004_1036_1071_1126_1163_1165_15_16_19_20_21_22_24_287_323_35_371_386_451_555_559_635_637_639_688_789_954
idx_269	1006_1008_1036_1088_1139_402_405_406_452_462_464_467_560_609
idx_270	1075_1101_1121_1138_1139_1163_1165_258_290_352_355_359_372_381_468_562_574_576_577_578_613_937_990_995
idx_271	1069_1075_1107_1117_1138_190_290_292_376_378_391_468_562_574_576_577_578_580_644_879_954_990
idx_272	1036_1099_1163_1165_200_209_210_211_215_216_217_615_636_638_641_650_651_672_673_879
idx_273	10_1004_1036_1038_1044_11_1162_1163_1165_141_144_158_159_161_162_165_172_185_186_187_188_199_212_213_214_215_216_217_223_233_234_235_237_238_239_245_26_262_263_266_267_268_269_27_270_271_272_273_280_281_282_283_284_286_287_289_29_290_291_292_294_297_298_299_300_301_302_311_313_33_35_353_354_355_357_358_359_37_393_42_451_482_483_484_485_486_487_510_512_547_548_556_557_559_586_587_589_591_6_652_653…
idx_274	1038_1101_15_368_369_629_631_635_637_639_789_994
idx_275	1036_1044_1071_172_182_199_221_223_27_280_282_284_286_287_289_29_291_299_30_31_32_321_33_339_34_35_36_37_562_6_652_790_874_937_954_990
idx_276	1004_1036_1071_1137_191_202_289_314_393_456_553_554_555_556_557_558_559_691_710_730_741_964
idx_277	1036_1038_136_137_141_144_146_147_148_157_159_162_165_166_174_191_225_226_244_245_286_304_315_321_330_332_339_445_446_450_451_452_456_457_458_459_460_476_549_562_654_763_866_867_990
idx_278	1000_1005_1006_1008_1036_1101_1111_1121_1126_1139_1163_1165_133_164_167_193_206_21_34_348_373_377_379_380_381_383_396_397_400_401_402_405_406_452_462_464_467_474_536_540_547_548_550_560_628_657_687_688_689_691_692_693
idx_279	1005_1006_1007_1008_1009_395_402_405_406_408
idx_280	1036_1068_1069_148_152_455_476_536
idx_281	1036_1037_1042_1110_43_448_449_475_653_766
idx_282	1036_1044_1126_1163_1165_15_16_19_22_24_267_294_298_323_340_341_479_482_483_486_487_635_637_639_789_954
idx_283	1036_1038_11_141_143_15_155_157_159_162_178_198_201_229_232_240_241_257_266_279_304_32_33_369_445_866_867_877_900_904_954
idx_284	1036_1139_1163_1165_177_191_194_205_255_259_260_261_262_263_282_308_309_312_313_352_355_359_937_964_990
idx_285	1036_1068_1126_149_221_231_286_321_339_34_352_355_359_461_536_562_937_990
idx_286	1038_11_257_292_297_298_33_369_954
idx_287	1036_1068_1129_201_231_266_295_304_32_339_460_467_536_954_986_990
idx_288	1163_1165_182_183_184_187_188_255_352_355_359_874_937_990
idx_289	1004_1036_1101_1129_1139_1163_1165_12_134_140_150_260_27_271_273_29_301_302_33_339_34_35_36_37_372_460_467_698_710_712_713_716_717_745_790_8
idx_290	1036_1038_1069_11_1163_137_147_148_161_162_172_199_219_22_220_221_223_239_280_282_284_286_287_289_291_299_302_303_304_33_356_379_473_474_540_545_546_547_548_62_646_652_701_734_867_884_889_954_956_990_991
idx_291	1036_1163_1165_136_137_142_156_158_161_181_183_184_185_186_187_188_192_199_29_865_867_874_954
idx_292	1036_1038_1139_144_180_191_192_233_235_236_239_452_462_464_467_473_474_701_874_876_905
idx_293	1036_1042_1068_1069_148_152_454_475_476_477_536
idx_294	1036_1038_147_15_332_367_56_867_949_994
idx_295	1038_1101_1121_1163_1165_149_153_156_157_158_159_161_162_172_199_221_223_225_226_258_280_282_284_286_287_289_290_291_292_297_298_299_300_301_302_303_304_34_352_355_359_369_381_43_613_652_790_791_866_867_889_937_954_956_990_995
idx_296	1036_1038_11_136_141_145_15_155_157_159_162_19_221_223_225_226_229_231_232_237_257_279_30_303_304_33_348_349_369_378_421_645_699_7_867_889_900_954_956_990
idx_297	1003_1036_1069_1075_1101_1121_1126_1138_1139_1163_1165_15_16_163_167_17_19_193_20_206_21_22_23_24_25_27_292_34_348_38_385_452_455_462_464_467_468_474_475_476_550_576_578_62_635_637_639_669_687_688_689_691_692_693_739_789_791_872_954
idx_298	1000_1069_1101_1163_160_163_380_381_546_547_548_637_638_868
idx_299	1036_1038_1163_1165_135_182_221_223_225_226_255_261_262_263_303_350_351_352_355_357_358_359_473_864_874_889_937_990
idx_300	1005_1006_1008_1121_1139_21_402_405_406_560_669
idx_301	1037_1044_1133_1139_317_324_336_61_688_720_722_973_974_981
idx_302	10_1036_1038_141_233_236_238_239_245_26_27_29_33_35_37_790_867_874_905
idx_303	1126_1127_1163_1165_149_261_263_34_399_401_700_703_725_726_937
idx_304	1004_1075_391_572
idx_305	1036_151_175_277_335_473_872_981
idx_306	1128_1139_153_34_36_749_790
idx_307	1038_1139_205_297_298_37_474_701
idx_308	1000_1036_1044_1068_1069_1071_1099_1101_1121_1126_1139_133_138_139_146_148_149_152_163_164_166_167_172_174_175_176_193_196_197_199_200_202_203_204_206_221_223_230_231_244_259_267_280_281_282_283_284_286_287_289_290_291_292_294_299_304_321_323_339_34_341_348_35_370_371_382_455_461_474_476_536_550_562_62_648_652_687_688_689_690_691_692_693_695_698_864_867_877_879_937_954_964_970_990
idx_309	1000_1003_1036_1069_1075_1138_1139_1163_1165_136_137_138_158_161_292_374_376_378_379_385_452_455_462_464_467_468_476_576_578_739_865_954
idx_310	1004_1005_1009_1036_1037_1096_131_392_393_395_411_457_471_572
idx_311	1009_1036_1038_1076_11_141_15_155_157_159_162_229_232_257_279_33_369_413_457_867_900_954
idx_312	1038_11_1163_172_199_223_257_280_282_284_286_287_289_291_299_302_33_356_369_62_652_954_990_991
idx_313	1108_1139_1163_1165_260_261_263_355_359_584_586_587_649_651_937
idx_314	1055_1060_453_527_529_738
idx_315	1036_1071_1083_1137_1139_143_178_18_202_203_204_205_206_207_230_234_280_314_376_445_555_556_557_558_559_588_589_590_591_690_691_692_730_877_879_964
idx_316	1000_1036_1038_1069_1071_1099_1101_1108_1121_1163_1165_133_136_137_138_141_142_143_144_145_146_147_148_149_150_156_157_158_159_161_162_164_165_166_169_172_174_176_191_196_199_203_205_223_225_226_229_244_245_261_262_263_280_282_284_286_287_289_290_291_292_297_298_299_300_302_304_315_321_330_332_339_373_374_375_376_377_378_379_38_380_381_382_383_39_445_446_450_451_452_455_456_457_458_459_460_464_47…
idx_317	1036_27_367_42_43_654_791
idx_318	1003_1069_1075_1101_1121_1138_1139_1163_1165_258_290_352_355_359_370_372_381_385_468_562_576_577_578_613_739_937_990_995
idx_319	1009_1011_1036_1108_1139_412_416_458_584_646
idx_320	1036_1038_1139_242_245_317_324_335_474_61_701_906_973_974_981
idx_321	1101_23_43_629_632_635_637_640_791
idx_322	1004_1005_1009_1036_1037_1139_1163_1165_135_155_20_21_256_27_297_31_349_367_37_393_396_397_398_399_400_401_408_411_412_42_43_457_472_545_572_615_635_637_640_652_654_698_734_741_757_764_791_9_954
idx_323	1004_1036_1038_1069_1071_1101_1139_135_141_148_155_172_176_199_202_205_223_233_234_236_237_238_239_245_258_280_281_282_283_284_286_287_289_29_290_291_292_294_297_298_299_300_301_302_369_37_370_371_372_393_42_456_540_545_546_547_548_555_556_557_558_559_615_62_652_653_690_698_734_867_874_879_905_954_990_995
idx_324	178_195_197_199_41_874_877
idx_325	1099_1101_258_369_370_371_372_380_612_613_630_633_636_638_641_647_995
idx_326	1000_1069_374_38_546_547_548_872
idx_327	1036_1087_1108_1129_1139_383_428_460_462_465_529_584_604_605_606_646_669_693_709_745
idx_328	1004_1005_1036_1071_1075_1101_1111_1117_1139_117_20_21_256_31_34_36_386_387_388_389_390_391_393_396_397_398_399_400_401_43_452_462_464_467_479_561_628_656_665_691_790_791_8_861_9
idx_329	102_1027_1029_103_1036_1037_1044_1126_1129_1139_1162_1163_1165_134_14_155_165_167_168_175_24_260_267_268_269_270_271_272_273_34_36_372_383_435_437_439_444_472_510_512_521_524_526_594_596_599_601_614_667_688_712_713_714_715_716_717_718_725_726_728_729_732_757_764_787_790_944
idx_330	1038_1042_1069_1163_147_160_163_454_475_476_477_548_766_867_868
idx_331	1036_1038_1042_1068_1110_151_165_17_174_178_18_19_191_192_200_22_225_226_231_245_286_315_321_330_332_339_39_41_445_446_450_451_452_454_456_457_458_459_460_475_476_536_549_562_652_654_763_791_872_874_877_879_990
idx_332	102_1029_1036_1037_1087_1129_1139_1163_1165_137_158_161_339_436_437_439_448_449_452_460_462_464_465_467_603_709_712_713_716_717_718_732_865
idx_333	1036_1038_144_178_198_235_238_239_240_241_245_445_877_904_905
idx_334	1004_1005_1069_1071_1101_1127_1139_1163_1165_258_300_302_369_370_371_372_392_393_397_399_401_546_548_555_559_629_630_637_638_690_703_704_725_726_954_995
idx_335	1088_1130_1135_466_609_675_723
idx_336	1005_1036_1037_1085_1087_1126_1129_175_204_259_294_341_35_394_428_448_449_461_472_474_597_607_63_682_689_690_693_695_696_698_757_764
idx_337	1036_1122_1126_1135_1139_1163_1165_141_15_155_156_157_159_161_162_206_207_229_232_279_310_312_348_349_464_577_578_599_601_675_676_677_678_679_681_723_867_877_900_954
idx_338	1038_11_16_172_199_223_257_280_281_282_283_284_286_287_289_29_290_291_299_308_310_312_314_315_33_369_375_377_495_652_874_879_954_964_966_990
idx_339	1004_1163_1165_221_256_257_259_260_261_263_271_273_300_301_302_34_6_790_8_937_954_990
idx_340	1005_1006_1008_1036_1101_1111_1121_1126_1139_1163_1165_15_16_167_193_206_21_22_23_24_34_348_396_397_400_401_402_405_406_452_462_464_467_474_550_560_628_635_637_639_657_669_687_688_689_691_692_693_789
idx_341	1075_1138_468_574
idx_342	1036_1038_1139_146_147_15_166_174_244_304_317_324_332_335_367_368_452_462_464_467_474_61_701_867_973_974_981_994
idx_343	1005_1036_1044_1126_1132_1139_178_198_206_207_240_330_396_398_400_445_483_485_487_688_700_707_721_877_904_948
idx_344	1036_11_1139_14_165_178_198_200_207_208_211_214_217_240_268_270_272_280_286_321_339_350_351_353_354_357_358_445_562_7_787_877_879_904_944_954_990
idx_345	1055_1087_1129_1139_14_180_193_260_36_372_462_527_529_604_606_669_693_738_876
idx_346	1036_1038_1066_1069_1075_1139_1163_1165_143_145_15_172_185_186_187_188_209_212_215_290_367_368_379_452_455_462_464_467_474_476_535_562_576_577_578_635_637_639_701_740_789_867_879_954_990_994
idx_347	1036_1163_1165_136_137_158_161_165_268_269_272_273_284_865_944_954
idx_348	1069_1071_1101_1163_258_302_355_369_370_371_372_548_559_637_638_937_954_995
idx_349	1004_1036_1096_1117_1154_1162_117_16_177_181_183_185_186_187_192_20_29_373_393_41_479_572_661_666_667_71_790_791_8_813_874
idx_350	1126_1139_167_180_193_206_34_348_474_550_597_687_688_689_691_692_693_748_876
idx_351	1005_1006_1008_1036_1038_1088_1126_1127_1139_1163_1165_141_15_153_154_155_156_157_158_159_161_162_167_178_201_206_229_232_266_279_304_310_312_32_34_348_36_396_397_398_399_400_401_402_405_406_445_452_462_464_467_474_510_512_524_526_560_577_578_594_596_599_601_609_699_700_701_790_867_871_877_900_954
idx_352	1004_1005_1071_1139_1163_1165_21_256_271_273_301_302_31_34_35_36_37_392_393_396_397_398_399_400_401_690_706_790_8_9
idx_353	1036_1083_1121_1163_1165_15_16_21_22_24_463_554_588_591_635_637_639_789
idx_354	1036_1088_1129_1130_1154_1163_1165_181_192_213_216_439_466_609_711_712_713_716_717_718_874
idx_355	1101_1121_1122_1126_1129_1139_1163_1165_149_258_34_355_359_371_372_381_464_592_597_613_676_677_678_679_680_695_937_995
idx_356	1038_147_156_158_161_867
idx_357	1044_1139_1163_1165_14_155_168_267_268_269_270_271_272_273_34_36_510_512_524_526_594_596_599_601_688_787_790_944
idx_358	1036_1126_1127_1139_1163_1165_191_193_194_204_205_308_309_312_313_399_401_699_700_701_702_703_725_726_964
idx_359	1005_1006_1139_1163_400_401_402_405_408_510_524_560_594_599_656
idx_360	1036_1055_1060_1087_1126_1129_1139_1163_1165_133_134_135_139_167_193_206_24_262_263_34_348_383_452_453_461_462_464_467_474_527_529_550_614_687_688_689_691_692_693_712_713_714_715_716_717_738_864
idx_361	1003_1036_1038_1069_1075_1138_1139_1163_1165_143_145_15_172_185_186_187_188_209_212_215_290_367_368_379_385_452_455_462_464_467_468_474_476_562_576_577_578_635_637_639_701_739_789_867_879_954_990_994
idx_362	1000_1036_1038_1069_1121_1126_1139_1163_1165_133_138_146_154_156_157_158_161_162_164_165_166_167_168_169_172_174_176_193_196_206_244_268_269_272_273_304_34_348_373_374_375_376_377_378_379_383_39_452_462_464_467_474_536_540_546_547_548_550_615_687_688_689_691_692_693_744_865_867_871_872_877_944_954
idx_363	1000_1004_1005_1036_1069_1071_1075_1121_1163_1165_133_20_21_27_290_38_381_382_386_391_392_393_396_397_400_401_455_459_464_475_476_546_547_548_555_559_562_576_577_578_790_791_8
idx_364	1036_1038_1139_141_144_146_147_154_165_166_174_235_236_239_242_244_304_452_462_464_467_474_701_867_871_905_906
idx_365	1038_137_142_143_145_146_147_154_157_159_162_165_166_229_866_867_871
idx_366	1005_102_1029_103_1037_1044_1133_1139_394_437_444_688_720_722_732
idx_367	1038_1101_1110_1165_161_17_18_188_19_215_216_217_22_350_351_352_358_359_39_41_43_475_486_629_630_637_639_640_652_655_789_791_874_990
idx_368	1037_1054_1101_1162_23_608_635_636_643_667_704
idx_369	1036_1038_1126_135_139_146_15_166_174_182_192_244_304_367_368_461_473_864_867_874_994
idx_370	1036_1162_158_159_219_220_301_304_556_867_884_954_956
idx_371	1004_1036_1044_11_1162_1163_1165_159_162_165_185_187_213_216_262_263_266_267_268_269_27_270_271_272_273_29_294_300_301_302_311_313_33_35_353_355_357_359_37_393_42_483_485_487_510_512_547_548_556_557_559_586_587_589_591_653_787_790_944_954
idx_372	1036_1122_1135_1163_1165_27_367_42_43_635_637_640_675_676_679_681_723_791
idx_373	1000_1005_1006_1036_1101_1111_1121_1126_1139_1163_1165_133_164_167_193_206_21_34_348_373_377_379_380_381_383_396_397_400_401_402_405_408_452_462_464_467_474_536_540_547_548_550_560_628_656_657_687_688_689_691_692_693
idx_374	1036_144_235_238_245_905
idx_375	1069_1082_1163_160_163_545_587_868
idx_376	1037_1047_1075_1117_1119_278_391_431_570_572_580_667_950
idx_377	1036_1101_1110_1126_206_41_43_461_653_655_703_877
idx_378	1163_1165_149_153_156_157_159_161_162_172_177_199_221_223_280_282_284_286_287_289_291_299_300_301_302_303_304_34_352_355_359_652_790_866_867_889_937_954_956_990
idx_379	1036_1038_1071_1163_1165_179_192_202_210_213_216_255_289_456_473_555_556_557_558_559_690_874_879_990
idx_380	1009_1036_1037_1038_1076_1139_135_141_144_155_176_205_235_238_239_245_297_298_37_393_411_412_413_457_472_545_615_698_734_757_764_867_905
idx_381	1101_1126_1127_1129_1136_371_372_467_697_703_704_724_725_726_727_728_729
idx_382	1019_1037_1119_433_448_572_667
idx_383	1000_1036_1038_1069_1099_1101_1110_1121_1163_1165_133_138_163_27_350_351_352_357_358_359_374_376_378_379_38_39_41_43_455_459_464_475_476_546_547_548_562_62_628_629_630_633_636_637_638_641_652_653_654_655_791_872_877_990
idx_384	1004_1096_1101_1111_1117_1162_117_20_23_347_387_388_389_43_572_628_635_636_657_66_661_667_704_71_791_813_861
idx_385	1036_1037_448_449_472_757_764
idx_386	1036_1066_1069_1075_1101_1121_1126_1139_1163_1165_15_16_163_167_17_19_193_20_206_21_22_23_24_25_27_292_34_348_38_452_455_462_464_467_474_475_476_535_550_576_578_62_635_637_639_669_687_688_689_691_692_693_740_789_791_872_954
idx_387	1036_1044_1071_1139_1163_1165_177_255_256_257_259_260_261_262_263_287_294_298_340_352_355_359_479_482_483_486_487_553_937_954_990
idx_388	1000_1099_1108_138_383_649_650_651
idx_389	1036_1068_1139_152_176_452_462_464_467_536_867
idx_390	143_18_196_197_200_202_203_206_207_230_234_280_376_445_877_879
idx_391	1042_1069_454_475_476_477_766
idx_392	1005_1036_1037_1044_1099_1121_1126_1133_1163_1165_21_382_396_397_398_400_401_448_449_482_483_486_487_615_636_638_641_650_651_671_672_673_700_720_722
idx_393	1004_1096_1139_34_36_488_572_583_71_790_8_814_875
idx_394	1036_1044_1162_340_479_484_485_556
idx_395	1005_1006_1008_1127_1139_397_399_401_402_405_406_560_699_701_702
idx_396	1036_1038_11_1153_1163_1165_136_145_156_157_178_181_182_19_201_208_228_229_231_237_240_241_257_266_279_30_304_308_310_312_314_32_33_348_349_369_378_421_445_511_577_578_639_640_641_642_645_699_7_757_758_759_781_782_787_867_877_900_954_964_990
idx_397	1009_1036_1068_1139_152_176_412_457_536_867
idx_398	1036_141_15_155_157_159_162_219_220_229_232_279_304_867_884_900_954_956
idx_399	10_1036_1038_1071_1083_1163_1165_27_271_273_29_291_301_302_33_35_36_37_459_463_554_588_591_6_790_990
idx_400	1003_1004_1069_1075_1138_1163_1165_20_27_38_385_468_475_572_576_577_578_635_637_640_652_739_791_954
idx_401	1037_1047_1107_1117_190_431_432_583_644_875
idx_402	1066_1069_1075_1099_1121_1163_1165_290_292_370_535_562_576_577_578_636_638_641_650_651_671_672_673_740
idx_403	1036_1038_11_1129_145_15_201_257_266_295_304_32_33_339_367_368_369_460_467_867_954_986_990_994
idx_404	1036_1038_1099_1101_1121_1126_146_147_15_166_174_244_292_304_367_368_369_370_380_382_459_461_464_562_612_613_615_629_630_631_633_635_636_637_638_639_641_647_671_672_673_789_867_994
idx_405	1139_154_167_194_205_687_871_964
idx_406	1004_1036_1037_1071_1075_1096_1117_1139_266_283_317_321_322_324_334_335_336_34_36_386_391_393_452_456_462_464_467_572_580_61_661_691_790_8_970_973_974_981
idx_407	1004_1036_1075_1117_1162_117_391_468_556_577_580_667
idx_408	1066_1069_1075_1101_1121_1139_1163_1165_258_290_352_355_359_370_372_381_535_562_576_577_578_613_740_937_990_995
idx_409	10_1004_1038_1122_1125_1128_1139_1154_1163_1165_135_153_155_168_176_181_205_269_271_273_29_297_298_300_301_302_349_37_676_679_683_684_685_741_749_790_8_867_874_944_954
idx_410	1036_1042_1043_1044_1163_1165_135_262_263_454_477_479_482_483_486_487_864
idx_411	1005_1009_1036_1038_1076_1139_1163_1165_137_141_144_147_148_157_159_162_176_205_297_298_37_396_397_400_401_408_412_413_457_866_867
idx_412	1003_1044_1069_1075_1138_1139_1163_1165_14_266_267_268_269_27_270_271_272_273_284_292_34_36_385_468_510_512_524_526_576_577_578_594_596_599_601_688_739_787_790_944_954
idx_413	1036_1038_1087_1139_147_15_176_367_460_462_465_604_606_669_693_709_867_994
idx_414	1036_1126_1129_1139_134_14_204_206_207_24_260_339_36_372_383_460_467_614_712_713_714_715_716_717_877
idx_415	1036_1108_1163_1165_156_157_161_162_220_223_226_300_302_304_586_587_645_646_867_954_956
idx_416	1004_1005_1071_1075_1096_1162_1163_158_159_185_186_212_213_214_262_270_271_301_310_311_353_354_355_386_391_392_393_398_399_400_401_484_485_510_524_547_557_559_572_577_578_586_589_594_599_635_636_650_667_672_677_714_715_725_728
idx_417	1036_1121_1122_1126_1135_1139_203_204_206_207_464_669_67_675_676_677_678_679_681_694_723_877
idx_418	1036_1038_1042_1069_1101_1110_163_27_378_379_38_43_454_455_475_476_62_652_653_654_655_766_791_990
idx_419	1000_1036_1126_1163_1165_164_191_193_204_205_308_309_312_313_373_375_376_377_379_383_495_536_540_547_548_877_964_966
idx_420	1036_1162_146_15_166_174_244_304_367_556_733_867_994
idx_421	1036_1066_1069_1075_148_290_292_376_378_468_535_540_545_546_547_548_562_576_577_578_740_879_954_990
idx_422	1036_1071_1083_1108_1137_1139_1163_1165_191_314_555_559_584_586_587_588_591_646_691_692_730_964
idx_423	1075_1138_1139_206_290_468_574_879
idx_424	1036_1038_11_137_147_22_225_226_239_303_33_379_473_474_646_701_734_889
idx_425	1085_1122_1126_1139_167_193_206_34_348_474_550_597_68_687_688_689_691_692_693_694_746
idx_426	1004_1036_1075_1163_1165_141_143_145_15_153_155_157_159_162_172_185_186_187_188_209_212_215_232_290_391_468_562_576_577_578_867_879_954_990
idx_427	1036_1038_11_1139_135_137_141_147_15_154_155_157_159_162_165_166_167_219_22_220_232_239_304_33_37_379_393_473_474_545_615_646_698_701_734_867_871_884_956
idx_428	1038_236_239_905
idx_429	1069_1163_1165_142_143_145_146_147_159_160_162_163_229_546_548_866_867_868
idx_430	1036_1038_11_1139_137_141_143_144_147_15_155_157_159_162_178_204_207_22_232_235_239_242_244_245_257_280_33_369_379_445_473_474_646_701_734_866_867_874_877_905_906_954
idx_431	1000_1004_1036_1038_1042_1101_1110_1163_1165_136_137_138_139_140_142_143_145_146_147_151_156_158_161_165_166_17_172_174_178_18_19_191_192_199_20_200_22_223_225_226_244_245_280_281_282_283_284_286_287_289_29_290_291_292_297_298_299_304_315_321_330_332_339_350_351_352_357_358_359_374_376_39_41_42_43_445_446_450_451_452_454_456_457_458_459_460_475_476_549_562_629_630_637_638_652_653_654_655_763_791_…
idx_432	1005_1101_1121_1126_1127_1139_1163_1165_149_21_258_316_337_34_355_359_371_372_381_396_397_398_399_400_401_59_613_700_703_704_937_969_982_995
idx_433	102_1029_1129_1139_1163_437_439_510_524_594_599_716_717_718_725_728_732
idx_434	1004_1036_1096_1162_165_270_271_284_285_393_572_667_944_970
idx_435	1036_11_1139_14_155_165_168_268_270_272_284_7_787_944_954
idx_436	1036_1038_1068_136_137_146_148_157_159_162_165_166_174_191_225_226_244_245_286_304_315_321_330_332_339_445_446_450_451_452_456_457_458_459_460_476_536_549_562_654_763_866_867_990
idx_437	1005_1036_1037_1119_1132_330_394_472_572_667_707_721_757_764_948
idx_438	1036_136_137_142_143_145_146_147_156_158_161_166_172_174_229_244_304_865_866_867_954
idx_439	1036_1162_200_212_213_214_556_879
idx_440	1036_1082_549_585_586_587
idx_441	350_351_353_354_357_358_6_787_990
idx_442	1005_1009_1036_1099_1108_1121_1126_1139_1163_1165_21_382_396_397_398_400_401_408_412_457_584_597_615_636_638_641_649_650_651_671_672_673_700_744_748
idx_443	1101_1126_1163_1165_12_149_258_34_355_359_369_370_371_372_629_630_637_638_703_790_937_995
idx_444	1054_1139_180_193_412_435_521_523_524_525_526_604_685_689_750_751_765_876
idx_445	1029_1129_1139_1163_1165_14_214_217_270_272_353_354_357_358_437_439_712_713_716_717_718_732_787
idx_446	10_1036_1038_1139_265_27_29_315_318_33_34_35_36_37_56_790_943_949
idx_447	1004_1101_12_258_300_301_302_34_369_370_371_372_790_8_937_954_995
idx_448	1139_1163_154_161_162_165_166_167_168_185_186_212_272_273_510_524_594_599_867_871_944
idx_449	1036_1038_11_1129_1163_1165_136_141_145_15_153_155_156_157_158_159_161_162_19_201_229_231_232_237_257_266_279_295_30_304_310_312_32_33_339_348_349_369_378_421_460_467_577_578_645_699_7_725_726_728_729_790_865_866_867_900_944_954_986_990
idx_450	1036_1038_1042_141_147_15_155_157_159_162_232_454_476_867
idx_451	10_1038_15_26_368_790_867_994
idx_452	1004_1036_1037_1075_1096_1119_1162_165_266_267_268_269_270_271_272_273_293_391_472_572_667_757_764_944_954
idx_453	1038_1101_1110_17_174_369_39_43_629_631_635_637_639_655_789_872
idx_454	1009_1139_154_167_412_742_871
idx_455	1036_15_151_169_172_174_176_196_367_39_867_872_994
idx_456	1036_1038_1082_1108_1139_1163_1165_156_157_161_162_242_244_245_474_584_585_586_587_646_701_867_906
idx_457	1036_1069_1163_143_148_160_163_200_209_212_215_216_217_540_545_546_547_548_867_868_879
idx_458	1036_1069_1070_1082_1099_1101_1108_1121_1139_1163_1165_163_292_370_452_455_462_464_467_476_510_512_524_526_544_549_550_551_584_585_586_587_594_596_599_601_62_645_646_647_648_649_650_651_669_954
idx_459	1036_1038_1139_1163_1165_141_15_153_154_155_156_157_158_159_161_162_167_176_232_34_36_452_462_464_467_474_510_512_524_526_594_596_599_601_701_790_867_871
idx_460	1009_1036_1038_1076_144_235_239_413_457_905
idx_461	1036_1038_1044_1071_1087_1099_11_1101_1126_1139_137_147_165_167_174_175_191_193_204_205_206_22_225_226_239_245_259_267_292_294_297_298_315_323_33_330_332_34_341_348_35_369_37_371_379_382_445_446_450_451_452_456_457_458_459_460_461_473_474_476_482_484_486_549_550_597_62_646_654_687_688_689_690_691_692_693_698_701_703_734_748_763_877_954_964
idx_462	1004_1036_1038_1071_11_1139_1163_1165_136_141_143_145_15_150_153_155_156_157_159_161_162_178_18_19_201_202_206_207_229_230_231_232_234_237_257_266_279_280_289_30_304_310_312_32_33_348_349_35_36_369_375_376_378_386_421_445_451_456_485_487_555_556_557_558_559_577_578_645_690_691_699_7_790_866_867_877_879_900_954_990
idx_463	1036_1044_1139_178_198_207_240_340_445_479_483_485_487_688_877_904
idx_464	1036_1038_1066_1069_1075_11_1163_137_147_148_22_239_257_293_33_356_369_379_468_473_474_535_540_545_546_547_548_562_578_62_646_701_734_740_954_990_991
idx_465	1036_1038_1101_1110_1111_1126_1129_1136_1139_1163_1165_158_161_17_18_186_188_19_205_206_207_212_213_214_215_216_217_22_297_298_339_354_355_358_359_37_39_41_43_460_461_467_475_484_486_635_637_639_640_653_655_66_665_697_703_724_726_727_728_729_789_791_874_877_990
idx_466	1000_1005_1036_1044_1121_1126_1129_1132_1163_1165_133_164_21_330_339_373_377_379_383_396_397_400_401_460_467_482_483_486_487_536_540_547_548_693_695_696_698_707_721_948
idx_467	1129_1130_439_686_711_718
idx_468	1004_1036_1037_266_277_283_321_322_334_335_336_393_456_572_970_981
idx_469	1036_1068_152_242_244_536_867_906
idx_470	1036_1139_1154_178_181_195_197_199_207_335_41_445_472_666_764_765_874_877
idx_471	1000_1099_1108_1121_1163_1165_133_138_383_547_548_648_649_650_651
idx_472	1036_1068_152_219_220_304_536_867_884_956
idx_473	1004_1047_1075_1096_278_391_488_570_572_71_814_950
idx_474	1000_1004_1036_1038_1069_1071_1101_1110_1139_135_142_148_151_155_17_172_174_176_199_233_258_29_294_300_301_302_34_352_355_359_369_37_370_371_372_374_38_39_393_42_43_540_545_546_547_548_555_556_557_558_559_615_629_631_635_637_639_653_655_690_698_734_789_790_867_872_874_937_954_990_995
idx_475	1036_1042_1043_1044_1139_155_165_168_266_42_477_479_483_485_487_688_944_954
idx_476	1004_1036_1139_135_155_20_27_297_34_349_36_367_37_38_393_42_43_452_462_464_467_545_615_652_654_698_734_741_790_791_954
idx_477	10_1004_1036_1038_11_1139_1162_1163_1165_135_136_137_145_147_149_150_153_19_22_221_223_225_226_231_237_239_255_256_257_259_260_266_270_271_272_273_283_289_297_30_303_304_31_321_33_348_349_350_351_352_353_354_355_357_358_359_369_37_377_378_379_393_398_399_400_401_421_456_473_474_484_486_556_557_559_6_645_646_650_651_699_7_701_706_734_741_787_790_8_866_867_889_9_937_954_956_990
idx_478	1005_1009_1036_1139_1163_159_185_213_262_301_311_353_355_400_401_408_412_457_485_510_524_547_557_586_589_594_599_742
idx_479	1005_1036_1037_1044_1126_1133_1139_178_204_206_207_396_398_400_445_448_449_483_485_487_688_700_720_722_877
idx_480	1005_1071_1163_1165_179_213_216_396_397_400_401_690_874
idx_481	1036_1038_144_191_235_237_238_239_245_282_309_311_313_446_905_964_990
idx_482	1004_1036_1082_1108_1162_1163_1165_266_270_271_272_273_321_393_398_399_400_401_456_484_486_549_556_557_559_584_585_586_587_647_648_649_650_651
idx_483	1000_1036_1038_1042_1069_1082_1108_1139_1163_1165_383_42_454_474_475_476_477_545_546_547_548_584_585_586_587_645_646_701_954
idx_484	1038_1139_147_154_165_474_701_867_871
idx_485	1075_1138_1139_1163_1165_14_208_211_214_217_270_272_290_350_351_353_354_357_358_468_562_574_576_578_787_879_990
idx_486	1036_1129_1163_1165_16_177_183_184_185_187_188_213_216_339_373_460_467_712_713_716_717_725_726_728_729_874
idx_487	1004_1036_11_1139_14_208_211_214_217_268_270_272_282_283_284_285_321_350_351_353_354_357_358_446_7_731_787_8_879_9_944_954_970_990
idx_488	1101_1121_1139_258_290_291_369_370_371_372_381_613_615_628_744_954_995
idx_489	1036_1038_1071_1163_1165_136_137_141_142_143_144_145_147_148_150_157_159_162_196_197_200_202_203_208_209_210_211_212_214_215_216_217_280_281_283_290_445_866_867_872_877_879_954_990
idx_490	1036_1038_1055_1060_1087_1110_1139_22_348_43_452_453_460_462_464_467_474_527_652_653_654_655_699_701_738_990
idx_491	1004_102_1029_103_1036_1037_1087_1101_1129_1139_1163_1165_134_140_150_20_23_260_27_339_34_36_367_372_38_42_43_436_437_439_444_448_449_452_460_462_464_465_467_472_572_603_629_632_635_637_640_654_709_710_712_713_716_717_718_732_757_764_790_791
idx_492	1038_1101_1121_1126_1128_1139_1163_1165_12_16_167_193_206_258_317_324_332_34_348_36_369_372_474_510_512_524_526_550_594_596_599_601_606_61_62_628_629_630_631_635_637_638_639_669_687_688_689_691_692_693_701_703_704_789_790_966_973_974_981_995
idx_493	1036_1068_1069_142_148_152_181_182_183_184_185_186_187_188_192_231_374_536_867_874_990
idx_494	1004_1036_1038_1069_1071_1101_1139_135_148_155_221_223_225_226_258_29_294_300_301_302_303_352_355_359_369_37_370_371_372_393_42_540_545_546_547_548_555_556_557_558_559_615_653_690_698_734_889_937_954_956_990_995
idx_495	1005_1044_1129_1132_1163_400_401_486_487_707_721_725_728
idx_496	1005_1037_1044_1096_1119_1133_1139_394_488_572_583_667_688_71_720_722_814_875
idx_497	1005_1126_1127_1136_1139_393_396_398_400_467_690_697_700_724_725_726_727_728_729
idx_498	1004_1036_1129_134_140_150_260_339_372_393_460_467_710
idx_499	1036_1037_1075_1117_1119_1121_290_293_322_391_459_464_472_562_572_576_577_578_580_667_757_764
idx_500	1000_1036_1038_11_1163_1165_138_141_15_151_153_155_156_157_158_159_16_161_162_169_172_192_195_196_200_213_214_216_217_229_232_257_279_286_29_308_310_312_314_315_321_33_339_369_375_377_473_495_547_548_562_635_637_639_789_790_865_867_872_874_879_900_954_964_966_990
idx_501	1036_1044_219_220_294_298_304_483_485_487_884_954_956
idx_502	1038_1101_1110_1121_1126_18_203_205_206_369_381_41_43_613_629_631_635_637_639_655_703_789_877
idx_503	1036_1071_1083_1121_1163_159_185_213_262_301_310_311_353_355_463_485_510_547_554_557_577_586_589_591_594_677
idx_504	1030_1036_1087_1088_141_146_15_155_157_159_162_166_174_232_244_304_441_465_602_609_709_867
idx_505	1036_1121_1126_1163_1165_133_29_290_291_294_300_301_302_348_398_400_42_461_613_653_671_672_673_677_679_714_715_716_717_728_729_954
idx_506	1101_1121_1163_1165_21_24_381_613_629_631_635_637_639_671_673_789
idx_507	1036_1038_1078_1110_22_43_447_458_653
idx_508	1036_1038_1042_1043_1044_1110_1111_1117_19_22_287_40_42_43_451_454_477_479_482_484_486_652_653_654_66_665_791_990
idx_509	1044_1070_1139_298_479_544_550_688
idx_510	1000_1036_136_137_138_142_151_156_158_161_169_172_174_176_196_374_39_865_866_867_872
idx_511	1004_1036_1096_1162_146_158_159_166_174_20_244_26_304_39_393_572_667_790_791_8_867
idx_512	1004_1005_1036_1044_11_1126_1132_1139_1162_1163_1165_14_155_159_162_165_167_168_175_185_187_213_216_262_263_266_267_268_269_27_270_271_272_273_29_294_300_301_302_311_313_33_330_331_34_35_353_355_357_359_36_37_393_396_398_400_42_483_485_487_510_512_524_526_547_548_556_557_559_586_587_589_591_594_596_599_601_653_688_700_707_721_787_790_944_948_954
idx_513	1005_1006_1009_1036_1101_1108_1111_1121_1139_1163_1165_396_397_400_401_402_403_405_408_412_452_462_464_467_510_512_524_526_560_584_586_587_594_596_599_601_628_646_647_648_649_651_656_657_669
idx_514	153_26_790_867
idx_515	1004_1096_1162_262_34_572_667_790_8_937
idx_516	1004_1036_1038_1044_11_1139_1162_1163_1165_136_137_145_147_155_159_162_165_168_185_187_19_213_216_22_221_223_225_226_231_237_239_255_257_262_263_266_267_268_269_27_270_271_272_273_284_29_294_30_300_301_302_303_304_311_313_33_348_349_35_350_352_353_355_357_359_369_37_377_378_379_393_42_421_473_474_483_485_487_510_512_547_548_556_557_559_586_587_589_591_645_646_653_699_7_701_734_787_790_867_889_944…
idx_517	1029_1030_1036_1087_1088_1108_1129_383_439_441_465_522_602_646_709_718
idx_518	1036_1038_11_137_147_22_239_242_245_33_379_473_474_646_701_734_905_906
idx_519	1005_1036_1044_1071_1132_1139_256_287_330_331_451_483_485_487_555_556_557_558_559_688_690_691_707_721_735_948
idx_520	1009_1036_1038_1076_147_15_367_413_457_867_994
idx_521	1075_1117_1138_391_468_561_574_580
idx_522	1004_1163_1165_266_267_268_269_270_271_272_273_282_284_285_311_313_944_954_970
idx_523	1004_1005_102_1029_103_1036_1037_1071_1087_1129_1139_134_140_150_260_339_34_36_372_386_392_393_394_436_437_439_444_448_449_452_460_462_464_465_467_572_603_691_709_710_718_732_790_8
idx_524	1036_1038_11_1139_135_137_141_145_147_15_154_155_157_159_162_165_166_167_22_221_223_225_226_232_239_303_304_33_348_37_379_393_473_474_545_615_646_698_699_701_734_867_871_889_956_990
idx_525	1004_1075_1077_1096_1117_338_342_344_366_391_572_580_661_71_896_989
idx_526	1036_177_210_213_216_220_223_226_281_283_290_304_375_874_879_954_956
idx_527	1004_1036_1075_153_178_20_201_229_266_279_30_304_32_33_391_393_40_445_576_577_578_790_791_8_867_877_900_954
idx_528	1038_1054_1087_1101_1126_1128_1129_341_369_371_372_428_460_461_529_604_605_606_643_689_693_703_704_745_747
idx_529	1009_1036_1037_1038_1042_1076_1110_1111_1139_205_207_22_297_298_37_41_411_412_413_43_457_475_653_66_665_766_877
idx_530	1036_1038_1163_1165_137_145_147_156_158_161_221_223_225_226_303_304_350_351_352_357_358_359_865_867_889_956_990
idx_531	1003_1036_1038_1069_1075_1138_1139_1163_1165_141_15_151_153_154_155_156_157_158_159_160_161_162_163_167_229_232_27_279_34_36_379_38_385_452_455_462_464_467_468_474_476_510_512_524_526_576_577_578_594_596_599_601_701_739_790_867_868_871_872_900_954
idx_532	1004_1036_1075_1108_1121_1163_1165_293_322_391_468_576_578_586_587_645_646_647_648_649_650_651_954
idx_533	1004_1005_1036_1121_1126_1127_1139_1163_1165_156_157_161_162_178_183_184_187_188_195_196_197_199_200_201_202_203_204_205_206_207_209_210_211_215_216_217_280_300_302_308_309_312_313_350_351_352_357_358_359_392_393_397_399_40_401_41_445_671_673_699_700_701_702_703_725_726_867_874_877_879_954_964_990
idx_534	1004_1036_1044_1163_1165_20_27_294_298_31_340_367_38_40_42_43_479_482_483_484_485_486_487_635_637_640_654_790_791_954
idx_535	1036_1038_1071_1139_137_141_144_147_148_149_150_260_317_324_332_452_462_464_467_61_691_866_937_973_974_981
idx_536	1004_1036_165_266_267_268_269_270_271_272_273_284_285_393_944_970
idx_537	1038_1069_1070_1101_163_369_544_549_62
idx_538	1038_1162_16_185_186_246_247_364_473_565_771_874_908_966_992
idx_539	1036_1163_1165_136_141_145_15_151_155_156_157_159_161_162_172_19_214_217_229_231_232_237_279_286_30_321_339_348_349_378_421_562_645_699_7_867_872_900_954_990
idx_540	1036_1038_1139_135_155_221_223_225_226_303_348_37_393_474_545_615_698_699_701_734_889_990
idx_541	1003_1069_1075_1138_1163_356_385_468_562_578_62_739_990_991
idx_542	1054_1070_1139_412_435_521_523_524_525_526_544_550_604_685_689_750_751_765
idx_543	1036_141_144_145_147_148_149_157_159_162_177_220_223_226_304_866_867_937_954_956
idx_544	1036_11_1101_1126_1129_1136_1139_1163_1165_12_14_214_217_270_272_339_353_354_357_358_460_461_467_597_697_698_703_724_726_727_729_745_748_787
idx_545	1027_1029_1129_1139_14_180_193_260_36_372_435_437_439_444_521_718_732_876
idx_546	1005_1071_1139_256_316_337_59_691_969_982
idx_547	1070_1139_154_167_544_550_871
idx_548	1126_1139_167_193_206_34_348_474_550_597_687_688_689_691_692_693_748
idx_549	1005_1009_1036_1127_1139_395_397_399_401_408_412_457_699_700_701_702_742
idx_550	1005_1101_1127_1165_300_396_397_401_629_630_699_700_703_704_726_954
idx_551	1122_1124_1125_1129_1130_1135_439_675_683_684_686_695_718_723
idx_552	1036_1068_1069_148_151_152_169_172_174_176_196_230_231_38_39_536_867_872_879_990
idx_553	1163_1165_136_149_159_162_221_261_263_866_937_990
idx_554	1004_1036_1096_1117_1162_117_141_146_15_155_157_158_159_162_166_174_20_232_244_26_304_39_393_479_572_661_667_71_790_791_8_813_867
idx_555	1005_1036_1037_1038_1044_1133_1139_1162_1163_1165_141_145_146_147_15_155_157_158_159_162_166_174_176_185_186_187_188_212_215_232_244_287_304_396_397_400_401_448_449_451_482_483_484_485_486_487_667_688_720_722_867_990
idx_556	1036_1038_1139_178_180_192_193_198_207_240_241_452_462_464_467_473_474_701_874_876_877_904
idx_557	1054_1101_1139_1163_1165_12_271_273_301_302_34_36_523_526_643_750_751_790
idx_558	1036_1126_1139_133_134_135_167_180_182_192_193_206_34_348_452_462_464_467_474_550_687_688_689_691_692_693_864_874_876
idx_559	1036_1038_1071_1083_1137_144_191_202_203_234_235_237_238_239_245_289_291_314_456_459_555_556_557_558_559_588_589_590_591_690_730_879_905_964_990
idx_560	1038_11_1139_154_165_167_168_207_229_257_266_279_33_349_369_867_871_877_900_944_954
idx_561	1003_1075_1138_1139_1163_1165_260_352_355_359_385_468_562_576_578_739_937_990
idx_562	1126_133_134_149_261_262_263_34_864_937
idx_563	1036_144_234_235_237_283_284_321_446_879_905_970_990
idx_564	1036_1082_1162_549_556_586
idx_565	1066_1075_1139_1165_512_526_535_576_596_601_740
idx_566	1000_1036_1069_1163_1165_133_135_262_263_374_376_378_379_380_455_476_546_547_548_864
idx_567	1036_1038_1110_22_236_237_238_239_245_43_652_653_654_655_905_990
idx_568	1036_1068_1069_148_152_286_321_339_356_536_562_62_990_991
idx_569	1126_1127_1136_697_700_703_724_725_726
idx_570	1036_1038_11_136_137_145_147_19_200_210_213_216_22_221_223_225_226_231_237_239_255_257_281_283_290_30_303_304_33_348_349_350_352_353_355_357_359_369_377_378_379_421_473_474_645_646_699_7_701_734_879_889_954_956_990
idx_571	1036_1126_135_139_182_192_461_864_874
idx_572	1038_1071_1101_1163_1165_258_289_352_355_359_369_371_456_555_559_937_990_995
idx_573	1036_1037_1075_1119_448_449_468_472_572_667_757_764
idx_574	30_300_301_302_32_33_790_954
idx_575	1036_1044_1068_231_287_340_479_536_990
idx_576	1038_1069_1070_374_473_544_549_874
idx_577	1122_1126_1129_1136_1139_1163_1165_467_592_597_599_601_67_676_677_678_679_680_694_695_697_724_725_726_727_728_729
idx_578	1101_23_629_631_635_637_639_789
idx_579	1004_1036_1096_1162_185_186_192_20_29_393_41_572_667_790_791_8_874
idx_580	1044_1139_154_165_167_168_267_298_479_688_871_944
idx_581	1005_1036_1044_1126_1132_1139_1163_1165_149_177_255_259_260_261_262_263_287_330_331_34_352_355_359_396_397_398_400_401_482_483_486_487_700_707_721_937_948_990
idx_582	1004_1036_1055_1060_1071_1129_1139_134_140_150_260_34_36_372_386_393_452_453_462_464_467_529_691_710_738_790_8
idx_583	1036_1082_1108_1121_1126_1139_1163_1165_133_459_464_545_550_551_562_577_578_584_585_586_587_589_591_594_596_613_648_669_671_672_673_677_679
idx_584	1036_1129_1139_1163_1165_14_141_15_155_156_157_159_161_162_176_185_186_187_188_212_215_232_260_339_36_372_460_467_712_713_716_717_725_726_728_729_867
idx_585	1036_178_198_240_277_335_445_877_904_981
idx_586	1036_1042_1043_1044_1139_178_207_40_445_477_479_483_485_487_688_877
idx_587	1000_1036_1126_1129_1136_1163_1165_133_134_137_138_139_158_161_339_383_460_461_467_697_724_726_727_729_864_865
idx_588	1101_1129_1139_258_372_698_745_995
idx_589	1006_1008_1036_1038_1088_1139_144_235_236_238_245_402_405_406_452_462_464_467_474_560_609_701_905
idx_590	1038_1069_1070_11_1139_257_292_33_349_369_544_549_550_954
idx_591	1036_1069_148_220_226_292_304_540_545_546_547_548_954_956
idx_592	1084_1139_1163_1165_260_355_359_593_596_670_937
idx_593	1129_1139_14_260_36_372_698_745
idx_594	1004_1036_1139_1163_1165_177_255_256_257_259_260_261_262_263_282_284_285_311_313_321_352_355_359_446_731_937_954_970_990
idx_595	1036_1163_1165_142_155_16_165_17_175_177_179_181_183_184_185_186_187_188_199_213_216_233_266_268_269_271_272_273_284_29_373_374_790_867_872_874_944_954
idx_596	1037_1054_1075_1096_1101_1119_1121_1162_23_293_322_572_608_628_635_636_643_667_704
idx_597	1036_1163_159_161_162_177_185_213_220_223_226_262_301_302_304_310_311_353_355_485_510_547_557_577_586_589_867_874_937_954_956
idx_598	1036_1068_1069_146_148_152_166_174_200_230_231_244_286_304_321_339_455_476_536_562_867_879_990
idx_599	1005_1009_1036_1163_1165_15_16_22_396_397_400_401_408_412_457_635_637_639_789
idx_600	10_1036_1038_1044_11_1139_136_137_145_147_19_22_221_223_225_226_231_237_239_255_257_294_298_30_303_304_31_33_340_348_349_350_351_352_353_354_355_357_358_359_369_377_378_379_421_473_474_479_483_485_487_6_645_646_699_7_701_734_787_790_889_9_954_956_990
idx_601	1126_1139_149_260_34_597_748_937
idx_602	1000_1099_1108_1163_1165_133_138_262_263_380_383_649_650_651_864
idx_603	1036_1127_1139_1163_1165_146_156_157_161_162_166_172_174_176_244_304_399_401_699_701_702_725_726_867_954
idx_604	1000_1005_1036_1044_1071_1082_1101_1121_1122_1126_1129_1136_1139_1163_1165_133_134_137_138_139_146_149_156_158_161_166_167_172_174_175_176_193_196_204_206_244_259_261_263_267_268_269_272_273_294_300_302_304_308_309_312_313_323_34_341_348_35_371_383_396_397_400_401_461_474_482_483_486_487_550_555_559_585_587_629_630_637_638_648_671_673_676_679_687_688_689_690_691_692_693_694_695_696_697_698_712_71…
idx_605	1019_1022_1037_1119_422_428_433_449_572_667
idx_606	1004_1019_1036_1037_1075_1096_1117_1119_1162_141_15_153_155_157_158_159_162_178_201_229_232_266_279_304_32_391_421_433_445_448_449_468_472_572_576_577_578_580_667_757_764_867_877_900_954
idx_607	1066_1075_1139_1163_1165_260_352_355_359_535_562_576_578_740_937_990
idx_608	1005_1036_1071_1083_1087_1121_1126_1137_1139_1163_1165_133_193_203_204_291_314_396_398_400_459_461_555_556_557_558_559_588_589_590_591_597_613_671_672_673_677_679_690_691_692_700_710_714_715_716_717_728_729_730_744_748_964
idx_609	1036_1069_148_455_476_540_545_546_547_548
idx_610	1055_1087_1122_1129_1130_1135_1139_464_527_529_607_669_67_675_686_711_723_738
idx_611	1099_1126_1136_1163_1165_382_613_614_636_638_641_650_651_672_673_697_724_726_727_728_729
idx_612	1038_1162_147_158_159_364_571_867_992
idx_613	1036_1038_136_137_141_144_147_148_221_223_225_226_303_866_889_990
idx_614	180_192_874_876
idx_615	1036_151_175_191_309_311_313_473_872_964
idx_616	1004_1036_1075_1163_1165_134_135_262_263_391_468_576_578_864
idx_617	1004_1075_1096_1117_1138_391_468_561_572_574_661_71_813
idx_618	1036_1038_11_1139_136_137_143_145_147_178_19_198_207_22_221_223_225_226_231_237_239_240_255_257_280_30_303_304_33_348_349_350_352_353_355_357_359_369_377_378_379_421_445_473_474_645_646_699_7_701_734_866_874_877_889_904_954_956_990
idx_619	1036_1038_1044_11_1132_1139_137_147_22_221_223_225_226_239_255_303_33_330_331_348_350_352_353_355_357_359_377_379_473_474_483_485_487_646_699_701_707_721_734_889_948_990
idx_620	1036_1038_1069_1070_1101_1110_1139_163_22_27_348_378_379_38_43_452_455_462_464_467_474_475_476_544_549_62_652_653_654_655_699_701_791_990
idx_621	1066_1075_1139_1163_1165_14_208_211_214_217_270_272_290_350_351_353_354_357_358_535_562_576_578_740_787_879_990
idx_622	277_332_333_949_981
idx_623	1036_1042_1043_1044_1139_178_198_207_240_445_454_477_479_483_485_487_688_877_904
idx_624	1036_141_15_155_157_159_162_232_242_244_867_905_906
idx_625	1000_1108_1121_1139_1163_1165_133_383_584_586_587_648_669_671_673
idx_626	1036_1069_148_160_163_242_244_540_545_546_547_548_867_868_906
idx_627	1066_1069_1075_1163_160_163_535_578_740_868
idx_628	1037_1054_1162_524_525_608_667
idx_629	1036_1038_1163_1165_141_142_15_151_153_155_156_157_158_159_161_162_169_181_183_184_185_186_187_188_192_195_213_216_232_29_473_790_867_872_874
idx_630	1069_1071_1101_1165_258_300_359_369_370_371_372_546_555_629_630_937_954_995
idx_631	1005_1037_1133_394_720_722
idx_632	1036_1038_1071_1083_1137_1139_1163_1165_141_143_145_146_147_15_155_157_159_162_166_174_176_185_186_187_188_191_202_203_209_212_215_232_244_289_291_304_314_456_459_555_556_557_558_559_588_589_590_591_690_691_692_730_867_879_964_990
idx_633	1004_1005_1036_1037_1044_1133_1163_1165_20_21_256_27_31_367_396_397_398_399_400_401_42_43_448_449_482_483_484_485_486_487_635_637_640_654_720_722_791_9
idx_634	1000_1036_1044_1068_1069_1163_1165_148_152_159_162_164_165_172_185_186_187_188_199_212_214_215_217_223_230_231_26_266_267_268_269_27_270_271_272_273_280_281_282_283_284_286_287_289_290_291_292_299_536_547_548_6_652_787_790_866_867_879_944_954_990
idx_635	1038_1042_1069_1101_1110_258_369_370_42_43_454_475_476_655_766_954_995
idx_636	1036_1044_1068_1129_1132_231_287_330_339_460_467_536_707_721_948_990
idx_637	1000_133_380_864
idx_638	1003_1036_1038_1069_1071_1075_1138_1139_1154_1163_1165_16_177_179_180_181_182_183_184_185_186_187_188_193_199_210_213_216_255_29_290_293_348_373_374_385_452_462_464_467_468_474_510_512_524_526_562_574_576_577_578_594_596_599_601_691_699_701_739_765_874_876_879_954_990
idx_639	1075_1077_1117_288_296_342_366_391_576_577_578_580_954_989
idx_640	1087_1126_1129_1130_134_24_341_383_439_607_614_686_689_693_695_696_698_711_712_713_714_715_716_717_718
idx_641	102_1029_103_1036_1037_1038_1071_1087_1129_1139_1154_1162_1163_1165_16_177_179_180_181_182_183_184_185_186_187_188_192_193_213_216_339_348_373_436_437_439_444_448_449_452_460_462_464_465_467_472_474_510_512_524_526_594_596_599_601_603_667_691_699_701_709_710_712_713_716_717_718_725_726_728_729_732_757_764_765_874_876_990
idx_642	1037_1038_1054_1087_1101_1121_1126_1128_1139_1162_1163_1165_12_167_193_206_23_258_34_341_348_36_372_474_510_512_524_526_550_594_596_599_601_605_606_608_62_628_629_630_635_636_637_638_643_667_669_687_688_689_691_692_693_701_703_704_747_750_751_790_995
idx_643	102_1029_103_1037_1047_1117_431_432_444_583_644
idx_644	1036_1071_1083_1126_1137_1163_1165_133_134_135_191_193_204_262_263_314_555_559_588_591_730_864_964
idx_645	1027_1029_1129_1139_14_260_36_372_435_437_439_444_521_718_732
idx_646	1005_1038_1044_1101_1121_1126_1127_1129_1132_1139_1163_1165_149_21_258_287_331_34_352_355_359_369_371_372_381_396_397_398_399_400_401_451_482_483_484_486_487_613_698_700_703_704_707_721_745_937_948_990_995
idx_647	1087_1122_1128_1129_1139_464_592_597_606_669_67_680_69_747_749
idx_648	1004_1036_1038_1075_1138_1139_1163_1165_141_15_153_154_155_156_157_158_159_161_162_167_229_232_279_34_36_391_452_462_464_467_468_474_510_512_524_526_574_576_577_578_594_596_599_601_701_790_867_871_900_954
idx_649	1004_1036_1037_1047_1096_1101_1117_1139_13_20_27_278_34_36_367_38_42_43_432_448_449_452_462_464_467_479_488_572_583_71_790_791_814_875_950
idx_650	1036_1038_11_1101_1126_1139_1163_1165_137_141_144_147_15_155_156_157_159_161_162_175_204_22_232_235_239_242_244_245_259_294_33_35_369_379_398_400_461_473_474_597_646_672_673_677_679_690_698_701_703_714_715_716_717_728_729_734_748_867_905_906
idx_651	1036_1038_1110_22_332_43_56_653_949
idx_652	1036_1038_1082_221_223_225_226_303_585_586_587_645_646_889_990
idx_653	1038_1071_1083_1101_1121_1137_1139_1163_1165_194_203_205_258_289_291_314_352_355_359_369_372_381_456_459_555_559_588_589_590_591_613_692_730_744_937_964_990_995
idx_654	10_1036_1038_1044_11_1139_137_141_144_147_15_153_155_157_159_162_22_232_235_239_242_244_245_257_267_294_298_31_33_340_369_379_473_474_479_483_485_487_646_701_734_790_867_905_906_944_954
idx_655	1036_142_143_151_17_196_209_210_212_213_215_216_233_374_867_872_874_879
idx_656	155_229_266_279_867_900_944_954
idx_657	1055_1124_1125_1129_1139_529_683_685_686_738
idx_658	1004_1005_1006_1036_1071_1072_1139_21_256_31_34_36_386_392_393_394_396_397_398_399_400_401_402_405_408_452_462_464_467_560_656_657_691_790_8_9
idx_659	1036_1163_1165_15_156_157_16_161_162_219_22_220_300_302_304_635_637_639_789_867_884_954_956
idx_660	1005_1006_1007_1009_395_402_405_408_656
idx_661	1036_15_242_244_367_867_906_994
idx_662	1047_1075_1080_1117_117_278_391_431_570_580_950
idx_663	1036_1038_1069_1101_1110_1121_1163_1165_15_16_17_172_18_19_199_21_22_223_23_24_280_282_284_286_287_289_291_299_302_321_339_356_369_546_548_562_62_629_631_635_637_638_639_652_673_789_872_877_954_990_991
idx_664	1000_1004_1036_1075_1121_1163_1165_133_164_290_293_373_375_377_378_379_381_382_391_468_536_540_547_548_562_576_577_578_954
idx_665	1005_1121_1132_1139_21_331_669_707_721_948
idx_666	1165_156_157_187_188_215_867
idx_667	1006_1007_1072_1111_1117_404_408_657_665
idx_668	223_226_303_889_956
idx_669	1044_1071_1139_206_283_284_317_321_323_324_334_348_375_377_61_688_691_699_879_966_970_973_974_981_990
idx_670	1036_1068_1139_146_152_154_166_174_244_304_452_462_464_467_536_867_871
idx_671	1036_1037_1042_1075_1110_1111_1117_1119_43_448_449_468_475_572_653_66_665_667_766
idx_672	1000_1069_1071_1101_1139_1163_1165_136_137_138_149_156_158_161_172_176_258_300_302_369_370_371_372_380_381_546_548_555_559_629_630_637_638_865_866_867_937_954_995
idx_673	1004_1005_1126_1127_1136_133_134_135_139_392_393_397_399_401_690_697_700_703_724_725_726_864
idx_674	1126_1136_1163_1165_24_635_637_639_697_724_726_727_729_789
idx_675	1036_1038_1163_1165_135_138_139_156_157_158_161_162_182_242_244_245_262_263_473_864_865_867_874_906
idx_676	1036_1037_1044_1133_151_175_448_449_473_483_485_487_720_722_872
idx_677	201_280_40_877_954
idx_678	1036_1038_11_1101_1110_1163_1165_136_137_145_147_19_22_221_223_225_226_23_231_237_239_255_257_27_30_303_304_33_348_349_350_351_352_353_355_357_358_359_367_369_377_378_379_42_421_43_473_474_629_632_635_637_640_645_646_652_654_699_7_701_734_791_889_954_956_990
idx_679	1006_1008_1088_1122_1130_1135_1139_402_405_406_464_560_609_675_723
idx_680	1006_1008_1027_1088_1129_1130_1139_14_260_36_372_402_405_406_435_437_439_521_560_609_718
idx_681	1006_1009_1055_1087_1129_1139_14_260_36_372_403_405_412_462_527_529_560_604_606_669_693_738
idx_682	1000_1036_1038_1099_1101_1121_1126_138_178_198_206_240_241_369_376_382_445_459_461_464_562_613_614_615_630_633_636_638_641_671_672_673_877_904
idx_683	1005_1036_1038_1044_1132_1139_1163_1165_141_145_146_147_15_155_157_159_162_166_174_176_185_186_187_188_212_215_232_244_287_304_330_396_397_400_401_451_482_483_484_485_486_487_688_707_721_867_948_990
idx_684	1012_1014_1017_417_418_419
idx_685	1009_1011_1036_1037_1038_1078_1139_141_146_147_15_155_157_159_162_166_174_176_232_244_304_412_416_447_458_472_757_764_867
idx_686	10_1004_1036_1038_1042_1043_1044_1069_1163_1165_27_271_273_287_29_30_301_302_32_33_35_37_42_451_454_477_479_482_483_484_486_487_6_766_790_8_954_990
idx_687	1036_142_151_17_172_177_233_255_259_261_262_263_34_352_355_359_374_38_790_872_874_937_990
idx_688	1036_16_177_183_185_187_199_219_220_29_304_373_874_884_954_956
idx_689	1110_39_41_475_652_654_791
idx_690	1044_1163_1165_214_217_270_272_287_350_351_353_354_357_358_482_483_486_487_787_9_990
idx_691	1036_1163_1165_141_142_143_144_145_146_147_148_155_159_162_165_175_229_268_269_272_273_284_866_867_872_944_954
idx_692	1036_1068_152_178_201_229_266_279_304_32_445_536_867_877_900_954
idx_693	1006_1009_1139_180_193_403_405_412_560_876
idx_694	1036_1069_1101_1121_1163_1165_146_15_16_160_163_166_169_17_172_174_176_18_19_196_20_21_22_23_24_244_25_302_304_39_546_548_635_637_638_639_673_789_791_867_868_872_877_954
idx_695	1004_1075_1077_1138_342_468_572_574_580
idx_696	1005_1036_1069_1101_1127_1139_1163_1165_146_160_163_166_172_174_176_244_302_304_399_400_401_546_548_637_638_699_700_701_702_703_704_725_726_867_868_954
idx_697	1004_1036_1066_1069_1071_1075_1139_20_27_34_36_38_386_393_452_455_462_464_467_475_476_535_572_691_740_790_791_8
idx_698	1038_1101_1110_1121_1139_199_203_205_207_258_280_352_355_359_369_372_381_41_43_613_655_877_937_954_990_995
idx_699	1036_141_143_15_151_155_157_159_162_196_200_209_212_215_232_867_872_879
idx_700	1000_1036_1163_1165_138_146_156_157_158_161_162_164_166_169_172_174_176_196_244_304_373_374_375_376_377_378_379_39_536_540_547_548_865_867_872_877_954
idx_701	1005_1006_1008_1126_1139_1163_1165_149_260_34_355_359_396_397_398_400_401_402_405_406_560_700_937
idx_702	1036_1121_1163_1165_141_143_144_145_147_148_159_162_203_290_291_459_464_562_671_673_866_877_954
idx_703	1037_1042_1043_1075_1096_1117_1119_391_477_479_572_580_661_667_766
idx_704	1036_1099_1121_1122_1126_1163_1165_382_464_613_614_615_636_638_641_650_651_669_67_671_672_673_676_677_678_679_681_694_695
idx_705	1038_1162_185_186_364_473_571_874_992
idx_706	1036_1108_1139_1163_1165_191_308_309_312_313_584_586_587_646_687_964
idx_707	1004_1011_1036_1037_20_27_367_416_42_43_458_472_572_654_757_764_791
idx_708	1005_1126_396_398_400_690_700
idx_709	1036_1126_175_204_259_294_35_461_474_690_698
idx_710	1044_1069_1070_1139_1163_1165_14_155_168_266_267_268_269_27_270_271_272_273_292_34_36_510_512_524_526_544_550_594_596_599_601_688_787_790_944_954
idx_711	1044_1070_1132_1139_331_544_550_688_707_721_948
idx_712	1075_1138_223_293_304_468_574_576_577_578_954_956
idx_713	1036_277_335_981
idx_714	1163_1165_155_172_185_186_187_188_212_215_26_266_268_269_271_272_273_790_867_944_954
idx_715	1036_1038_1078_137_141_144_147_148_447_458_866
idx_716	1036_141_15_155_157_159_162_219_220_232_304_867_884_956
idx_717	1036_1163_1165_15_165_172_185_186_187_188_212_215_26_266_268_269_271_272_273_367_635_637_639_789_790_867_944_954_994
idx_718	1004_1047_1056_1060_1062_1075_1096_278_391_469_470_488_563_564_565_566_567_568_569_570_571_572_64_71_814_950
idx_719	1004_1044_1047_1071_1075_1096_1117_1139_206_278_283_284_285_321_322_323_348_432_488_561_570_572_583_688_691_699_71_814_875_879_950_970_990
idx_720	1036_1075_1110_18_19_290_43_468_562_653_879_990
idx_721	1036_1038_1068_1069_137_144_146_147_148_152_166_174_200_230_231_235_236_238_242_244_245_286_304_321_339_379_455_476_536_562_866_867_879_905_906_990
idx_722	1036_1038_1069_1163_1165_146_148_15_166_174_185_186_187_188_212_215_244_304_367_368_379_455_476_540_545_546_547_548_635_637_639_789_867_994
idx_723	1036_1038_1083_144_203_234_235_237_238_239_245_291_459_463_588_589_590_591_879_905_990
idx_724	10_1036_1038_1163_1165_137_149_153_156_157_159_161_162_177_242_244_245_255_259_261_262_263_34_355_359_790_866_867_906_937
idx_725	1036_1038_11_137_141_144_147_15_151_155_157_159_162_196_200_210_213_216_22_232_234_235_239_242_244_245_257_281_283_290_33_369_379_473_474_646_701_734_867_872_879_905_906_954
idx_726	1071_1163_142_143_145_146_147_149_150_159_161_162_229_263_302_559_866_867_937_954
idx_727	1005_1036_1044_1126_1132_1163_1165_135_139_262_263_330_396_397_398_400_401_482_483_486_487_700_707_721_864_948
idx_728	1000_1036_1069_148_160_163_178_196_376_445_540_545_546_547_548_867_868_877
idx_729	1036_1101_1153_1163_1165_240_43_631_632_633_634_635_637_639_640_641_642_654_757_758_759_791
idx_730	1047_1096_1117_1119_432_488_572_667_71_813_814
idx_731	1005_1006_1036_1126_1139_1163_1165_133_134_135_139_167_193_206_262_263_34_348_396_397_398_400_401_402_405_408_452_462_464_467_474_550_560_656_687_688_689_691_692_693_700_864
idx_732	1004_1069_1071_1101_1126_1139_1163_1165_12_149_172_199_223_258_280_282_284_286_287_289_291_299_300_301_302_34_352_355_359_369_370_371_372_546_548_555_559_597_629_630_637_638_652_703_748_790_8_937_954_990_995
idx_733	1004_1038_137_142_143_145_146_147_149_150_153_157_159_162_229_26_300_301_302_37_38_790_8_866_867_872_954
idx_734	1036_1110_142_151_17_175_233_27_367_374_39_41_42_43_473_652_654_791_867_872_874
idx_735	1004_1096_1101_1139_20_258_34_372_43_488_572_583_71_790_791_8_814_875_937_995
idx_736	1000_1004_1036_1044_1069_1071_1075_1121_1126_1163_1165_133_164_209_210_211_215_216_217_268_269_272_273_282_283_284_285_290_321_322_323_350_351_352_357_358_359_373_375_376_377_378_379_381_382_383_446_482_483_486_487_536_540_546_547_548_555_559_562_576_577_578_687_879_944_954_970_990
idx_737	1036_191_309_311_313_964
idx_738	1000_1036_1069_1163_1165_164_172_199_223_280_282_284_286_287_289_291_299_321_339_350_351_352_357_358_359_373_374_375_376_377_378_379_536_540_546_547_548_562_652_872_877_954_990
idx_739	1030_1036_1087_1088_141_15_155_157_159_162_178_201_229_232_266_279_304_32_441_445_465_602_609_709_867_877_900_954
idx_740	1036_1139_136_137_142_143_145_146_147_154_156_158_161_166_172_174_229_244_304_452_462_464_467_865_866_867_871_954
idx_741	1036_1038_1071_1083_1163_1165_136_137_141_144_147_148_150_159_162_291_459_463_554_588_591_866_990
idx_742	1054_1129_1136_1139_467_522_604_697_750_751
idx_743	1000_1036_1038_1099_11_1121_1126_1163_1165_138_201_257_266_290_291_292_300_302_304_32_33_348_369_375_378_613_614_615_636_638_641_650_651_671_672_673_954
idx_744	102_1029_103_1036_1037_1038_1087_1129_1139_1162_144_235_236_238_243_245_339_436_437_444_448_449_452_460_462_464_465_467_472_474_603_667_701_709_732_757_764_905
idx_745	1003_1004_1036_1038_1069_1075_1099_1121_1126_1138_1139_1163_1165_167_193_206_290_292_293_322_34_348_370_385_391_452_462_464_467_468_474_550_562_574_576_577_578_613_614_615_636_638_641_647_650_651_669_671_672_673_687_688_689_691_692_693_701_739
idx_746	1036_1044_1121_1126_1139_1163_1165_133_267_294_298_323_341_459_464_479_482_483_485_486_487_562_577_578_589_591_594_596_613_615_669_671_672_673_677_679_688_744
idx_747	1036_1038_142_15_181_183_184_185_186_187_188_192_367_368_473_867_874_994
idx_748	1036_1071_219_220_287_304_555_556_557_558_559_690_884_954_956
idx_749	1128_1139_154_167_606_749_871
idx_750	1004_1036_1101_1121_1163_1165_20_23_27_290_291_322_367_381_40_42_43_459_464_554_562_613_628_629_632_635_637_640_671_673_791_954
idx_751	1036_1038_1082_1108_1139_1163_1165_221_223_225_226_303_348_350_351_352_357_358_359_474_584_585_586_587_645_646_699_701_889_990
idx_752	1122_1124_1125_1129_1154_1163_181_213_679_683_684_686_725_728_874
idx_753	1036_1069_1082_455_476_545_585_586_587
idx_754	1038_1069_1071_1101_1139_1163_1165_136_137_149_157_159_162_172_176_199_205_223_258_280_282_284_286_287_289_291_292_297_298_299_300_302_369_37_370_371_372_456_546_548_555_559_62_629_630_637_638_652_866_867_937_954_990_995
idx_755	1036_1038_11_141_15_155_157_159_162_229_232_242_245_257_279_33_369_867_900_905_906_954
idx_756	1036_1126_1127_1129_1136_1139_1163_1165_141_15_155_156_157_159_161_162_206_207_229_232_279_310_312_339_348_349_398_400_460_461_467_577_578_672_673_677_679_697_699_714_715_716_717_724_725_726_727_728_729_867_877_900_954
idx_757	1005_1036_1037_1044_1126_1133_1162_1163_1165_149_177_255_259_261_262_263_287_34_352_355_359_396_397_398_400_401_448_449_482_483_486_487_667_700_720_722_937_990
idx_758	10_1036_1038_1042_1069_1110_1163_1165_137_149_177_255_257_259_261_262_263_34_352_355_359_42_454_475_476_477_546_548_652_790_866_937_954_990
idx_759	1084_1099_1121_1163_1165_593_594_595_596_614_615_636_638_641_650_651_670_671_672_673
idx_760	1038_11_1101_1126_1128_1129_1163_1165_12_179_19_23_257_258_295_30_310_312_32_33_339_348_369_372_40_577_578_606_62_629_630_631_632_635_637_638_639_640_69_693_695_696_698_703_704_725_726_728_729_789_790_791_954_986_995
idx_761	1003_1069_1075_1138_1139_348_378_385_468_562_699_739_990
idx_762	1000_1036_1038_1069_1163_1165_164_221_223_225_226_303_350_351_352_357_358_359_373_377_378_379_536_540_546_547_548_889_990
idx_763	1165_261_359_937
idx_764	1005_1036_1038_1044_1132_1163_1165_16_177_183_185_187_192_213_216_255_287_330_373_396_397_400_401_451_473_482_483_484_485_486_487_707_721_874_948_990
idx_765	1005_1009_1037_1038_1054_1076_1101_1108_1121_1126_1127_1129_1139_1163_1165_149_205_21_258_297_298_34_355_359_369_37_371_372_381_396_397_398_399_400_401_408_411_412_413_457_584_597_608_613_615_643_647_698_700_703_704_742_744_745_748_750_751_937_995
idx_766	1004_1005_1036_1071_1075_1162_386_391_392_393_398_399_556_557_558_577_733
idx_767	1054_1055_1060_1087_1139_412_435_521_523_524_525_526_527_604_605_685_689_738_765
idx_768	1004_1036_1037_1047_1096_1117_1139_393_432_448_449_452_462_464_467_479_488_572_583_71_814_875
idx_769	1122_1135_675_723
idx_770	1027_1029_1031_439_440_442_444_718
idx_771	1000_1036_1082_1101_1108_1121_1126_1129_1139_1163_1165_133_15_16_167_19_193_206_21_22_23_24_300_302_339_34_348_383_452_460_462_464_467_474_549_550_584_585_586_587_629_630_631_635_637_638_639_647_649_651_669_671_673_687_688_689_691_692_693_695_696_698_789_954
idx_772	1004_1036_1044_1071_210_213_216_255_283_284_321_322_323_350_352_353_355_357_359_377_393_446_483_485_487_555_556_557_558_559_690_879_970_990
idx_773	1004_1036_1044_11_1162_1163_1165_155_159_162_185_187_213_216_219_220_262_263_266_267_268_269_27_270_271_272_273_284_29_294_300_301_302_304_311_313_33_35_353_355_357_359_37_393_42_483_485_487_510_512_547_548_556_557_559_586_587_589_591_653_787_790_867_884_944_954_956
idx_774	142_169_17_195_233_374_473_872_874
idx_775	1004_1005_1126_1163_1165_133_134_135_139_262_263_392_393_396_397_398_400_401_690_700_864
idx_776	1121_1126_1129_1136_1139_1163_1165_133_24_467_577_578_589_591_594_596_613_614_615_648_671_672_673_677_679_692_695_697_724_725_726_727_728_729_744
idx_777	1036_221_223_255_303_350_352_353_355_357_359_377_889_990
idx_778	1004_1036_1044_1071_136_142_143_145_151_17_175_209_210_212_213_215_216_233_255_283_284_321_322_323_350_352_353_355_357_359_374_377_393_446_473_483_485_487_555_556_557_558_559_690_866_867_872_874_879_970_990
idx_779	1036_1162_158_159_242_243_244_245_556_867_905_906
idx_780	1038_1163_1165_136_137_145_157_159_162_172_199_223_280_282_284_286_287_289_291_292_297_298_299_300_302_652_866_867_954_990
idx_781	1000_1036_1069_1121_133_164_373_377_379_455_459_464_476_536_540_546_547_548_562
idx_782	1038_1101_1110_1163_158_17_18_186_19_212_213_214_22_354_355_357_358_359_39_41_43_475_484_635_637_638_652_655_789_791_874_990
idx_783	1004_1036_1038_11_1101_1110_1163_1165_137_141_144_147_15_153_155_156_157_159_161_162_20_22_23_232_235_239_242_244_245_257_27_33_367_369_379_42_43_473_474_629_632_635_637_640_646_652_654_701_734_791_867_905_906_954
idx_784	1036_1038_141_146_147_15_155_157_159_162_166_174_232_244_277_304_332_335_867_981
idx_785	10_1004_1038_1044_1163_1165_271_273_287_301_302_31_451_482_483_484_486_487_6_790_8_990
idx_786	1163_1165_156_157_161_162_18_19_229_279_635_637_639_789_867_877_900_954
idx_787	1004_1044_1075_1138_1139_1163_1165_14_266_267_268_269_270_271_272_273_284_293_34_36_391_468_510_512_524_526_574_576_577_578_594_596_599_601_688_787_790_944_954
idx_788	1004_1036_1069_11_1101_1110_1153_1163_1165_12_155_156_157_161_162_165_172_182_183_184_187_188_199_20_200_208_211_214_217_223_23_268_27_270_272_280_281_282_283_284_286_287_289_290_291_299_300_302_321_339_350_351_353_354_357_358_367_38_39_40_41_42_43_475_546_548_562_629_630_631_632_633_634_635_637_638_639_640_641_642_652_654_7_787_791_8_867_874_879_9_944_954_990
idx_789	1036_142_151_17_233_26_27_29_33_35_37_374_38_790_867_872_874
idx_790	1036_1038_1069_1099_11_1101_1121_1126_1128_1153_1162_1163_1165_12_137_147_148_149_15_156_158_159_16_161_162_163_175_177_179_185_187_19_204_213_216_22_220_223_225_226_23_239_240_257_258_259_262_263_27_29_290_291_292_294_297_298_30_301_302_303_304_310_311_312_313_32_33_34_348_35_353_355_357_359_367_369_37_379_381_40_41_42_43_473_474_485_487_510_512_540_545_546_547_548_556_557_559_577_578_586_587_58…
idx_791	1005_1006_1008_1037_1111_1117_1119_394_402_406_572_657_665_667
idx_792	1139_14_155_168_268_270_272_787_944
idx_793	1004_1036_1038_1075_1121_1138_1139_143_18_196_197_199_200_201_202_203_204_205_206_207_230_234_280_290_293_322_348_376_391_40_445_452_462_464_467_468_474_574_576_577_578_669_687_699_701_877_879_954_964_990
idx_794	1003_1036_1038_1042_1069_1075_1121_1138_1139_143_18_195_196_197_199_200_201_202_203_204_205_206_207_230_234_280_290_292_348_374_376_378_379_385_40_41_445_452_455_462_464_467_468_474_475_476_477_576_577_578_669_687_699_701_739_874_877_879_954_964_990
idx_795	1000_1004_1005_1036_1069_1071_1075_1162_1163_1165_146_148_160_163_166_174_20_244_26_266_270_271_272_273_304_321_381_382_386_39_391_392_393_398_399_400_401_456_484_486_540_545_546_547_548_556_557_559_578_650_651_790_791_8_867_868
idx_796	1000_1099_1101_1126_1153_1163_1165_133_134_138_139_182_262_263_371_380_381_629_630_631_632_633_634_636_637_638_639_640_641_642_703_864
idx_797	1004_1036_1044_1071_210_213_216_219_220_255_282_283_284_285_304_321_322_323_350_352_353_355_357_359_377_393_483_485_487_555_556_557_558_559_690_879_884_954_956_970_990
idx_798	1004_1036_1096_1122_1135_1162_393_572_667_675_677_678_681_723
idx_799	1005_1006_1126_1139_1163_1165_149_260_34_355_359_396_397_398_400_401_402_405_408_560_656_700_937
idx_800	1036_1038_1044_1139_1163_1165_141_145_146_147_15_153_155_157_159_162_166_174_176_185_186_187_188_212_215_232_244_267_287_304_31_340_451_479_482_483_484_485_486_487_688_790_867_944_990
idx_801	1036_1038_1042_1110_151_165_17_174_178_18_19_191_192_200_22_225_226_245_286_315_321_330_332_339_39_41_43_445_446_450_451_452_454_456_457_458_459_460_475_476_549_562_653_654_763_791_872_874_877_879_990
idx_802	1003_1038_1069_1075_1138_1139_1163_356_385_468_474_562_574_578_62_701_739_990_991
idx_803	1044_1132_1139_154_167_331_688_707_721_871_948
idx_804	1036_137_156_158_161_242_244_865_867_906
idx_805	1101_1126_1139_149_258_34_369_370_371_372_597_703_748_937_995
idx_806	1036_1071_1083_1137_191_314_555_556_557_558_559_588_589_590_591_690_730_964
idx_807	1036_1083_1121_1139_143_178_18_203_204_206_207_230_234_280_376_445_463_554_588_589_590_591_692_877_879
idx_808	1055_1129_1139_1163_510_524_529_594_599_716_717_738
idx_809	1036_1038_1083_1139_1163_1165_143_145_146_147_15_166_174_176_185_186_187_188_203_209_212_215_244_291_304_367_459_463_588_589_590_591_635_637_639_692_789_867_879_990_994
idx_810	1096_1119_572_667
idx_811	1036_1162_238_243_245_556_905
idx_812	1036_1087_1126_133_134_135_139_341_461_465_689_709_864
idx_813	1000_1069_1101_1108_1165_300_374_375_376_378_379_380_381_383_546_548_629_630_649_954
idx_814	1003_1069_1075_1138_292_385_468_576_577_578_739_954
idx_815	1004_1005_1036_1096_1117_1127_1139_1162_117_392_393_397_399_401_479_572_583_644_661_667_699_701_702_704_705_71_813_875
idx_816	1066_1069_1075_290_292_376_378_535_562_576_577_578_740_879_954_990
idx_817	1036_1044_340_479_483_485_487
idx_818	1036_1083_1163_1165_27_367_42_43_463_588_589_590_591_635_637_640_654_791
idx_819	1054_1139_1163_510_524_526_594_599_750_751
idx_820	1069_1163_1165_161_162_187_188_215_216_217_263_272_273_302_312_313_356_357_358_359_400_401_486_487_526_546_548_559_578_587_591_596_601_62_637_638_651_673_679_716_717_726_729_781_990_991
idx_821	1036_1037_1054_1087_1088_1108_1121_1129_1139_1162_1163_1165_383_412_435_448_449_452_462_464_465_466_467_510_512_521_522_523_524_525_526_584_586_587_594_596_599_601_604_605_608_646_648_649_650_651_667_669_685_689_709_750_751_765
idx_822	1000_1121_1126_1139_133_203_206_207_376_613_669_671_672_673_877
idx_823	1036_1069_1082_1163_1165_27_367_38_42_43_475_545_549_585_586_587_635_637_640_654_791
idx_824	1000_1101_1126_133_134_139_24_371_380_381_629_631_635_637_639_789_864
idx_825	1000_1069_1101_1108_1163_302_374_375_376_378_379_380_381_383_547_548_637_638_651_954
idx_826	228_282_377_769_895_964_966_990
idx_827	102_1029_103_1036_1037_1038_1042_1087_1110_1129_1139_339_348_43_436_437_444_448_449_452_460_462_464_465_467_474_475_603_652_653_654_655_699_701_709_732_766_990
idx_828	1037_1096_1119_1144_131_572_644_667_72_753_863_897
idx_829	1036_1038_1055_1060_1071_1087_1129_1139_1163_1165_137_141_144_147_148_149_150_159_162_260_452_453_460_462_464_467_527_529_691_712_713_716_717_738_866_937
idx_830	1004_1005_1163_1165_139_140_158_161_392_393_396_397_400_401_865
idx_831	1084_1127_1139_1163_1165_399_401_593_596_670_699_701_702_725_726
idx_832	1038_1055_1087_1139_460_474_527_701_738
idx_833	1038_137_143_198_241_866_877_904
idx_834	1004_1036_153_20_266_27_283_289_297_31_321_367_37_38_39_40_42_43_456_706_790_791_867_954
idx_835	1075_1117_365_391_571_580_992
idx_836	1006_1007_1009_1139_403_405_408_412_560
idx_837	1069_1075_1107_1117_190_290_292_376_378_391_562_576_577_578_580_644_879_954_990
idx_838	155_223_266_284_304_867_944_954_956
idx_839	1036_1038_1071_1163_137_141_142_143_144_145_146_147_148_149_150_161_162_172_199_221_223_229_263_280_282_284_286_287_289_291_299_302_321_339_356_559_562_62_652_866_867_872_877_937_954_990_991
idx_840	1038_1101_1139_198_207_241_258_280_369_372_877_904_954_995
idx_841	1036_1163_1165_135_138_139_156_157_158_161_162_182_199_220_226_262_263_29_300_302_304_864_865_867_874_954_956
idx_842	1009_1036_1037_1139_135_155_37_393_411_412_457_472_545_615_698_734_757_764
idx_843	1005_1036_1044_1132_1163_1165_15_16_22_330_396_397_400_401_482_483_486_487_635_637_639_707_721_789_948
idx_844	10_1036_1038_11_1163_1165_12_182_183_184_187_188_192_199_214_217_255_270_272_29_350_351_353_354_357_358_473_6_7_787_790_8_874_954_990
idx_845	1037_1096_1119_488_572_583_667_71_814_875
idx_846	1126_1129_1136_1163_398_672_677_697_714_715_725_726_728_729
idx_847	10_1036_1038_1044_11_1139_137_147_22_239_257_294_298_31_33_340_369_379_451_473_474_479_482_484_486_646_701_734_790_954
idx_848	1126_1136_1163_1165_133_134_139_262_263_697_724_726_727_728_729_864
idx_849	1036_1038_16_177_183_185_187_233_242_245_373_473_874_905_906
idx_850	1087_1139_154_167_462_604_606_669_693_736_737_747_871
idx_851	1036_1037_1075_1119_178_198_240_445_448_449_468_472_572_667_757_764_877_904
idx_852	1037_1096_1119_572_583_661_667_875
idx_853	1038_1069_1082_1101_1108_1126_163_545_550_584_585_586_587_62_646_647_703
idx_854	1036_1044_1071_1126_1139_1163_159_185_213_214_262_267_270_271_294_298_301_31_310_311_323_340_341_353_354_355_398_479_485_486_487_510_524_547_553_557_577_586_589_594_599_672_677_714_715_728_787_790_9_954_970
idx_855	10_1036_1038_1044_1069_1071_11_1101_1139_1163_1165_12_14_145_146_147_160_163_166_172_174_176_214_217_244_26_270_272_302_304_353_354_357_358_359_486_487_546_548_559_6_637_638_7_787_790_8_867_868_9_954_990
idx_856	1036_1122_1126_1127_1139_1163_1165_399_401_592_597_676_679_680_681_694_699_700_701_702_703_725_726
idx_857	1036_1037_1075_1096_1119_1162_144_235_238_243_245_448_449_468_472_572_667_757_764_905
idx_858	1036_1126_1129_1136_1163_1165_133_134_16_177_182_183_184_185_187_188_213_216_339_373_398_400_460_461_467_672_673_677_679_697_714_715_716_717_724_725_726_727_728_729_864_874
idx_859	1036_1037_1054_1087_1088_1126_1139_1163_1165_133_134_135_167_193_206_262_263_34_341_348_448_449_452_462_464_465_466_467_474_523_526_550_605_608_687_688_689_691_692_693_709_750_751_864
idx_860	142_169_17_180_192_195_233_374_473_872_874_876
idx_861	1004_1036_141_144_145_147_148_149_150_157_159_162_20_39_652_654_791_866_867_954
idx_862	1101_1127_1153_1163_1165_399_401_631_632_633_634_639_640_641_642_703_704_725_726_758_759
idx_863	10_1004_1036_1038_1042_1044_1110_1163_1165_158_161_165_17_172_18_186_188_19_199_20_212_213_214_215_216_217_22_223_26_266_267_268_269_270_271_272_273_280_281_282_283_284_286_287_289_29_290_291_292_297_298_299_354_355_358_359_37_39_41_42_43_451_475_482_484_486_6_635_637_639_640_652_653_787_789_790_791_874_877_879_944_954_990
idx_864	1036_1038_1069_1163_1165_146_147_148_15_160_163_166_174_185_186_187_188_212_215_244_304_367_368_540_545_546_547_548_635_637_639_789_867_868_994
idx_865	1005_1036_1038_1139_1163_1165_141_15_153_154_155_156_157_158_159_161_162_167_185_186_187_188_212_215_232_316_337_34_36_396_397_400_401_452_462_464_467_474_510_512_524_526_59_594_596_599_601_701_790_867_871_969_982
idx_866	1005_1006_1008_1036_1038_1088_1121_1126_1139_178_196_197_199_200_202_203_204_205_206_348_396_398_400_402_405_406_445_452_462_464_467_474_560_609_669_687_699_700_701_877_879_964_990
idx_867	1036_1126_1129_1136_1139_1163_1165_141_15_155_156_157_159_161_162_176_185_186_187_188_212_215_232_339_398_400_460_461_467_672_673_677_679_697_714_715_716_717_724_725_726_727_728_729_867
idx_868	1000_1163_1165_228_308_309_312_313_375_377_547_548_769_895_964_966
idx_869	1036_1038_1110_1111_1139_205_207_22_297_298_348_37_41_43_452_462_464_467_474_652_653_654_655_66_665_699_701_877_990
idx_870	1000_1036_1069_1163_142_151_159_161_162_169_17_172_174_175_176_185_186_187_188_195_196_212_213_215_216_217_233_262_272_273_301_311_353_355_357_358_359_374_38_39_473_485_510_547_548_557_586_589_635_789_866_867_872_874_879_944_990
idx_871	1005_1036_1044_1126_1127_1139_1163_1165_267_294_298_31_323_340_341_399_401_479_482_483_486_487_699_700_701_702_703_725_726_9_954
idx_872	1004_1036_1101_1126_1139_12_139_149_167_175_259_267_269_27_271_273_29_300_301_302_33_34_348_35_36_37_371_382_461_597_648_691_748_790_8_944_954
idx_873	1036_1038_1042_1066_1069_1075_1121_1139_143_18_195_196_197_199_200_201_202_203_204_205_206_207_230_234_280_290_292_348_374_376_378_379_40_41_445_452_455_462_464_467_474_475_476_477_535_576_577_578_669_687_699_701_740_874_877_879_954_964_990
idx_874	10_1004_1036_1038_146_151_153_165_166_174_191_201_225_226_244_245_266_269_27_271_273_286_29_300_301_302_304_315_32_321_33_330_332_339_35_37_38_445_446_450_451_452_456_457_458_459_460_476_549_562_6_654_763_790_791_8_867_872_944_954_990
idx_875	1038_1069_1163_147_160_163_356_548_62_867_868_991
idx_876	1004_1036_1075_1096_1117_1162_117_141_15_155_157_158_159_162_178_20_201_229_232_266_279_30_304_32_33_391_393_40_445_479_572_576_577_578_661_667_71_790_791_8_813_867_877_900_954
idx_877	1036_141_15_155_157_159_162_219_220_232_29_294_300_301_302_304_42_653_867_884_954_956
idx_878	1037_1047_1060_1062_278_431_469_570_64_950
idx_879	1071_1083_1137_1139_194_205_314_691_692_730_964
idx_880	1036_1038_1071_1139_1154_1163_1165_135_155_16_177_179_180_181_182_183_184_185_186_187_188_192_193_195_197_199_205_207_29_297_298_348_349_37_373_393_41_452_462_464_467_473_474_510_512_524_526_545_594_596_599_601_615_691_698_699_701_734_765_874_876_877_954_990
idx_881	1005_1006_1008_1036_1126_1139_1163_1165_133_134_135_139_167_193_206_262_263_34_348_396_397_398_400_401_402_405_406_452_462_464_467_474_550_560_687_688_689_691_692_693_700_864
idx_882	1036_1038_136_137_141_144_146_147_156_158_161_166_174_235_236_238_242_244_245_304_865_866_867_905_906
idx_883	1036_1038_1042_1069_11_1110_137_147_148_22_239_33_379_43_454_473_474_475_476_477_540_545_546_547_548_646_653_701_734
idx_884	1055_1129_1139_14_260_36_372_529_738
idx_885	1117_117_390_543_861
idx_886	1036_1121_1126_1163_1165_133_141_149_15_155_156_157_159_161_162_175_177_204_220_223_226_232_259_29_290_291_294_300_301_302_304_34_348_35_398_400_42_461_474_613_653_671_672_673_677_679_690_698_714_715_716_717_728_729_867_937_954_956
idx_887	1036_1038_1042_11_141_15_155_157_159_162_229_232_257_279_33_369_454_476_867_900_954
idx_888	1036_1162_158_159_178_201_229_266_279_304_32_445_556_867_877_900_954
idx_889	1036_1110_151_39_43_653_872
idx_890	1036_1038_1099_1101_1108_1121_1126_1139_1163_1165_146_147_154_156_157_161_162_165_166_167_168_174_193_206_244_268_269_272_273_292_304_34_348_369_382_452_462_464_467_474_550_584_597_613_614_615_630_633_636_638_641_649_650_651_669_671_672_673_687_688_689_691_692_693_701_744_748_867_871_944
idx_891	1101_1128_1129_1139_153_258_34_369_370_371_372_606_69_704_749_790_937_995
idx_892	1000_1036_133_135_151_169_182_195_374_473_864_872_874
idx_893	179_255_295_339_874_954_986_990
idx_894	1004_1005_1036_1071_1075_1126_1163_1165_134_135_139_182_192_20_261_262_263_29_34_386_391_392_393_396_397_398_400_401_41_461_555_559_576_578_700_790_791_8_864_874_937
idx_895	1036_1129_1163_1165_141_144_147_148_159_162_339_460_467_712_713_716_717_866
idx_896	1000_1036_1068_136_137_138_146_148_156_158_161_164_166_174_244_304_536_865_866_867
idx_897	1036_177_221_223_255_259_261_262_263_303_352_355_359_889_937_956_990
idx_898	1004_1036_1096_1162_238_243_245_393_572_667_905
idx_899	1004_1036_1088_1129_134_140_150_260_266_321_372_393_456_466_522_609_710
idx_900	1075_1111_1117_391_561_580_657_66_665
idx_901	1036_1066_1069_1071_1075_1139_1163_1165_136_141_142_144_145_147_148_149_150_159_162_260_292_38_452_455_462_464_467_476_535_562_576_578_691_740_866_872_937_954_990
idx_902	1004_1075_1096_1117_117_387_388_389_390_391_572_580_661_861
idx_903	1004_1037_1054_1075_1101_1119_258_293_369_372_391_572_608_643_667_954_995
idx_904	1036_1038_16_177_183_185_187_192_277_332_335_373_473_874_981
idx_905	1005_1036_1071_1139_1163_1165_141_144_147_148_149_150_159_162_260_316_337_396_397_400_401_452_462_464_467_59_691_866_937_969_982
idx_906	1000_1099_1121_1126_133_138_139_382_383_648_692_695_864
idx_907	1037_1047_1096_1117_1119_432_488_572_583_667_71_813_814_875
idx_908	1036_1110_1163_1165_18_200_209_210_211_213_215_216_217_27_281_283_290_367_375_40_42_43_635_637_640_652_654_791_879_954
idx_909	1036_1126_1139_1163_1165_133_134_149_177_255_259_260_261_262_263_34_398_400_461_597_672_673_677_679_714_715_716_717_728_729_748_864_937
idx_910	1005_1036_1101_1121_1126_1127_1139_1163_1165_21_290_291_399_401_459_464_562_615_628_648_671_673_692_695_699_700_701_702_703_704_725_726_744_954
idx_911	1036_1069_148_160_163_219_220_304_540_545_546_547_548_867_868_884_956
idx_912	10_1036_1038_221_223_225_226_27_29_303_33_35_37_6_790_889_990
idx_913	1011_1036_1037_1038_1042_1078_1110_22_416_43_447_458_475_653_766
idx_914	1036_1038_1083_1139_1163_1165_141_143_145_146_147_15_155_157_159_162_166_174_176_185_186_187_188_203_209_212_215_232_244_291_304_459_463_588_589_590_591_692_867_879_990
idx_915	1005_1139_1163_316_337_400_401_510_524_59_594_599_969_982
idx_916	1000_1036_1083_1121_1163_1165_133_164_203_291_373_377_379_459_463_536_540_547_548_588_589_590_591_692_744
idx_917	1036_141_144_147_148_157_159_162_219_220_304_866_867_884_956
idx_918	1005_1036_1044_1129_1132_1163_1165_137_158_161_330_339_396_397_400_401_460_467_482_483_486_487_707_721_865_948
idx_919	1055_1087_1126_1129_1139_134_167_193_206_24_34_348_383_461_474_527_529_550_614_687_688_689_691_692_693_712_713_714_715_716_717_738
idx_920	1005_1054_1127_1139_1163_1165_397_399_401_412_523_526_699_701_702_725_726_750_751
idx_921	1036_1163_1165_135_182_200_209_210_211_213_215_216_217_262_263_864_874_879
idx_922	1004_1005_1075_21_246_247_256_31_363_391_396_397_398_399_400_401_565_9_908_992
idx_923	1037_1075_1096_1107_1117_1119_190_391_572_580_583_644_661_667_875
idx_924	1005_1006_1036_1101_1111_1121_1126_1139_1163_1165_15_16_167_193_206_21_22_23_24_34_348_396_397_400_401_402_405_408_452_462_464_467_474_550_560_628_635_637_639_656_657_669_687_688_689_691_692_693_789
idx_925	1000_1036_1099_1121_1126_138_178_203_206_376_445_613_614_615_671_672_673_877
idx_926	1005_1009_395_408_412
idx_927	1004_1036_1044_1071_1075_1099_1121_1126_1163_1165_209_210_211_215_216_217_268_269_272_273_283_284_285_290_321_322_323_350_351_352_357_358_359_446_482_483_486_487_555_559_562_576_577_578_613_614_615_636_638_641_647_650_651_671_672_673_687_879_944_970_990
idx_928	1075_1138_1139_1163_468_510_524_574_578_594_599
idx_929	1036_1037_1075_1119_146_15_166_174_244_304_367_448_449_468_472_572_667_757_764_867_994
idx_930	1005_1101_1127_1163_302_399_400_401_637_638_699_700_703_704_725_954
idx_931	1009_1011_1139_154_167_412_416_743_871
idx_932	1036_1122_1139_1163_1165_15_176_185_186_187_188_212_215_367_464_635_637_639_676_679_681_789_867_994
idx_933	1036_1038_11_137_147_156_158_161_177_22_220_223_225_226_239_257_292_297_298_303_304_33_369_379_473_474_646_701_734_867_874_889_954_956
idx_934	1009_1036_1139_198_207_240_412_457_877_904
idx_935	10_1038_1126_1139_1163_1165_137_149_153_154_156_157_159_161_162_165_166_167_168_260_268_269_271_272_273_34_355_359_597_748_790_866_867_871_937_944
idx_936	1004_136_139_140_156_158_161_26_300_301_302_790_8_865_867_954
idx_937	1036_1108_1163_1165_183_184_187_188_192_199_213_216_29_586_587_645_646_649_651_874_954
idx_938	142_143_145_146_147_157_159_162_229_866_867
idx_939	1099_1126_382_613_614
idx_940	1084_1101_1121_1139_1163_1165_258_355_359_372_381_593_594_595_596_613_670_937_995
idx_941	1036_1071_1083_1137_151_175_191_314_473_555_556_557_558_559_588_589_590_591_690_730_872_964
idx_942	1004_1036_1071_1083_1121_1139_1162_1163_1165_135_203_266_270_271_272_273_291_297_321_322_37_381_386_393_398_399_400_401_456_459_463_484_486_554_556_557_559_588_589_590_591_650_651_692_741_744
idx_943	1004_1005_1036_1044_1071_11_1101_1126_1127_1139_1153_1163_1165_12_14_155_165_167_168_172_175_199_200_208_211_214_217_223_268_270_272_280_281_282_283_284_286_287_289_290_291_299_300_302_321_339_350_351_352_353_354_357_358_359_392_393_396_397_399_400_401_482_483_486_487_555_559_562_6_629_630_631_632_633_634_637_638_639_640_641_642_652_690_699_7_700_701_702_703_704_725_726_787_8_879_9_944_954_990
idx_944	1049_1139_1165_156_157_176_511_514_515_516_782_867
idx_945	1036_1075_210_213_216_290_293_375_468_879_954
idx_946	1122_1135_1163_599_675_679_723
idx_947	1038_1071_1101_1139_205_258_292_297_298_369_37_370_371_372_456_62_954_995
idx_948	1005_1009_1132_1139_331_395_412_707_721_948
idx_949	1036_1044_1126_1139_1163_1165_267_294_323_341_398_400_461_482_483_485_486_487_597_672_673_677_679_688_714_715_716_717_728_729_748
idx_950	1006_1009_1070_1139_403_405_412_544_550_560
idx_951	1038_11_1139_179_180_191_192_193_194_199_257_29_308_310_312_314_33_349_369_874_876_954_964
idx_952	1036_1044_1132_141_15_155_157_159_162_220_226_232_29_294_300_301_302_304_330_42_483_485_487_653_707_721_867_948_954_956
idx_953	151_154_166_169_172_174_176_196_39_867_871_872
idx_954	1036_1038_1044_1139_1163_1165_145_146_147_15_166_174_176_185_186_187_188_212_215_244_287_304_340_367_451_479_482_483_484_485_486_487_635_637_639_688_789_867_990_994
idx_955	1036_1122_1126_1135_1163_1165_133_134_135_139_262_263_675_676_677_678_679_681_694_723_864
idx_956	1036_1068_1083_203_230_231_291_463_536_879_990
idx_957	1036_1038_1082_178_198_240_241_445_549_585_586_587_646_877_904
idx_958	1009_1011_1036_1037_1038_1078_1139_146_147_15_166_174_176_244_304_367_412_416_447_458_472_757_764_867_994
idx_959	1077_338_342_989
idx_960	1000_1036_1038_1069_1099_1101_1110_1121_1126_1163_1165_138_151_156_157_161_162_169_172_174_175_176_183_184_187_188_195_196_209_210_211_215_216_217_268_269_272_273_350_351_352_357_358_359_369_374_38_382_39_43_459_461_464_473_546_547_548_562_615_630_633_636_638_641_650_651_655_671_672_673_867_872_874_879_944_990
idx_961	1084_1122_592_68
idx_962	1036_1038_144_146_147_15_166_174_235_236_238_239_242_244_245_304_367_368_867_905_906_994
idx_963	1004_1036_1096_1117_151_175_393_473_479_572_661_71_813_872
idx_964	1005_1006_1101_1121_1126_1127_1139_1163_1165_149_21_258_34_355_359_371_372_381_396_397_398_399_400_401_402_405_408_560_613_656_700_703_704_937_995
idx_965	1085_1139_598_599_600_601_746
idx_966	1036_16_177_183_185_187_192_373_874
idx_967	1003_1044_1075_1138_1139_294_298_385_468_576_577_578_688_739_954
idx_968	102_1029_1036_1037_1087_1108_1121_1129_1139_1162_1163_1165_339_383_436_437_439_448_449_452_460_462_464_465_467_510_512_524_526_594_596_599_601_603_646_648_649_650_651_667_669_709_718_725_726_728_729_732
idx_969	1038_1101_1121_1126_1128_1139_1153_1163_1165_12_147_154_165_167_181_185_186_187_188_193_206_212_215_23_258_26_34_348_36_369_372_39_474_510_512_524_526_550_594_596_599_601_606_62_628_629_630_631_632_633_634_635_637_638_639_640_641_642_669_687_688_689_691_692_693_701_703_704_790_791_867_871_995
idx_970	1009_1011_1139_412_416_743
idx_971	1129_1165_712_713_726_729
idx_972	1036_141_143_15_151_155_157_159_162_18_196_200_206_207_229_230_232_234_279_280_375_376_445_867_872_877_879_900_954
idx_973	1036_1163_1165_136_137_143_156_158_161_200_209_210_211_212_215_216_217_281_283_290_865_867_879_954
idx_974	1036_1165_156_157_162_177_187_216_220_223_226_263_300_302_304_312_313_357_359_487_512_548_559_578_587_591_867_874_937_954_956
idx_975	1000_1036_1069_1163_1165_133_164_169_182_183_184_187_188_192_195_197_199_29_373_374_375_376_377_378_379_41_473_536_540_546_547_548_864_872_874_877_954
idx_976	1163_1165_16_228_308_309_312_313_635_637_639_769_789_895_964_966
idx_977	1036_1038_141_144_178_195_196_197_199_200_202_203_204_205_233_234_235_237_238_239_245_41_445_867_874_877_879_905_990
idx_978	1038_142_154_165_181_183_184_185_186_187_188_473_867_871_874
idx_979	1036_1068_152_220_226_304_536_867_956
idx_980	1003_1075_1121_1138_1139_290_385_468_562_576_577_578_669_739
idx_981	1004_1005_1071_1101_1121_1126_1127_1139_1163_1165_149_21_258_34_355_359_371_372_381_392_393_396_397_398_399_400_401_613_690_700_703_704_937_995
idx_982	1004_1036_1163_1165_177_20_255_256_257_259_260_261_262_263_34_38_635_637_640_652_654_790_791_937_954
idx_983	1036_1126_1139_1163_1165_193_204_308_309_311_312_313_398_400_461_597_672_673_677_679_687_714_715_716_717_728_729_748_964
idx_984	1038_1110_22_654_655
idx_985	1005_1037_1044_1133_1162_398_399_484_485_667_720_722
idx_986	1036_1071_1163_159_185_200_202_213_215_216_217_262_281_283_290_301_310_311_353_355_485_510_547_557_577_586_589_879_954_970
idx_987	1036_1037_1075_1119_220_226_293_304_472_572_667_757_764_954_956
idx_988	1036_1122_1126_1139_1163_1165_149_177_255_259_260_261_262_263_34_355_359_592_597_599_601_676_677_678_679_680_681_937
idx_989	1019_1020_1036_141_15_155_157_159_162_229_232_279_421_424_448_449_513_867_900_954
idx_990	1036_1088_16_177_183_185_187_192_373_466_609_874
idx_991	1036_1038_1110_1111_1122_1126_1135_1139_1163_1165_158_161_17_18_186_188_19_205_206_207_212_213_214_215_216_217_22_297_298_354_355_358_359_37_39_41_43_464_475_484_486_635_637_639_640_653_66_665_675_676_677_678_679_681_723_789_791_874_877_990
idx_992	1005_1006_1009_1036_1038_1139_1163_1165_141_15_153_154_155_156_157_158_159_161_162_167_176_185_186_187_188_212_215_232_34_36_396_397_400_401_402_403_405_408_412_452_462_464_467_474_510_512_524_526_560_594_596_599_601_656_701_790_867_871
idx_993	1036_1038_1078_141_147_15_155_157_159_162_232_447_458_867
idx_994	1036_1038_11_137_147_200_209_212_215_22_239_257_281_283_290_33_369_379_445_473_474_646_701_734_879_954
idx_995	1005_1006_1008_1054_1088_1101_1111_1121_1126_1127_1129_21_371_372_381_396_397_398_399_400_401_402_406_522_608_613_628_643_657_700_703_704
idx_996	1036_1038_1068_1069_137_146_147_148_152_166_174_178_198_200_230_231_240_241_244_286_304_321_339_379_445_455_476_536_562_866_867_877_879_904_990
idx_997	1139_154_167_871
idx_998	1038_1054_1101_1108_1121_1126_1129_1139_149_205_258_297_298_34_369_37_371_372_381_584_597_613_615_643_647_698_744_745_748_750_751_937_995
idx_999	1036_1038_144_235_239_286_321_339_356_562_62_905_990_991
idx_1000	1036_1044_1139_178_201_204_207_294_298_340_40_445_479_483_485_487_688_877_954
idx_1001	1036_11_1129_1139_1163_1165_14_214_217_270_272_339_353_354_357_358_460_467_698_712_713_716_717_745_787
idx_1002	1004_1075_1077_342_572_580
idx_1003	1030_1036_1087_1088_146_15_166_174_244_304_367_441_465_602_609_709_867_994
idx_1004	1004_1036_1071_1075_1096_1139_200_202_206_283_285_290_386_391_393_488_572_583_71_814_875_879_970
idx_1005	1000_1036_1038_1069_1163_1165_135_182_262_263_286_321_339_356_380_473_546_547_548_562_62_864_874_990_991
idx_1006	1036_1122_1135_1139_1163_1165_27_271_273_29_301_302_33_34_35_36_37_592_597_675_676_679_680_681_723_790
idx_1007	1004_1036_143_18_201_202_204_205_206_207_230_234_280_282_283_285_309_311_313_376_40_445_446_687_731_877_879_954_964_970
idx_1008	1036_1162_158_159_220_226_301_304_556_867_954_956
idx_1009	1009_1036_1139_204_207_412_457_877
idx_1010	1036_1038_1042_1101_1110_1111_1126_1127_1139_1163_1165_151_165_17_172_174_178_18_19_191_192_199_200_205_206_207_22_223_225_226_23_245_280_281_282_283_284_286_287_289_29_290_291_292_297_298_299_315_321_330_332_339_350_351_352_357_358_359_37_39_399_401_41_42_43_445_446_450_451_452_454_456_457_458_459_460_475_476_549_562_62_628_629_630_631_632_635_637_638_639_640_652_654_655_66_665_699_700_701_702_7…
idx_1011	1036_1038_1078_144_235_239_447_458_905
idx_1012	1004_1071_202_289_386_456_553_554_555_556_557_558_559_691_710_741
idx_1013	1004_1036_1096_1110_1117_20_39_41_43_475_479_572_653_661_71_791_813
idx_1014	1037_1096_1119_572_583_661_667_71_813_875
idx_1015	1038_1054_1101_1108_1121_1126_1128_1129_1139_1163_1165_12_167_193_205_206_258_297_298_34_348_36_369_37_371_372_381_474_510_512_524_526_550_584_594_596_597_599_601_606_613_615_62_628_629_630_637_638_643_647_669_687_688_689_691_692_693_698_701_703_704_744_745_748_750_751_790_995
idx_1016	1004_1047_1075_1096_1117_278_391_432_488_561_570_572_71_814_950
idx_1017	1036_1121_1162_459_464_556_562_672
idx_1018	1036_1066_1069_1075_1099_1101_1108_1121_1139_1163_1165_163_292_370_452_455_462_464_467_476_510_512_524_526_535_576_578_586_587_594_596_599_601_62_645_646_647_648_649_650_651_669_740_954
idx_1019	1004_1036_1037_1069_1096_1107_1117_1119_190_20_27_38_393_455_475_476_572_583_644_661_667_71_790_791_8_813_875
idx_1020	1038_1099_1101_1110_22_292_43_630_633_636_638_641_655
idx_1021	1005_1009_1036_1037_1038_1076_1139_1154_1163_1165_135_155_16_177_180_181_183_185_187_192_195_197_199_205_207_213_216_29_297_298_349_37_373_393_395_396_397_400_401_408_41_411_412_413_457_472_473_545_615_698_734_757_764_874_876_877_954
idx_1022	1084_1121_1139_203_207_593_594_595_596_670_877
idx_1023	1038_1101_1139_258_333_369_372_56_949_995
idx_1024	1029_1126_1129_1139_1163_1165_134_149_24_260_34_355_359_383_437_439_614_712_713_714_715_716_717_718_732_937
idx_1025	1036_1038_1121_1139_196_197_199_200_202_203_204_205_206_207_348_452_462_464_467_474_669_687_699_701_877_879_964_990
idx_1026	1000_1036_1038_1069_1099_1101_1121_1163_1165_286_292_321_339_356_369_370_380_382_546_547_548_562_612_613_614_615_62_630_633_636_637_638_641_647_650_651_672_673_990_991
idx_1027	1005_102_1027_1029_103_1036_1037_1044_1129_1132_1139_14_260_330_331_36_372_394_435_437_439_444_472_521_688_707_718_721_732_757_764_948
idx_1028	1036_1126_198_206_240_461_877_904
idx_1029	1000_1036_1068_1069_1082_1099_1101_1108_1121_1129_1139_1163_1165_133_138_146_148_152_159_162_163_164_166_172_174_185_186_187_188_199_200_212_214_215_217_223_230_231_244_280_281_282_283_284_286_287_289_290_291_292_299_304_321_339_370_383_452_455_460_462_464_467_476_536_547_548_549_562_584_585_586_587_62_645_646_647_648_649_650_651_652_866_867_879_954_990
idx_1030	1036_1069_1101_1163_1165_15_16_163_17_19_20_22_23_25_27_292_38_455_475_476_546_548_62_635_637_639_789_791_872_954
idx_1031	1004_1036_178_202_393_445_877
idx_1032	1036_1069_1121_1163_1165_148_160_163_459_464_540_545_546_547_548_562_577_578_589_591_594_596_673_677_679_868
idx_1033	1036_1038_11_137_141_144_147_15_155_157_159_162_22_221_223_225_226_232_235_237_239_242_244_245_255_303_33_350_352_353_355_357_359_377_379_473_474_646_701_734_867_889_905_906_990
idx_1034	1038_1139_1163_147_154_161_162_165_166_167_168_272_273_356_474_62_701_867_871_944_991
idx_1035	1004_1005_1101_1121_1126_1127_1136_1163_1165_19_20_21_23_24_300_302_392_393_397_399_401_629_630_631_635_637_638_639_671_673_690_697_703_704_724_725_726_789_954
idx_1036	1084_1121_593_594_595_596_670
idx_1037	1036_1122_1139_1163_1165_141_15_155_156_157_159_161_162_176_185_186_187_188_212_215_232_464_599_601_676_679_681_867
idx_1038	1020_1154_424_761_762
idx_1039	1000_1036_1069_148_151_160_163_169_172_174_176_196_374_39_540_545_546_547_548_867_868_872
idx_1040	1004_1005_1099_1121_1126_1163_1165_21_382_392_393_396_397_398_400_401_613_614_636_638_641_647_650_651_671_672_673_690_700
idx_1041	1036_1068_221_223_231_303_536_889_990
idx_1042	1036_1069_1101_1127_1163_1165_156_157_161_162_183_184_187_188_23_27_300_302_38_39_399_40_401_41_43_475_546_548_629_630_632_635_637_638_640_652_654_699_701_703_704_725_726_791_867_874_954
idx_1043	1038_1071_1101_1110_1163_1165_12_18_202_208_209_210_211_212_214_215_216_217_258_280_281_283_290_352_355_359_369_371_43_445_655_787_879_937_954_990_995
idx_1044	1000_1069_1071_1101_1139_1163_1165_160_163_172_176_258_302_355_359_369_370_371_372_380_381_546_547_548_559_637_638_867_868_937_954_995
idx_1045	102_1029_103_1036_1037_1038_1087_1129_1139_151_172_174_175_196_206_339_34_348_36_38_436_437_444_448_449_452_460_462_464_465_467_472_473_474_603_699_701_709_732_757_764_790_872_879_990
idx_1046	1037_1054_1096_1119_1139_412_435_488_521_523_524_525_526_572_583_604_608_667_685_689_71_765_814_875
idx_1047	1004_1036_1101_1129_1163_1165_134_140_150_20_23_260_27_339_367_372_42_43_460_467_629_632_635_637_640_710_712_713_716_717_791
idx_1048	1075_1127_1138_1139_1163_1165_399_401_468_574_576_578_699_701_702_725_726
idx_1049	1000_1036_1126_1163_1165_133_134_135_182_199_201_262_263_266_29_300_302_304_32_348_375_378_864_874_954
idx_1050	1005_1036_1038_1044_1069_1099_11_1101_1121_1126_1127_1128_1132_1139_1153_1162_1163_1165_12_137_147_148_15_159_16_162_163_167_175_185_187_193_204_206_21_213_216_22_23_239_240_258_259_262_263_27_29_294_301_302_311_313_33_330_331_34_348_35_353_355_357_359_36_367_369_37_371_372_379_381_396_397_398_399_400_401_42_43_451_473_474_482_484_485_486_487_510_512_524_526_540_545_546_547_548_550_556_557_559_58…
idx_1051	1036_1044_220_226_294_298_304_483_485_487_954_956
idx_1052	1038_1110_22_315_377_652_966_990
idx_1053	1101_1110_1111_43_628_652_654_66_791
idx_1054	1036_1038_11_137_147_165_174_191_22_225_226_239_245_315_33_330_332_379_445_446_450_451_452_456_457_458_459_460_473_474_476_549_646_654_701_734_763
idx_1055	1038_1101_1121_1126_1128_1139_1163_1165_12_167_180_191_193_206_213_216_23_258_29_34_348_36_369_372_41_473_474_510_512_524_526_550_594_596_599_601_606_62_628_629_630_632_635_637_638_640_669_687_688_689_691_692_693_701_703_704_790_791_874_876_995
idx_1056	1005_1009_1037_1133_395_411_720_722
idx_1057	1075_1080_1096_1117_1119_117_391_432_572_580_661_667
idx_1058	1126_1163_1165_149_24_261_263_34_635_637_639_789_937
idx_1059	1029_1030_1036_1087_1088_1126_1129_134_24_341_383_439_441_461_522_602_609_614_689_712_713_714_715_716_717_718
idx_1060	1004_1036_1038_1075_1138_1139_1163_1165_141_143_145_15_153_154_155_156_157_158_159_161_162_167_172_185_186_187_188_209_212_215_232_290_34_36_391_452_462_464_467_468_474_510_512_524_526_562_574_576_577_578_594_596_599_601_701_790_867_871_879_954_990
idx_1061	1036_1038_1055_1060_1087_1121_1126_1129_1139_134_14_196_197_199_200_202_203_204_205_206_207_24_260_348_36_372_383_452_453_461_462_464_467_474_527_529_604_606_614_669_687_693_699_701_712_713_714_715_716_717_738_877_879_964_990
idx_1062	1005_1036_1044_1126_1129_1132_1163_1165_133_134_135_139_262_263_330_339_396_397_398_400_401_460_467_482_483_486_487_693_695_696_698_700_707_721_864_948
idx_1063	1004_1036_1075_1163_1165_136_141_143_145_15_153_155_156_157_159_161_162_18_19_206_207_229_230_231_232_234_237_266_279_280_283_284_285_30_311_313_321_322_348_349_375_376_378_421_445_446_576_577_578_645_699_7_867_877_879_900_944_954_970_990
idx_1064	1000_1036_1066_1069_1075_1139_1163_1165_136_137_138_158_161_292_374_376_378_379_452_455_462_464_467_476_535_576_578_740_865_954
idx_1065	1036_1044_1129_1132_151_175_330_339_460_467_473_483_485_487_707_721_872_948
idx_1066	1036_1165_162_187_216_221_223_263_302_303_313_350_351_352_357_359_487_512_548_559_587_591_889_990
idx_1067	1036_1038_1069_11_1101_1110_1163_1165_137_147_148_161_162_172_182_187_188_199_22_223_23_239_257_27_280_282_284_286_287_289_291_299_302_321_33_339_356_367_369_379_38_39_40_41_42_43_473_474_475_540_545_546_547_548_562_62_629_632_635_637_638_640_646_652_654_701_734_791_867_874_954_990_991
idx_1068	1036_1038_1069_1163_1165_136_137_147_156_158_161_172_199_223_280_282_284_286_287_289_291_299_302_321_339_356_546_548_562_62_652_865_867_954_990_991
idx_1069	1036_11_221_223_303_350_351_353_354_357_358_787_889_990
idx_1070	1000_1036_1068_1069_1099_1121_1126_138_148_152_164_292_370_382_459_461_464_536_562_671_672_673
idx_1071	1037_1096_1117_1119_131_471_572_583_644_661_667_71_813_875
idx_1072	1005_1036_1044_1132_1139_1165_162_187_216_263_302_313_330_331_357_359_396_397_482_483_487_512_526_548_559_587_591_596_601_707_721_948
idx_1073	1124_1125_1128_1129_1139_606_683_685_686_69_749
idx_1074	1009_1011_1036_1037_1139_178_204_207_412_416_445_458_472_757_764_877
idx_1075	1087_1122_1126_1129_1130_1135_1139_341_439_464_465_607_669_675_676_677_678_679_689_695_709_710_718_723_736_737_747
idx_1076	1030_1036_1087_1088_178_204_441_445_465_602_609_709_877
idx_1077	1038_137_142_143_145_146_147_15_229_368_866_867_994
idx_1078	1019_102_1029_103_1037_433_444_448
idx_1079	1036_141_146_15_155_157_159_162_166_174_232_244_304_867
idx_1080	1038_1044_1071_1101_1139_1163_1165_258_287_294_298_352_355_359_369_371_372_451_479_482_483_484_486_487_553_937_954_990_995
idx_1081	136_145_19_231_237_295_30_339_348_349_378_421_645_699_7_954_986_990
idx_1082	1038_1071_1101_1126_1128_1163_1165_12_179_258_310_312_323_35_36_369_371_456_485_487_629_630_637_638_688_703_704_790_995
idx_1083	1036_1126_1129_1136_1139_1163_1165_27_271_273_29_301_302_33_339_34_35_36_37_460_461_467_597_697_698_724_726_727_729_745_748_790
idx_1084	1036_1099_1126_1163_1165_165_167_175_268_269_272_273_613_614_615_636_638_641_650_651_672_673_944
idx_1085	1004_1036_1038_1069_1071_1101_1121_1126_1129_1139_135_148_149_155_165_174_191_225_226_245_258_286_29_294_300_301_302_315_321_330_332_339_34_352_355_359_369_37_370_371_372_381_393_42_43_445_446_450_451_452_456_457_458_459_460_461_464_467_476_540_545_546_547_548_549_555_556_557_558_559_562_613_615_653_654_690_698_734_763_791_937_954_990_995
idx_1086	1004_1036_151_153_169_172_174_175_176_196_266_267_268_269_270_271_272_273_31_321_37_38_39_393_456_473_706_790_867_872_944
idx_1087	1075_1138_293_468_574_576_577_578_954
idx_1088	1038_1101_1126_1153_193_204_228_369_446_631_632_633_634_639_640_641_642_703_964
idx_1089	1004_1036_1037_1042_1043_1096_1117_1119_20_393_40_42_454_477_479_572_661_667_766_791
idx_1090	1004_1036_136_141_144_145_147_148_149_150_282_284_285_321_446_866_954_970_990
idx_1091	1005_1006_1008_1009_1037_1054_1088_1139_394_402_403_405_406_408_411_412_435_521_523_524_525_526_560_604_608_656_685_689_750_751_765
idx_1092	1044_1069_1071_1165_156_157_183_184_26_261_27_273_29_30_300_302_31_32_33_34_35_36_482_483_546_555_790_867_874_937_954
idx_1093	1005_1126_1136_1139_316_337_396_398_400_467_59_697_700_969_982
idx_1094	1084_1121_1122_1139_1163_510_524_577_589_594_596_599_670_677_68
idx_1095	1025_1146_497_499_500_96_97_98
idx_1096	1004_1005_1036_1126_139_149_259_267_382_392_393_396_398_400_461_648_691_700
idx_1097	1037_1047_1054_1101_1162_13_278_431_524_525_570_608_643_950
idx_1098	1036_1038_1082_1108_1163_1165_141_15_155_156_157_158_159_161_162_178_201_229_232_266_279_304_310_312_32_445_549_577_578_584_585_586_587_645_646_867_877_900_954
idx_1099	1005_1126_1129_247_363_396_398_400_693_695_696_698_700_992
idx_1100	1009_1122_1135_1139_412_464_592_597_675_680_723_742
idx_1101	1036_1037_1038_1044_1110_1133_19_22_287_43_448_449_451_482_484_486_653_720_722_990
idx_1102	1005_1036_1037_1127_1133_1162_394_397_399_401_448_449_667_700_701_704_705_720_722
idx_1103	1036_1038_11_137_147_219_22_220_221_223_225_226_239_255_303_33_350_352_353_355_357_359_377_379_473_474_646_701_734_884_889_956_990
idx_1104	1036_1101_1126_1129_1163_1165_15_16_22_24_339_372_460_467_629_631_635_637_639_693_695_696_698_712_713_716_717_789
idx_1105	1000_1036_1099_1121_1126_1163_1165_133_134_135_138_139_262_263_380_459_464_562_613_648_671_672_673_692_695_864
idx_1106	1036_1038_1069_1082_1163_1165_16_177_181_182_183_184_185_186_187_188_192_213_216_373_374_545_549_585_586_587_645_646_874_990
idx_1107	1027_1055_1129_1139_435_437_521_529_63_738
idx_1108	1108_1163_1165_300_302_586_587_645_954
idx_1109	1004_1005_1096_1127_1139_392_393_397_399_401_488_572_583_699_701_702_71_814_875
idx_1110	1036_1038_1044_1069_1132_148_287_330_378_379_451_455_476_482_483_484_485_486_487_540_545_546_547_548_707_721_948_990
idx_1111	1000_1036_1038_1069_11_137_142_147_148_151_17_172_22_233_239_33_356_374_379_473_474_540_545_546_547_548_62_646_701_734_866_867_872_874_990_991
idx_1112	1036_1126_144_175_204_235_238_245_259_294_35_461_474_690_698_905
idx_1113	1000_1036_1099_1101_1108_1121_1126_133_164_203_290_291_373_375_376_377_378_379_380_381_382_383_459_464_536_540_562_614_615_628_648_692_695_877_954
idx_1114	1000_1004_1036_1069_1101_164_20_23_27_373_375_377_378_379_38_380_381_382_475_536_540_546_547_548_629_632_635_637_640_652_654_791_954
idx_1115	1055_1101_1129_1139_258_372_529_738_995
idx_1116	1036_1038_1139_1163_1165_141_146_147_15_153_154_155_156_157_158_159_161_162_166_167_174_232_244_304_317_324_332_335_34_36_452_462_464_467_474_510_512_524_526_594_596_599_601_61_701_790_867_871_973_974_981
idx_1117	1005_1006_1008_1139_1165_396_397_402_405_406_512_526_560_596_601
idx_1118	1082_1108_584_585_586_587_645_646
idx_1119	1005_1163_1165_16_213_216_316_337_396_397_400_401_59_874_966_969_982
idx_1120	1036_1038_1069_1099_11_1101_1121_1126_1129_1153_1162_1163_1165_12_137_147_148_15_159_16_162_163_165_174_175_185_187_191_204_213_216_22_225_226_23_239_240_245_259_262_263_27_29_294_301_302_311_313_315_33_330_332_339_35_353_355_357_359_367_369_37_371_372_379_381_42_43_445_446_450_451_452_456_457_458_459_460_461_464_467_473_474_476_485_487_510_512_540_545_546_547_548_549_556_557_559_562_586_587_589_…
idx_1121	1163_214_357_358_359_990
idx_1122	1036_15_219_220_304_367_867_884_956_994
idx_1123	1122_1135_1139_464_592_597_675_680_723
idx_1124	1036_151_175_242_244_473_867_872_906
idx_1125	1036_1126_1163_1165_15_16_165_167_17_175_19_22_24_268_269_272_273_284_635_637_639_789_872_944_954
idx_1126	1004_1005_1036_1071_1075_1082_1108_1129_1139_1163_1165_339_34_36_383_386_391_392_393_396_397_400_401_452_460_462_464_467_549_555_559_576_578_584_585_586_587_647_648_649_650_651_691_790_8
idx_1127	1036_1038_141_144_151_169_172_174_175_176_195_196_233_234_235_237_238_239_245_39_473_867_872_874_879_905_990
idx_1128	1036_136_145_172_177_19_199_220_221_223_226_231_237_255_280_282_284_286_287_289_291_299_30_303_304_348_349_350_352_353_355_357_359_377_378_421_645_652_699_7_874_889_937_954_956_990
idx_1129	1036_1038_135_165_174_182_191_225_226_245_315_330_332_445_446_450_451_452_456_457_458_459_460_473_476_549_654_763_864_874
idx_1130	1004_1101_20_258_34_372_43_790_791_8_937_995
idx_1131	1004_1005_1036_1075_1121_21_290_322_381_391_392_393_459_464_554_562_576_577_578
idx_1132	1003_1036_1038_1069_1075_1138_1139_143_18_198_206_207_230_234_240_241_280_290_376_379_385_445_452_455_462_464_467_468_474_476_576_577_578_701_739_877_879_904_954
idx_1133	1036_1125_1139_1154_135_151_155_169_176_181_195_37_393_473_545_615_683_685_698_734_867_872_874
idx_1134	1036_1163_159_185_213_221_223_262_301_303_311_353_355_357_358_359_485_510_547_557_586_589_889_990
idx_1135	177_180_192_199_29_304_874_876_954_956
idx_1136	1083_1121_203_291_459_463_554_588_589_590_591_692_744
idx_1137	1038_1042_1043_1044_1069_1101_163_23_369_40_42_451_454_477_479_482_484_486_62_629_632_635_637_640_766_791
idx_1138	1036_255_286_321_339_350_352_353_355_357_359_377_562_990
idx_1139	1036_1038_1082_242_245_585_586_587_646_906
idx_1140	1036_1110_1163_1165_136_145_172_182_19_199_223_231_237_255_27_280_282_284_286_287_289_291_299_30_321_339_348_349_350_351_352_353_355_357_358_359_367_377_378_39_40_41_42_421_43_475_562_635_637_640_645_652_654_699_7_791_874_954_990
idx_1141	1036_1038_1071_1083_1163_1165_16_177_179_183_185_187_192_203_210_213_216_255_291_373_459_463_473_554_588_589_590_591_874_879_990
idx_1142	1000_1036_1101_1121_1163_1165_136_138_146_15_156_158_16_161_166_169_17_172_174_176_18_19_196_20_21_22_23_24_244_25_300_302_304_380_381_39_629_630_631_635_637_638_639_671_673_789_791_865_867_872_877_954
idx_1143	10_1004_1005_1036_1038_1044_1132_1139_1163_1165_21_256_27_271_273_287_29_301_302_31_33_330_331_34_35_36_37_396_397_398_399_400_401_451_482_483_484_486_487_6_707_721_790_8_9_948_990
idx_1144	1038_1101_1163_1165_149_153_156_157_158_159_161_162_229_258_279_34_355_359_369_790_866_867_900_937_954_995
idx_1145	1005_1127_1162_363_397_399_401_571_704_705_992
idx_1146	1004_1036_1075_1126_1138_1139_1163_1165_133_134_135_167_193_206_262_263_34_348_391_452_462_464_467_468_474_550_574_576_578_687_688_689_691_692_693_864
idx_1147	1000_1036_1068_1121_1122_1139_1163_1165_133_148_152_159_162_164_176_185_186_187_188_212_214_215_217_231_464_536_547_548_676_677_678_679_681_695_866_867_990
idx_1148	1000_1036_1075_1121_1126_1139_1163_1165_133_141_15_155_156_157_159_161_162_206_207_229_232_279_293_310_312_322_348_349_375_376_378_459_464_562_576_577_578_589_591_594_596_613_669_671_672_673_677_679_867_877_900_954
idx_1149	1000_1038_1099_1101_1108_1121_1126_1127_1129_1165_12_161_188_215_217_23_272_357_358_359_369_370_371_372_380_381_400_401_43_486_548_578_587_591_596_612_613_629_630_637_638_639_640_641_647_651_673_679_703_704_716_717_726_729_787_789_791
idx_1150	1004_1036_1037_1069_1096_1107_1117_1119_190_20_27_38_393_455_475_476_572_583_644_661_667_790_791_8_875
idx_1151	1036_153_177_220_223_226_27_29_30_300_301_302_304_32_33_34_35_37_790_867_874_937_954_956
idx_1152	1000_1036_1069_1121_1163_1165_133_138_156_157_158_161_162_164_220_223_226_290_291_292_300_302_304_373_375_377_378_379_536_540_546_547_548_865_867_954_956
idx_1153	1036_1038_1069_1163_145_147_148_160_163_221_223_225_226_303_304_357_358_359_540_545_546_547_548_867_868_889_956_990
idx_1154	1036_141_15_155_157_159_162_178_201_229_232_266_279_304_32_445_867_877_900_954
idx_1155	1036_1038_1068_1069_1101_1121_1126_1129_148_152_163_165_174_191_225_226_245_315_330_332_339_369_371_372_381_43_445_446_450_451_452_456_457_458_459_460_461_464_467_476_536_549_562_613_62_654_763_791
idx_1156	1004_1036_1096_1117_146_15_166_174_20_244_26_304_367_39_393_479_572_661_71_790_791_8_813_867_994
idx_1157	1036_1068_1075_230_231_290_468_536_562_879_990
idx_1158	1004_1036_1038_1071_1139_1163_1165_141_143_145_146_147_15_150_153_155_156_157_159_161_162_166_174_176_185_186_187_188_202_209_212_215_232_244_289_304_310_312_35_36_386_451_456_485_487_555_556_557_558_559_690_691_790_866_867_879_990
idx_1159	1005_1044_1111_1139_31_656_665_688_9
idx_1160	1036_1122_1126_1135_1139_198_206_207_240_464_675_676_677_678_679_681_723_877_904
idx_1161	1005_1037_1054_1139_316_337_394_412_435_521_523_524_525_526_59_604_608_685_689_765_969_982
idx_1162	1036_1038_1069_1082_1139_1163_1165_26_27_271_273_29_301_302_33_34_35_36_37_545_549_551_585_587_646_790
idx_1163	1000_1036_1038_1099_11_1126_1163_1165_138_156_157_161_162_178_201_206_229_257_266_279_292_304_32_33_348_369_375_376_378_445_613_614_615_636_638_641_650_651_672_673_867_877_900_954
idx_1164	1004_1036_1075_1121_1126_1138_1139_1163_1165_15_16_167_19_193_20_206_21_22_24_293_322_34_348_391_452_462_464_467_468_474_550_574_576_578_635_637_639_669_687_688_689_691_692_693_789_954
idx_1165	1036_142_143_151_169_17_175_178_18_195_196_197_199_204_206_207_230_233_234_280_374_376_41_445_473_867_872_874_877_879
idx_1166	1036_136_137_156_158_161_220_223_226_304_865_867_954_956
idx_1167	1101_1121_1165_19_21_23_24_300_629_630_637_639_671_789_954
idx_1168	1004_1036_1044_1075_1129_134_140_150_20_201_260_266_295_30_304_32_33_339_340_341_372_391_393_40_460_467_482_484_486_576_577_578_710_790_791_8_954_986
idx_1169	1005_1036_1127_1132_1139_330_331_397_399_401_699_701_702_707_721_948
idx_1170	1084_1121_1163_1165_21_24_593_596_635_637_639_670_789
idx_1171	1036_1038_1110_1111_1122_1126_1139_1163_1165_158_161_17_18_186_188_19_205_206_207_212_213_214_215_216_217_22_297_298_354_355_358_359_37_39_41_43_464_475_484_486_635_637_639_640_653_66_665_676_677_678_679_681_789_791_874_877_990
idx_1172	1036_1038_1044_1069_148_287_340_378_379_451_455_476_479_482_483_484_485_486_487_540_545_546_547_548_990
idx_1173	10_1036_1038_1126_137_144_149_177_221_233_235_236_237_238_245_255_259_261_262_263_286_321_339_34_352_355_359_461_562_790_866_874_905_937_990
idx_1174	1004_1005_1036_1044_1071_1075_1087_1121_1126_1139_1163_1165_133_206_209_210_211_213_215_216_217_255_268_269_272_273_283_284_290_321_322_323_348_350_351_352_353_355_357_358_359_377_392_393_396_398_400_461_482_483_485_486_487_555_556_557_558_559_562_576_577_578_597_613_671_672_673_677_679_687_688_690_691_699_700_710_714_715_716_717_728_729_748_879_944_970_990
idx_1175	1000_1005_1036_1038_1044_1069_1071_1082_11_1101_1121_1122_1126_1129_1136_1139_1163_1165_137_147_148_149_167_172_175_193_199_204_206_22_221_223_239_259_263_267_272_273_280_282_284_286_287_289_291_294_299_302_312_313_321_323_33_339_34_341_348_35_356_369_371_379_383_398_400_401_461_473_474_486_487_540_545_546_547_548_550_559_562_587_597_62_637_638_646_648_652_672_673_677_679_687_688_690_692_693_694_…
idx_1176	1005_1101_1111_1121_1126_1127_1128_21_371_381_392_396_397_398_399_400_401_613_628_656_690_700_703_704
idx_1177	1038_1071_1163_1165_136_137_150_159_162_289_456_555_559_866_990
idx_1178	1069_1099_1101_1121_1165_292_370_380_546_612_613_614_615_629_630_638_641_647_651_671_673
idx_1179	1036_141_143_15_155_157_159_162_178_229_232_279_445_866_867_877_900
idx_1180	1036_1038_1099_1108_1121_1126_1139_167_193_206_292_34_348_382_452_462_464_467_474_550_584_597_613_614_615_649_650_651_669_671_672_673_687_688_689_691_692_693_701_744_748
idx_1181	1005_1036_1037_1044_1108_1133_1139_1162_1163_1165_396_397_400_401_448_449_482_483_486_487_584_586_587_646_650_667_688_720_722
idx_1182	1005_1071_256_690
idx_1183	1000_1005_1036_1044_1121_1132_1163_1165_133_164_21_330_373_377_379_396_397_400_401_482_483_486_487_536_540_547_548_707_721_948
idx_1184	1036_1126_1163_1165_133_134_135_165_167_175_262_263_268_269_272_273_864_944
idx_1185	1036_1068_231_286_321_339_536_562_990
idx_1186	1036_1088_27_367_42_43_466_609_654_791
idx_1187	1004_1036_1042_1043_1044_20_393_40_42_454_477_479_482_484_486_791
idx_1188	1004_1036_1071_1126_1163_1165_133_134_135_262_263_323_35_371_386_451_555_559_688_864
idx_1189	1005_1037_1044_1054_1132_1139_331_394_412_435_521_523_524_525_526_604_608_685_688_689_707_721_750_751_765_948
idx_1190	1004_1005_1071_1126_1139_1163_1165_149_256_259_260_34_355_359_392_393_396_397_398_400_401_690_700_937
idx_1191	1005_1036_1038_1044_1069_11_1132_1139_1163_137_147_148_22_239_287_33_330_331_356_379_400_401_473_474_486_487_540_545_546_547_548_62_646_701_707_721_734_948_990_991
idx_1192	1036_1108_1129_1163_1165_339_383_460_467_646_649_651_725_726_728_729
idx_1193	1005_1036_1044_1099_1121_1126_1129_1132_1163_1165_21_330_339_382_396_397_398_400_401_460_467_482_483_486_487_613_614_615_636_638_641_650_651_671_672_673_693_695_696_698_700_707_721_948
idx_1194	1004_1036_1163_1165_155_165_20_266_267_268_269_27_270_271_272_273_284_367_39_40_42_43_635_637_640_652_791_867_944_954
idx_1195	1066_1069_1075_1139_206_290_376_535_740_879
idx_1196	1049_1139_1165_155_168_268_269_511_514_515_516_782_944
idx_1197	1003_1036_1069_1075_1099_1101_1108_1121_1138_1139_1163_1165_163_292_370_385_452_455_462_464_467_468_476_510_512_524_526_576_578_586_587_594_596_599_601_62_645_646_647_648_649_650_651_669_739_954
idx_1198	1036_151_175_473_872
idx_1199	1044_1071_11_1101_1165_12_14_217_272_300_350_351_352_357_358_482_483_555_6_629_630_7_787_9_954_990
idx_1200	1004_1005_1036_1096_1117_1126_1139_167_175_193_204_206_259_294_34_348_35_392_393_396_398_400_461_474_479_550_572_583_644_661_687_688_689_690_691_692_693_698_700_71_813_875
idx_1201	1004_1036_1075_1096_1117_117_387_388_389_390_391_393_479_561_572_580_661_861
idx_1202	10_1004_1036_1038_1071_11_1139_135_137_147_149_150_153_165_174_191_22_225_226_239_245_257_26_266_283_289_297_31_315_321_33_330_332_369_37_379_386_393_445_446_450_451_452_456_457_458_459_460_473_474_476_549_646_654_701_706_734_741_763_790_8_866_867_954
idx_1203	1036_1126_1127_1129_1136_1139_1162_1163_1165_135_155_159_162_175_185_187_204_213_216_259_262_263_294_301_302_311_313_339_35_353_355_357_359_37_393_460_461_467_474_485_487_510_512_545_547_548_556_557_559_586_587_589_591_615_690_697_698_701_724_725_726_727_728_729_734
idx_1204	1005_1006_1126_1139_167_193_206_34_348_396_398_400_402_405_408_474_550_560_656_687_688_689_691_692_693_700
idx_1205	1036_1038_1069_1070_11_1139_1163_1165_141_15_151_153_154_155_156_157_158_159_160_161_162_163_167_207_229_232_257_27_279_33_34_349_36_369_379_38_452_455_462_464_467_474_476_510_512_524_526_544_549_550_594_596_599_601_701_790_867_868_871_872_877_900_954
idx_1206	1121_1139_615_669_744
idx_1207	1126_1163_1165_167_175_268_269_272_273_398_400_672_673_677_679_714_715_716_717_728_729_944
idx_1208	1005_1036_1037_1044_1126_1133_1139_178_198_206_207_240_396_398_400_445_448_449_483_485_487_688_700_720_722_877_904
idx_1209	1036_1038_1126_135_139_144_182_192_235_236_238_245_461_473_864_874_905
idx_1210	1019_1021_1037_1091_423_425_433_610
idx_1211	1036_1038_147_15_16_192_200_286_315_321_339_367_368_375_377_473_562_867_874_879_966_990_994
idx_1212	1036_1126_1127_1139_1163_1165_155_165_167_168_175_268_269_272_273_284_399_401_699_700_701_702_703_725_726_944_954
idx_1213	1036_1071_1083_11_1163_1165_14_203_208_211_214_217_270_272_291_350_351_353_354_357_358_463_554_588_591_787_879_990
idx_1214	1005_1036_1038_1121_1126_1139_16_195_196_197_199_200_202_203_204_205_206_316_337_348_375_377_396_398_400_41_452_462_464_467_474_59_669_687_699_700_701_874_877_879_964_966_969_982_990
idx_1215	1036_1139_136_143_145_178_19_198_207_231_237_240_255_280_286_30_321_339_348_349_350_352_353_355_357_359_377_378_421_445_562_645_699_7_866_874_877_904_954_990
idx_1216	1038_1110_22_356_62_652_990_991
idx_1217	1122_1129_67_695
idx_1218	1036_1088_146_15_166_174_244_304_367_466_609_867_994
idx_1219	1005_1006_1101_1111_1121_1126_1127_21_371_381_396_397_398_399_400_401_402_408_613_628_656_657_700_703_704
idx_1220	1000_1036_1121_1126_1139_133_164_167_193_206_34_348_373_377_379_383_452_462_464_467_474_536_540_550_615_687_688_689_691_692_693_744
idx_1221	1101_1126_1128_1129_1163_1165_372_606_629_630_637_638_69_693_695_696_698_703_704_725_726_728_729
idx_1222	1036_11_1122_1139_1163_1165_14_214_217_270_272_353_354_357_358_592_597_676_679_680_681_787
idx_1223	1036_1122_1135_1139_1163_1165_15_176_185_186_187_188_212_215_367_464_635_637_639_675_676_679_681_723_789_867_994
idx_1224	1004_1005_1036_1071_1075_1096_1162_386_391_392_393_398_399_557_558_572_577_667_733
idx_1225	1005_1006_1008_1036_1071_1088_1139_200_202_206_256_402_405_406_560_609_879
idx_1226	10_1038_1154_181_29_299_6_70_763_790_874_990
idx_1227	1000_1036_1038_1163_1165_138_141_147_15_151_153_155_156_157_158_159_16_161_162_169_172_192_195_196_200_213_214_216_217_232_286_29_315_321_339_375_377_473_547_548_562_635_637_639_789_790_865_867_872_874_879_966_990
idx_1228	1054_1087_427_527_605_689_736_737
idx_1229	1036_1044_1108_1139_1163_1165_294_298_340_479_482_483_486_487_584_586_587_645_646_688_954
idx_1230	1004_1029_103_1037_1101_1129_1139_1163_1165_12_134_140_150_260_271_273_301_302_34_36_372_437_439_444_572_710_712_713_716_717_718_732_790_8
idx_1231	1036_1042_1043_1044_1126_1139_1163_1165_175_204_206_259_294_348_35_398_40_400_42_454_461_474_477_479_482_483_485_486_487_597_672_673_677_679_688_690_698_714_715_716_717_728_729_748_877_954
idx_1232	1005_1036_1071_1083_1126_1127_1137_1139_1163_1165_191_193_194_204_205_314_397_399_401_555_559_588_591_690_699_700_701_702_703_725_726_730_964
idx_1233	1036_1038_1126_1127_1129_1136_1139_1162_1163_1165_135_141_144_155_158_159_161_162_175_176_185_186_187_188_204_205_212_213_214_215_216_217_233_235_237_238_239_245_259_262_263_294_297_298_301_302_311_313_339_35_353_354_355_357_358_359_37_393_460_461_467_474_484_485_486_487_510_512_545_547_548_556_557_559_586_587_589_591_615_690_697_698_701_724_725_726_727_728_729_734_866_867_874_905_990
idx_1234	1004_1036_1101_1126_139_149_175_20_204_23_259_267_27_294_348_35_367_371_382_42_43_461_474_629_632_635_637_640_648_652_654_690_691_698_703_791_954
idx_1235	1129_295_339_986
idx_1236	1071_1139_154_167_691_735_871
idx_1237	1004_1036_1071_1163_1165_136_137_139_140_150_158_161_287_386_451_555_559_865_866_954
idx_1238	1122_1163_599_679
idx_1239	1005_1036_1037_1038_1044_1133_1139_1163_1165_145_146_147_15_166_174_176_185_186_187_188_212_215_244_287_304_367_396_397_400_401_448_449_451_482_483_484_485_486_487_635_637_639_688_720_722_789_867_990_994
idx_1240	1004_1005_1036_1037_1071_1096_1139_34_36_386_392_393_394_448_449_452_462_464_467_572_583_661_691_790_8_875
idx_1241	40_652_791_954
idx_1242	1000_1126_1163_1165_133_149_261_262_263_34_383_547_548_864_937
idx_1243	1071_1083_1137_202_203_289_291_314_375_377_495_730_879_964_966_990
idx_1244	1005_1126_1127_1136_397_399_401_690_697_700_703_724_725_726
idx_1245	1005_1006_1009_1036_1038_1139_1163_1165_15_176_185_186_187_188_212_215_367_368_396_397_400_401_402_403_405_408_412_452_462_464_467_474_560_635_637_639_656_701_789_867_994
idx_1246	10_1036_1038_1082_11_1139_1163_1165_14_214_217_270_272_353_354_357_358_545_549_551_585_587_6_645_646_787_990
idx_1247	1084_1139_593_594_595_596_670
idx_1248	1036_1038_1087_1139_141_147_15_155_157_159_162_176_232_460_462_465_604_606_669_693_709_867
idx_1249	1036_1126_1129_1136_1139_1163_1165_133_134_149_177_255_259_260_261_262_263_339_34_355_359_398_400_460_461_467_597_672_673_677_679_697_698_714_715_716_717_724_725_726_727_728_729_745_748_864_937
idx_1250	1036_1038_11_1129_144_201_235_236_237_257_266_295_304_32_33_339_369_460_467_905_954_986_990
idx_1251	102_1027_1029_1037_1129_1139_14_260_317_324_336_36_372_435_437_439_444_521_61_718_973_974_981
idx_1252	1005_1036_1044_1099_1121_1126_1132_1163_1165_21_330_382_396_397_398_400_401_482_483_486_487_615_636_638_641_650_651_671_672_673_700_707_721_948
idx_1253	1005_1006_1044_1139_31_402_405_408_560_656_688_9
idx_1254	1036_1163_159_161_162_185_213_219_220_262_301_302_304_311_353_355_485_510_547_557_586_589_867_884_954_956
idx_1255	1055_1070_1087_1129_1139_14_260_36_372_462_527_529_544_550_604_606_669_693_738
idx_1256	1036_177_195_197_199_201_204_220_223_226_280_304_40_41_874_877_954_956
idx_1257	1036_177_220_223_226_27_304_367_40_41_42_43_652_791_874_954_956
idx_1258	1038_1055_1101_1121_1126_1128_1129_1139_1163_1165_12_167_193_206_258_34_348_36_372_474_510_512_524_526_529_550_594_596_599_601_606_62_628_629_630_637_638_669_687_688_689_691_692_693_701_703_704_738_790_995
idx_1259	1009_1036_1139_141_15_155_157_159_162_207_229_232_279_349_412_457_867_877_900_954
idx_1260	1000_1004_1036_1069_1082_1101_1108_1129_1139_1163_1165_156_157_161_162_183_184_187_188_20_23_27_300_302_339_34_36_367_38_383_39_40_41_42_43_452_460_462_464_467_475_545_546_547_548_549_584_585_586_587_629_630_632_635_637_638_640_645_646_647_648_649_650_651_652_654_790_791_867_874_954
idx_1261	1044_1071_1139_206_283_284_321_323_348_688_691_699_731_879_970_990
idx_1262	1036_144_200_234_235_879_905
idx_1263	1005_1036_1038_1044_11_1126_1127_1132_1139_1163_1165_136_145_19_201_231_237_257_266_287_29_294_30_300_301_302_304_310_312_32_33_330_348_349_369_378_396_397_398_399_400_401_42_421_451_482_483_484_485_486_487_577_578_645_653_688_699_7_700_707_721_948_954_990
idx_1264	1036_1066_1069_1075_1163_148_160_163_468_535_540_545_546_547_548_578_740_868
idx_1265	1036_1038_135_136_137_146_149_157_159_162_165_166_174_191_225_226_244_245_261_262_263_286_304_315_321_330_332_339_445_446_450_451_452_456_457_458_459_460_476_549_562_654_763_864_866_867_937_990
idx_1266	1036_1139_1163_1165_142_145_146_149_153_156_157_159_161_162_166_172_174_176_177_181_183_184_185_186_187_188_212_215_221_244_255_257_259_260_261_262_263_304_34_355_359_790_866_867_874_937_954_956_990
idx_1267	1009_1036_1038_1076_1154_16_177_181_183_185_187_373_395_413_457_473_874
idx_1268	1003_1069_1075_1138_223_292_304_385_468_576_577_578_739_954_956
idx_1269	1019_1020_423_424_448_513_761
idx_1270	1038_1101_18_198_241_369_629_631_635_637_639_789_877_904
idx_1271	1036_1088_151_175_466_473_609_872
idx_1272	1163_187_188_213_874
idx_1273	1036_1071_1083_1163_1165_177_255_256_259_261_262_263_291_352_355_359_463_554_588_591_937_990
idx_1274	1036_1069_148_219_220_292_304_540_545_546_547_548_884_954_956
idx_1275	1004_1036_1038_1096_1139_221_223_225_226_303_348_393_474_488_572_583_699_701_71_814_875_889_990
idx_1276	1036_1154_181_335_41_472_654_666_764_791_874
idx_1277	1075_1138_1139_348_468_562_574_699_990
idx_1278	1036_1127_1163_1165_183_184_187_188_192_199_29_399_401_699_701_725_726_874_954
idx_1279	1055_1087_1126_1129_1139_1163_1165_134_149_24_260_34_355_359_383_461_527_529_614_712_713_714_715_716_717_738_937
idx_1280	1122_1124_1125_1126_1129_1130_1136_1139_439_467_597_676_677_678_679_683_684_685_686_695_697_698_718_724_725_726_727_728_729_745_748
idx_1281	1004_1011_1036_1037_393_416_458_572
idx_1282	1036_1122_1163_1165_16_177_183_184_185_187_188_213_216_373_599_601_676_679_681_874
idx_1283	10_1004_1036_1038_1044_1069_1082_11_1108_1126_1139_1162_1163_1165_14_158_159_161_162_165_172_185_186_187_188_199_212_213_214_215_216_217_223_26_262_263_266_267_268_269_27_270_271_272_273_280_282_284_286_287_289_29_291_292_294_297_298_299_300_301_302_311_313_33_34_35_353_354_355_357_358_359_36_37_393_398_400_42_451_482_483_484_485_486_487_510_512_524_526_545_547_548_549_550_551_556_557_559_585_586…
idx_1284	1036_141_144_220_226_235_304_867_905_956
idx_1285	1006_1007_1072_404_408_560_657
idx_1286	1038_1069_1101_1110_1163_1165_156_157_161_162_169_17_172_174_175_176_183_184_187_188_195_196_209_210_211_215_216_217_268_269_272_273_350_351_352_357_358_359_369_38_39_43_473_546_548_629_631_635_637_639_655_789_867_872_874_879_944_990
idx_1287	1036_1082_1126_1163_1165_398_400_461_550_585_586_587_672_673_677_679_714_715_716_717_728_729
idx_1288	10_1004_1011_1036_1037_1038_1078_1139_27_29_33_34_35_36_37_416_447_458_572_743_790_8
idx_1289	1080_1096_1117_1119_117_432_572_661_667
idx_1290	1071_1139_691_735
idx_1291	1036_1044_1071_1126_1139_1165_162_187_216_217_263_267_272_273_294_298_302_31_312_313_323_340_341_357_358_359_400_479_482_483_487_512_526_548_553_559_578_587_591_596_601_673_679_716_717_729_787_790_9_954_970
idx_1292	1004_1036_1037_1038_1047_1096_1117_1139_178_198_240_241_393_432_445_448_449_452_462_464_467_474_479_488_572_583_701_71_814_875_877_904
idx_1293	102_1029_1036_1037_1087_1126_1129_1139_1163_1165_133_134_135_139_167_193_206_24_262_263_339_34_341_348_383_436_437_439_448_449_452_460_462_464_465_467_474_550_603_614_687_688_689_691_692_693_695_696_698_709_712_713_714_715_716_717_718_732_864
idx_1294	1000_1036_1121_1126_1139_1165_143_156_157_162_178_18_183_184_187_195_196_197_199_200_201_202_203_204_205_206_207_209_210_211_216_263_280_300_302_308_309_312_313_350_351_352_357_359_376_40_400_41_445_487_512_526_548_559_578_587_591_596_601_637_639_671_673_679_716_717_729_789_866_867_874_877_879_954_964_990
idx_1295	1036_1038_1075_1138_1139_1163_1165_143_145_15_172_185_186_187_188_209_212_215_290_367_368_452_462_464_467_468_474_562_574_576_577_578_635_637_639_701_789_867_879_954_990_994
idx_1296	1006_1008_1036_1038_1088_1139_221_223_225_226_303_348_402_405_406_474_560_609_699_701_889_990
idx_1297	1038_1069_1082_1163_356_545_587_62_646_991
idx_1298	1029_1071_1087_1129_1139_14_150_36_436_437_439_603_691_710_718_732
idx_1299	1036_1069_1163_1165_146_148_160_163_166_174_185_186_187_188_212_215_244_304_540_545_546_547_548_867_868
idx_1300	1004_1005_1036_1071_1075_1163_1165_139_140_146_156_158_161_166_174_20_244_26_304_386_39_391_392_393_396_397_400_401_555_559_576_578_790_791_8_865_867
idx_1301	1036_1038_11_1163_1165_136_141_143_145_15_153_155_156_157_158_159_161_162_178_201_229_232_257_266_279_30_304_310_312_32_33_369_445_577_578_790_865_866_867_877_900_944_954
idx_1302	1038_1101_1110_1153_181_182_19_208_22_241_43_631_632_633_634_639_640_641_642_655_990
idx_1303	1036_1068_1071_202_230_231_289_386_451_536_879_990
idx_1304	1036_1127_1163_1165_200_209_210_211_215_216_217_281_283_290_399_401_699_701_725_726_879_954
idx_1305	1038_1083_1101_1121_203_291_369_381_459_463_554_588_589_590_591_613_628_692_744
idx_1306	1036_141_15_155_157_159_162_220_226_232_304_867_956
idx_1307	10_1038_1110_19_22_350_351_353_354_357_358_6_652_787_990
idx_1308	1004_1075_1096_1117_391_561_572_661_71_813
idx_1309	1036_1122_1126_1139_1162_1163_1165_135_155_159_162_175_185_187_204_213_216_259_262_263_294_301_302_311_313_35_353_355_357_359_37_393_464_474_485_487_510_512_545_547_548_556_557_559_586_587_589_591_615_676_677_678_679_681_690_698_734
idx_1310	10_1036_1038_153_242_244_245_27_29_33_35_37_790_867_906
idx_1311	1036_1126_1163_1165_15_16_18_191_193_204_205_22_24_308_309_312_313_495_635_637_639_789_877_964_966
idx_1312	1038_1162_147_158_159_246_247_364_565_867_908_992
idx_1313	1000_1038_1099_1101_1108_1121_1126_1127_1129_1163_12_158_186_212_214_23_270_353_354_355_369_370_371_372_380_381_398_399_43_484_547_577_586_589_594_612_613_635_636_637_638_647_650_672_677_703_704_714_715_725_728_787_789_791
idx_1314	1004_1036_1037_1038_1047_1096_1117_1139_146_15_166_174_20_244_26_304_367_368_39_393_432_448_449_452_462_464_467_474_479_488_572_583_701_71_790_791_8_814_867_875_994
idx_1315	1004_1036_1071_1139_1162_1163_1165_135_191_202_266_270_271_272_273_282_283_289_297_308_309_310_311_312_313_314_321_322_37_393_398_399_400_401_446_456_484_486_553_554_555_556_557_558_559_650_651_687_691_710_731_741_954_964_970
idx_1316	1036_1038_11_198_201_240_241_257_266_280_304_32_33_369_877_904_954
idx_1317	1005_1006_1009_1036_1038_1126_1139_198_206_207_240_241_396_398_400_402_403_405_408_412_452_462_464_467_474_560_656_700_701_877_904
idx_1318	102_1029_1036_1037_1087_1101_1121_1126_1129_1139_1162_1163_1165_15_16_167_193_206_21_22_23_24_25_339_34_341_348_372_436_437_439_448_449_452_460_462_464_465_467_474_550_603_629_631_635_637_639_667_669_687_688_689_691_692_693_695_696_698_709_712_713_716_717_718_732_789
idx_1319	1005_1009_1128_1139_392_395_412_606_742_749
idx_1320	1029_1127_1129_1136_1139_1163_1165_399_401_437_439_697_699_701_702_712_713_716_717_718_724_725_726_732
idx_1321	1000_1036_1069_148_151_374_38_540_545_546_547_548_872
idx_1322	1004_1005_1036_1044_1071_1075_1126_1127_1139_1163_1165_209_210_211_215_216_217_268_269_272_273_282_283_284_285_321_322_323_350_351_352_357_358_359_392_393_397_399_401_446_482_483_486_487_555_559_576_578_687_690_699_700_701_702_703_725_726_731_879_944_954_970_990
idx_1323	1099_1121_614_615_671_672_673
idx_1324	1036_1038_146_147_15_166_174_244_277_304_332_335_367_867_981_994
idx_1325	1036_1163_1165_135_138_139_156_157_158_161_162_182_199_219_220_262_263_29_300_302_304_864_865_867_874_884_954_956
idx_1326	1036_1126_151_175_204_259_294_35_461_473_474_690_698_872
idx_1327	1004_1036_1037_1038_1047_1096_1117_1139_1162_1163_1165_117_141_146_15_153_154_155_156_157_158_159_161_162_166_167_174_20_232_244_26_278_304_34_36_39_393_432_448_449_452_462_464_467_474_479_488_510_512_524_526_570_572_583_594_596_599_601_667_701_71_790_791_8_814_867_871_875_950
idx_1328	1036_1042_1110_40_42_43_454_475_652_653_654_791
idx_1329	1036_1038_11_137_141_144_147_15_155_157_159_162_219_22_220_232_235_239_242_244_245_29_294_300_301_302_304_33_379_42_473_474_646_653_701_734_867_884_905_906_954_956
idx_1330	1036_1038_1042_1043_1044_1163_1165_136_137_141_143_144_145_147_148_159_162_287_40_42_451_454_477_479_482_483_484_486_487_866_877_954_990
idx_1331	1036_1038_1110_1139_145_146_147_154_165_166_174_22_244_304_348_39_43_452_462_464_467_474_652_653_654_655_699_701_791_867_871_990
idx_1332	10_1000_1004_1036_1038_1042_1043_1044_1069_11_1110_1139_1162_1163_1165_135_137_147_148_149_150_153_20_22_239_257_266_270_271_272_273_283_289_297_31_321_33_369_37_379_381_382_393_398_399_40_400_401_42_43_454_456_473_474_475_476_477_479_482_484_486_540_545_546_547_548_556_557_559_646_650_651_653_701_706_734_741_790_791_866_867_954
idx_1333	1036_1037_1162_165_270_271_472_667_757_764_944
idx_1334	1036_1044_1139_1163_1165_136_145_155_165_168_172_19_199_214_217_223_231_237_255_266_267_268_269_270_272_273_280_282_284_286_287_289_291_299_30_348_349_350_352_353_355_357_359_377_378_421_6_645_652_699_7_787_867_944_954_990
idx_1335	1004_1005_1036_1071_1075_1163_1165_165_200_202_208_211_214_217_268_270_272_283_284_285_286_289_290_321_339_350_351_353_354_357_358_386_391_392_393_396_397_400_401_555_559_562_576_578_787_8_879_9_944_970_990
idx_1336	1036_1139_155_165_168_26_269_27_271_273_284_29_30_32_33_34_35_36_37_790_867_944_954
idx_1337	1036_143_145_15_209_212_215_283_284_321_367_446_867_879_970_990_994
idx_1338	1036_1038_1042_137_141_143_144_145_147_148_40_42_454_476_866_877_954
idx_1339	1000_1036_1038_1069_1121_133_198_240_241_376_379_455_459_464_476_546_547_548_562_877_904
idx_1340	1006_1008_1036_1038_1088_1139_151_172_174_175_196_206_34_348_36_38_402_405_406_452_462_464_467_473_474_560_609_699_701_790_872_879_990
idx_1341	1030_1036_1087_1088_441_465_602_609_709
idx_1342	1099_1101_370_380_612_613_630_633_636_638_641_647
idx_1343	1005_1036_1037_1044_1126_1133_1139_1162_155_165_167_168_175_270_271_396_398_400_483_485_487_667_688_700_720_722_944
idx_1344	1036_1069_1163_1165_142_148_160_163_181_183_184_185_186_187_188_192_213_216_540_545_546_547_548_867_868_874
idx_1345	1036_1038_1066_1069_1075_1139_1163_1165_141_15_151_153_154_155_156_157_158_159_160_161_162_163_167_229_232_27_279_34_36_379_38_452_455_462_464_467_474_476_510_512_524_526_535_576_577_578_594_596_599_601_701_740_790_867_868_871_872_900_954
idx_1346	1005_1006_1008_1038_1139_1163_356_400_401_402_405_406_474_560_62_701_991
idx_1347	1069_1101_1163_161_162_187_188_27_302_38_39_40_41_43_475_548_635_637_638_791_867_874_954
idx_1348	1036_1038_1042_1110_151_156_158_161_17_172_18_19_199_219_22_220_221_223_225_226_280_281_282_283_284_286_287_289_29_290_291_292_297_298_299_303_304_39_41_42_43_475_652_653_791_867_872_874_877_879_884_889_954_956_990
idx_1349	1036_1082_1126_1127_1139_1163_1165_399_401_545_549_550_551_585_587_699_700_701_702_703_725_726
idx_1350	1121_1126_1139_1163_1165_133_155_167_168_175_266_268_269_272_273_290_291_577_578_589_591_594_596_613_669_671_672_673_677_679_944_954
idx_1351	1036_141_15_155_157_159_162_220_226_232_29_294_300_301_302_304_42_653_867_954_956
idx_1352	1036_1042_1043_1044_1127_1163_1165_399_401_42_454_477_479_482_483_486_487_699_701_725_726_954
idx_1353	1139_178_180_192_193_195_197_199_207_41_874_876_877
idx_1354	1005_1037_1038_1044_1101_1121_1126_1127_1133_1162_21_23_369_371_381_396_397_398_399_400_401_451_482_484_486_613_635_636_667_700_703_704_720_722
idx_1355	1004_1036_1121_1122_1126_1129_1139_1162_1163_1165_134_135_139_140_149_150_259_260_267_270_271_272_273_297_322_37_372_381_382_393_398_399_400_401_464_484_486_554_556_557_559_648_650_651_676_677_678_679_681_691_695_710_741
idx_1356	1042_1043_1044_1069_1163_160_163_454_477_479_486_487_766_868
idx_1357	1027_1029_1129_1139_14_154_167_260_36_372_435_437_439_444_521_718_732_871
idx_1358	1036_1038_11_141_15_155_157_159_162_178_201_229_232_257_266_277_279_304_32_33_332_335_369_445_867_877_900_954_981
idx_1359	1036_143_18_198_200_206_207_230_234_240_280_376_445_877_879_904
idx_1360	1044_1071_1075_1163_215_216_217_272_273_283_284_311_321_322_323_357_358_359_486_487_559_578_879_944_970_990
idx_1361	1036_1163_1165_191_27_308_309_310_311_312_313_314_367_42_43_635_637_640_652_654_791_954_964
idx_1362	1036_219_220_29_294_300_301_302_304_42_653_884_954_956
idx_1363	1005_1044_1071_1082_1101_1121_1122_1126_1129_1136_1165_149_167_175_193_204_261_267_268_269_294_300_308_309_323_34_341_348_35_371_396_397_400_482_483_550_555_585_629_630_648_671_673_676_679_688_690_692_693_694_695_696_697_698_712_713_716_717_724_727_729_937_944_954_964
idx_1364	1038_1101_1126_18_198_206_241_369_629_631_635_637_639_703_789_877_904
idx_1365	1036_172_199_219_220_221_223_255_280_282_284_286_287_289_291_299_303_304_350_352_353_355_357_359_377_652_884_889_954_956_990
idx_1366	1004_1005_1036_1071_1075_1082_1096_1108_1129_1139_1162_1163_1165_339_34_36_383_386_391_392_393_396_397_400_401_452_460_462_464_467_549_555_559_572_576_578_584_585_586_587_650_667_691_790_8
idx_1367	1036_1038_1139_1163_1165_141_142_147_15_151_153_154_155_156_157_158_159_161_162_167_169_176_180_181_183_184_185_186_187_188_191_192_193_195_213_216_232_29_34_36_452_462_464_467_473_474_510_512_524_526_594_596_599_601_701_790_867_871_872_874_876
idx_1368	1005_1009_1036_1126_1139_167_175_193_204_206_259_294_34_348_35_395_396_398_400_408_412_457_474_550_597_687_688_689_690_691_692_693_698_700_742_748
idx_1369	1038_137_141_236_866_905
idx_1370	102_1029_1087_1129_295_339_341_436_439_603_718_986
idx_1371	10_1036_1038_1071_1087_1139_27_29_33_34_35_36_37_460_465_709_710_736_737_747_790
idx_1372	1036_210_213_216_219_220_281_283_290_304_879_884_954_956
idx_1373	1101_258_369_370_371_372_995
idx_1374	1036_1038_146_147_15_166_174_244_304_367_368_867_994
idx_1375	1038_1101_1110_1163_1165_12_17_181_184_186_188_213_216_23_29_369_41_43_473_62_629_630_632_635_637_638_640_655_790_791_874
idx_1376	1036_1038_1044_1110_19_22_287_340_43_451_479_482_484_486_653_990
idx_1377	1004_1036_1096_1117_1162_117_165_270_271_284_285_393_572_661_667_71_813_944_970
idx_1378	1121_1126_133_613_648_671_672_673_692_695
idx_1379	1036_1126_1139_1163_155_159_165_167_168_175_185_186_212_213_262_272_273_284_301_310_311_353_355_398_485_510_524_547_557_577_586_589_594_599_672_677_714_715_728_867_944_954_970
idx_1380	1000_1004_1069_1101_12_27_300_301_302_374_375_378_38_380_381_382_546_547_548_790_8_872_954
idx_1381	1005_102_1029_1037_1044_1129_1132_1139_394_437_439_688_707_718_721_732
idx_1382	1126_1129_1136_1139_1163_1165_155_167_168_175_268_269_272_273_398_400_467_672_673_677_679_697_714_715_716_717_725_726_727_728_729_944
idx_1383	1005_1127_397_399_401_700
idx_1384	1004_1005_1069_1099_1101_1121_1126_1127_1136_1163_1165_292_370_380_382_392_393_397_399_401_546_548_612_613_614_615_629_630_633_636_637_638_641_647_671_673_690_697_700_703_704_724_725_726
idx_1385	1004_1036_1096_1117_1139_1162_117_177_255_259_260_261_262_263_34_479_572_583_644_661_667_71_790_8_813_875_937
idx_1386	1036_1038_1044_1071_1163_1165_16_177_179_183_185_187_192_213_216_255_287_294_298_340_373_451_473_479_482_483_484_485_486_487_553_874_954_990
idx_1387	1009_1011_410_416
idx_1388	1096_1144_131_71_72_753_863
idx_1389	1036_1038_141_145_147_15_155_157_159_162_221_223_225_226_232_303_304_867_889_956_990
idx_1390	1036_1038_16_177_183_185_187_265_315_318_373_473_56_874_943_949_966
idx_1391	10_1036_1038_1126_1139_1163_1165_137_142_145_146_149_15_166_172_174_176_177_181_183_184_185_186_187_188_212_215_221_244_255_257_259_260_261_262_263_286_304_321_339_34_352_355_359_367_368_461_562_635_637_639_789_790_866_867_874_937_954_956_990_994
idx_1392	1005_1163_1165_16_316_337_396_397_400_401_59_635_637_639_789_966_969_982
idx_1393	1036_1038_1139_151_16_169_172_174_175_195_196_206_317_324_335_34_348_36_375_377_38_452_462_464_467_473_474_61_699_701_790_872_874_879_966_973_974_981_990
idx_1394	1165_156_157_229_279_312_578_867_900_954
idx_1395	1071_172_199_223_258_280_282_284_286_287_289_291_299_352_355_359_369_371_652_937_954_990_995
idx_1396	1005_1044_1126_1139_1163_1165_14_167_175_267_268_269_270_271_272_273_316_337_34_36_396_398_400_510_512_524_526_59_594_596_599_601_688_700_787_790_944_969_982
idx_1397	1000_1036_1044_1126_1163_1165_164_267_294_298_323_340_341_373_375_377_378_379_383_479_482_483_486_487_536_540_547_548_954
idx_1398	1036_11_1163_1165_155_156_157_161_162_214_217_242_244_268_270_272_353_354_357_358_787_867_906_944
idx_1399	1036_1038_11_137_147_156_158_161_219_22_220_225_226_239_292_297_298_303_304_33_379_473_474_646_701_734_867_884_889_954_956
idx_1400	1005_1006_1071_1139_256_402_405_408_560_656_691
idx_1401	1036_1038_146_147_15_166_174_178_198_240_241_244_304_367_445_867_877_904_994
idx_1402	1036_1038_1139_1163_1165_141_15_153_154_155_156_157_158_159_161_162_167_207_229_232_279_34_349_36_452_462_464_467_474_510_512_524_526_594_596_599_601_701_790_867_871_877_900_954
idx_1403	1036_1037_1075_1096_1119_1162_16_177_179_183_185_186_187_192_293_373_448_449_468_472_572_667_757_764_874_954
idx_1404	1036_1163_1165_146_15_156_157_16_161_162_166_169_17_172_174_176_18_19_196_20_22_23_244_25_304_39_635_637_639_789_791_867_872_877_954
idx_1405	1004_1036_1101_1121_1139_1163_1165_12_27_271_273_29_290_291_30_301_302_32_322_33_34_35_36_37_381_459_464_554_562_613_615_671_673_744_790_8_954
idx_1406	1004_1101_1108_1139_1163_1165_12_271_273_300_301_302_34_36_584_645_647_648_649_650_651_790_8_954
idx_1407	1036_1121_1126_133_203_204_206_461_613_671_672_673_877
idx_1408	1036_1139_16_27_317_324_335_34_36_367_38_41_42_43_452_462_464_467_61_654_790_791_874_966_973_974_981
idx_1409	1000_1004_1036_1044_11_1162_1163_1165_142_151_159_162_17_172_175_185_186_187_188_199_212_213_215_216_233_26_262_263_266_267_268_269_27_270_271_272_273_29_294_300_301_302_311_313_33_35_353_355_357_359_37_374_393_42_483_485_487_510_512_547_548_556_557_559_586_587_589_591_635_637_639_653_787_789_790_866_867_872_874_944_954
idx_1410	1036_1139_135_155_37_393_452_462_464_467_545_615_698_734
idx_1411	1036_1038_1042_1043_1044_1075_11_1117_1139_1163_1165_136_141_145_15_155_157_159_162_178_19_201_207_229_231_232_237_257_266_279_287_30_304_310_312_32_33_348_349_369_378_391_421_445_451_454_477_479_482_483_484_485_486_487_576_577_578_580_645_688_699_7_867_877_900_954_990
idx_1412	1036_1038_11_141_15_155_157_159_162_229_232_257_279_33_332_369_56_867_900_949_954
idx_1413	1129_1139_14_154_167_260_36_372_698_745_871
idx_1414	1099_1126_1163_1165_149_261_263_34_613_614_636_638_641_650_651_672_673_937
idx_1415	1004_1036_136_137_139_140_156_158_161_20_39_652_654_791_865_867_954
idx_1416	10_1038_1139_317_324_332_34_36_61_790_973_974_981
idx_1417	1003_1069_1075_1101_1121_1138_163_290_381_385_468_562_576_577_578_613_62_739
idx_1418	1003_1069_1075_1138_1163_1165_199_210_213_216_255_29_290_374_385_468_562_576_577_578_739_874_879_954_990
idx_1419	1036_1088_144_235_238_245_466_609_905
idx_1420	1036_1038_1069_1070_1139_198_207_240_241_379_452_455_462_464_467_474_476_544_550_701_877_904
idx_1421	1122_1124_1129_1130_1135_439_675_681_686_695_718_723
idx_1422	1038_1139_180_191_473_474_701_874_876
idx_1423	1036_1038_1042_1069_11_1110_1139_137_147_148_155_165_168_22_239_257_266_284_33_369_379_42_43_473_474_475_476_477_540_545_546_547_548_646_653_701_734_867_944_954
idx_1424	1096_1119_1144_131_572_667_71_72_753_863
idx_1425	1000_1004_1036_1071_1126_1163_1165_164_287_323_35_371_373_375_377_378_379_381_382_383_386_451_536_540_547_548_555_559_688_954
idx_1426	1029_1030_1054_1087_1088_1101_1126_1128_1129_341_372_439_441_522_602_608_643_689_703_704_718_747
idx_1427	1036_1038_1066_1069_1075_1139_144_234_235_236_237_290_379_452_455_462_464_467_474_476_535_562_701_740_879_905_990
idx_1428	1036_1038_1069_1075_1107_1117_141_15_151_153_155_156_157_158_159_160_161_162_163_190_229_232_27_279_379_38_391_455_476_576_577_578_580_644_790_867_868_872_900_954
idx_1429	1004_1036_1075_20_201_266_283_289_297_30_304_32_33_391_393_40_576_577_578_790_791_8_954
idx_1430	1000_1036_1042_1069_164_373_374_375_376_377_378_379_40_42_454_475_476_477_536_540_546_547_548_766_877_954
idx_1431	1036_1099_1101_1108_1121_1126_1129_1136_1139_1163_1165_133_339_383_398_400_460_461_467_584_586_587_613_614_646_647_648_649_650_651_671_672_673_677_679_697_703_714_715_716_717_724_725_726_727_728_729
idx_1432	1071_1163_1165_14_202_208_211_214_217_270_272_289_350_351_353_354_357_358_555_559_787_879_990
idx_1433	1004_134_135_182_261_262_263_29_34_790_8_864_874_937
idx_1434	1004_1047_1075_1096_1117_1138_278_391_432_468_488_561_570_572_574_71_814_950
idx_1435	1038_1139_317_324_332_474_61_701_973_974_981
idx_1436	1019_1036_1037_1162_141_15_155_157_158_159_162_178_201_229_232_266_279_304_32_421_433_445_448_449_472_667_757_764_867_877_900_954
idx_1437	1027_1029_1031_1129_439_440_442_63_718
idx_1438	1000_1069_1101_258_370_380_381_546_547_548_995
idx_1439	1036_1108_1121_1122_1129_1130_1135_1139_1163_1165_383_439_464_584_586_587_599_601_646_648_649_651_669_67_675_676_679_681_694_695_718_723
idx_1440	1000_1036_1038_1069_1099_1101_164_165_174_191_205_225_226_245_292_297_298_315_330_332_373_374_375_376_377_378_379_380_381_382_445_446_450_451_452_456_457_458_459_460_476_536_540_546_547_548_549_62_654_763_872_877_954_966
idx_1441	1036_219_220_27_304_367_42_43_652_791_884_954_956
idx_1442	1036_1038_16_177_183_185_187_221_223_225_226_255_303_373_473_874_889_956_990
idx_1443	1101_1153_12_208_631_632_633_634_639_640_641_642_787
idx_1444	1036_1108_1121_1139_1163_1165_180_192_193_199_213_216_29_452_462_464_467_510_512_524_526_584_594_596_599_601_645_646_648_649_651_669_874_876_954
idx_1445	1036_1038_1153_1163_1165_181_182_183_184_192_208_213_216_240_241_255_473_511_639_640_641_642_757_758_759_781_782_874_990
idx_1446	1036_135_138_139_146_156_158_161_166_174_244_304_864_865_867
idx_1447	10_1038_1101_1110_12_17_22_26_29_37_38_43_6_652_654_655_790_791_874_990
idx_1448	1003_1075_1138_1139_1163_385_468_510_524_578_594_599_739
idx_1449	1004_1036_1037_1075_1096_1119_27_29_293_30_31_32_33_35_37_391_448_449_468_572_667_706_790_8_954
idx_1450	1071_1165_142_143_145_146_147_149_150_156_157_162_229_261_300_555_866_867_937_954
idx_1451	1101_20_23_25_43_629_631_635_637_639_789_791
idx_1452	1009_1011_1019_1036_1037_1038_1078_11_1139_141_15_155_157_159_162_178_201_207_229_232_257_266_279_304_32_33_349_369_412_416_421_433_445_447_458_472_757_764_867_877_900_954
idx_1453	1036_1121_1163_1165_16_177_178_179_183_184_185_187_188_203_213_216_290_291_373_459_464_562_577_578_589_591_594_596_671_673_677_679_874_877_954
idx_1454	102_1027_1029_1054_1088_1129_435_436_439_444_521_522_603_608_718
idx_1455	1004_1005_1163_1165_153_185_186_187_188_212_215_392_393_396_397_400_401_867
idx_1456	1036_1038_137_141_144_147_148_157_159_162_242_244_245_866_867_905_906
idx_1457	1036_1108_1163_1165_156_157_161_162_219_220_300_302_304_586_587_646_867_884_954_956
idx_1458	1101_1121_1122_1126_1129_1130_1135_1163_1165_371_372_381_439_464_599_601_613_628_629_630_637_638_669_67_675_676_677_678_679_694_695_703_718_723
idx_1459	1036_1038_141_143_146_147_15_155_157_159_162_166_174_178_198_232_240_241_244_304_445_866_867_877_904
idx_1460	1036_145_15_286_321_339_367_562_867_990_994
idx_1461	1029_1124_1125_1129_1139_437_439_683_685_686_718_732
idx_1462	1036_1068_1069_148_152_172_199_201_223_230_231_266_280_281_282_283_284_286_287_289_290_291_292_299_304_32_536_652_867_879_954_990
idx_1463	1036_1069_1162_151_158_159_169_172_174_175_176_185_186_195_196_212_213_214_270_271_353_354_355_38_39_473_547_556_733_867_872_874_879_944_990
idx_1464	1036_1038_11_1101_1126_1139_1163_1165_137_147_175_204_22_221_223_225_226_239_255_259_294_303_33_348_35_350_351_352_353_355_357_358_359_369_377_379_398_400_461_473_474_597_646_672_673_677_679_690_698_699_701_703_714_715_716_717_728_729_734_748_889_990
idx_1465	1101_1128_1129_372_606_69_704
idx_1466	1005_1101_1111_1121_1139_21_381_613_628_656_665_669
idx_1467	177_199_29_304_874_954_956
idx_1468	102_1027_1029_103_1036_1037_1038_1087_1129_1139_1162_1163_1165_14_141_146_15_153_154_155_156_157_158_159_161_162_166_167_174_176_185_186_187_188_212_215_232_244_260_304_339_34_36_372_435_436_437_439_444_448_449_452_460_462_464_465_467_472_474_510_512_521_524_526_594_596_599_601_603_667_701_709_712_713_716_717_718_725_726_728_729_732_757_764_790_867_871
idx_1469	102_1029_1037_1129_1162_439_667_714_715_718
idx_1470	1006_1072_403_560_657
idx_1471	1004_1036_1037_1075_1096_1119_20_27_293_367_40_42_43_448_449_468_472_572_654_667_757_764_791_954
idx_1472	1000_1036_1069_1099_1101_1121_1163_1165_133_148_163_292_370_374_376_378_379_381_459_464_540_545_546_547_548_562_577_578_589_591_594_596_613_62_671_672_673_677_679
idx_1473	1036_1121_1126_1129_1136_1139_133_203_204_206_207_339_460_461_467_613_671_672_673_697_727_728_729_877
idx_1474	1004_1020_1022_1036_1037_1129_134_140_150_260_372_393_422_428_448_449_572_710
idx_1475	1004_1036_1037_1047_1069_1096_1107_1117_1119_190_20_27_38_393_432_455_475_476_488_572_583_644_667_71_790_791_8_814_875
idx_1476	1044_1055_1071_1087_1126_1129_1132_1139_134_14_150_24_260_267_294_295_298_323_340_341_36_372_383_461_462_479_527_529_553_604_606_614_669_688_693_707_712_713_714_715_716_717_721_738_986
idx_1477	1036_1162_185_186_192_556_874
idx_1478	1036_1038_1069_148_242_245_379_540_545_546_547_548_906
idx_1479	1036_1037_1075_1119_219_220_293_304_472_572_667_757_764_884_954_956
idx_1480	1054_1101_1139_258_372_643_750_751_995
idx_1481	1004_1005_1139_1163_1165_21_256_271_273_301_302_31_316_337_34_36_396_397_398_399_400_401_59_790_8_9_969_982
idx_1482	1005_1036_1038_1044_1129_1132_1163_1165_16_177_183_184_185_187_188_192_213_216_255_287_330_339_373_396_397_400_401_451_460_467_473_482_483_484_485_486_487_707_721_725_726_728_729_874_948_990
idx_1483	1036_1037_1054_1087_1088_1139_1163_1165_137_158_161_448_449_452_462_464_465_466_467_523_526_605_608_709_750_751_865
idx_1484	1005_1139_1163_1165_14_214_217_270_272_316_337_353_354_357_358_396_397_400_401_59_787_969_982
idx_1485	1036_1127_1163_1165_156_157_161_162_242_244_399_401_701_725_726_867_906
idx_1486	1005_1036_1044_1126_1129_1132_1139_178_204_206_207_330_339_396_398_400_445_460_467_483_485_487_688_700_707_721_877_948
idx_1487	1005_1006_1008_1088_1126_1129_1136_1139_396_398_400_402_405_406_467_522_560_697_700
idx_1488	1036_1055_1060_1108_1121_1129_1139_1163_1165_383_452_453_462_464_467_510_512_524_526_529_594_596_599_601_646_648_649_651_669_738
idx_1489	1005_1009_1011_1036_1037_1085_1126_1139_167_175_193_204_206_259_294_34_348_35_396_398_400_408_412_416_458_461_472_474_550_597_682_687_688_689_690_691_692_693_698_700_743_748_757_764
idx_1490	1004_1036_1071_1139_143_178_179_18_195_197_199_201_202_204_205_206_207_230_234_280_287_308_310_312_376_386_40_41_445_451_555_556_557_558_559_690_691_874_877_879_954_964
idx_1491	1036_1042_1043_1044_1068_231_287_454_477_479_536_990
idx_1492	1044_1069_1071_1163_161_162_187_188_26_263_27_271_29_30_301_302_31_32_33_34_35_36_486_487_548_559_790_867_874_937_954
idx_1493	1000_1036_1069_1163_1165_148_160_163_172_201_266_302_304_310_312_32_375_378_540_545_546_547_548_577_578_867_868_954
idx_1494	1036_1075_136_145_19_231_237_255_293_30_348_349_350_352_353_355_357_359_377_378_421_468_562_645_699_7_954_990
idx_1495	1004_31_37_706_790_8
idx_1496	1154_181_255_299_352_355_359_874_937_990
idx_1497	1071_1165_312_487_555
idx_1498	1036_1038_137_141_144_147_148_277_332_866_981
idx_1499	1036_1071_1083_1126_1137_1139_1163_159_185_191_193_194_204_205_213_262_301_311_314_353_355_398_485_510_524_547_557_559_586_589_591_594_599_672_677_714_715_728_730_964
idx_1500	1005_1036_1037_1038_1044_1133_1162_1163_1165_16_177_183_185_186_187_192_213_216_255_287_373_396_397_400_401_448_449_451_473_482_483_484_485_486_487_667_720_722_874_990
idx_1501	1029_1038_1129_1139_1163_356_437_439_474_62_701_716_717_718_732_991
idx_1502	1000_1101_1163_1165_138_158_161_380_381_629_630_637_638_865
idx_1503	1036_1055_1060_1129_1139_1163_1165_137_158_161_452_453_462_464_467_529_712_713_716_717_738_865
idx_1504	1036_1163_1165_136_137_145_156_158_161_172_199_223_280_282_284_286_287_289_291_299_321_339_350_351_352_357_358_359_562_652_865_867_954_990
idx_1505	1163_263_355_937
idx_1506	1004_1005_1036_1044_1132_1163_1165_20_21_256_27_31_330_367_396_397_398_399_400_401_42_43_482_483_484_485_486_487_635_637_640_654_707_721_791_9_948
idx_1507	102_1027_1029_103_1036_1037_1038_1087_1126_1129_1139_134_14_178_198_206_207_24_240_241_260_339_36_372_383_435_436_437_439_444_445_448_449_452_460_462_464_465_467_472_474_521_603_614_701_709_712_713_714_715_716_717_718_732_757_764_877_904
idx_1508	1066_1069_1075_1163_356_535_562_578_62_740_990_991
idx_1509	1036_1038_11_136_137_142_145_147_151_17_175_22_221_223_225_226_233_239_255_303_304_33_350_352_353_355_357_359_374_377_379_473_474_646_701_734_866_867_872_874_889_956_990
idx_1510	10_1038_16_29_315_790_874_966
idx_1511	1004_1036_1069_1101_1162_158_159_185_186_20_23_27_301_367_38_39_40_41_42_43_475_547_556_635_636_654_704_733_791_867_874_954
idx_1512	1005_1036_1044_1132_1162_330_398_399_484_485_556_707_721_948
idx_1513	1003_1036_1069_1071_1075_1138_1139_1163_1165_136_141_142_144_145_147_148_149_150_159_162_260_292_38_385_452_455_462_464_467_468_476_562_576_578_691_739_866_872_937_954_990
idx_1514	1004_1036_1075_1096_1117_265_315_391_393_572_580_661_943
idx_1515	1000_1038_1069_315_375_377_379_546_547_548_966
idx_1516	1122_1126_1135_675_676_677_678_679_694_723
idx_1517	1005_1036_1038_1044_11_1126_1127_1129_1132_1139_1163_1165_136_141_145_15_155_156_157_159_161_162_178_19_201_206_207_229_231_232_237_257_266_279_287_30_304_310_312_32_33_330_339_348_349_369_378_396_397_398_399_400_401_421_445_451_460_467_482_483_484_485_486_487_577_578_645_688_699_7_700_707_721_725_726_728_729_867_877_900_948_954_990
idx_1518	10_1036_1038_1139_27_29_33_332_333_34_35_36_37_56_790_949
idx_1519	1126_1136_697_727_728_729
idx_1520	1036_1083_1163_1165_135_262_263_463_588_591_864
idx_1521	1037_1119_572_667
idx_1522	1000_1036_1038_1069_1099_1163_158_159_160_163_185_186_212_213_214_262_27_271_292_301_310_311_353_354_355_356_370_374_376_378_379_38_455_475_476_484_485_510_547_548_557_577_586_589_62_635_636_650_672_790_791_868_874_954_990_991
idx_1523	1004_1005_21_256_31_392_393_396_397_398_399_400_401_9
idx_1524	1029_1101_1129_1139_258_372_437_439_718_732_995
idx_1525	1036_1122_1163_1165_27_367_42_43_635_637_640_676_679_681_791
idx_1526	1165_136_161_300_865_954
idx_1527	1036_1068_1071_1083_1137_191_202_203_230_231_289_291_314_536_730_879_964_990
idx_1528	1037_1081_1096_1117_1119_384_572_583_661_667_875
idx_1529	1036_15_178_196_367_445_867_877_994
idx_1530	1038_11_156_158_161_229_257_279_33_369_867_900_954
idx_1531	1036_1088_141_146_15_155_157_159_162_166_174_232_244_304_466_609_867
idx_1532	1000_1075_1121_1126_1139_1163_1165_133_290_291_293_310_312_322_348_349_375_378_576_577_578_613_669_671_672_673_954
idx_1533	1087_1139_462_604_606_669_693_736_737_747
idx_1534	1000_1036_1038_1042_1069_11_1101_1110_1126_1139_1163_1165_137_147_148_175_204_206_22_239_259_294_33_348_35_369_379_383_398_40_400_42_43_454_461_473_474_475_476_477_540_545_546_547_548_597_646_653_655_672_673_677_679_690_698_701_703_714_715_716_717_728_729_734_748_877_954
idx_1535	1036_1066_1068_1069_1075_1139_230_231_290_452_455_462_464_467_476_535_536_562_740_879_990
idx_1536	1005_1101_1111_1127_1139_397_399_401_628_656_665_699_701_702_703_704
idx_1537	1036_1044_1071_1139_200_202_206_208_210_211_213_214_216_217_287_294_298_340_375_451_479_483_485_487_688_735_787_879_9_954
idx_1538	1036_1071_1083_1126_1137_1163_1165_15_16_18_191_193_204_205_22_24_314_495_555_559_588_591_635_637_639_730_789_877_964_966
idx_1539	1004_1036_1037_20_27_367_42_43_448_449_472_572_654_757_764_791
idx_1540	1069_1082_1101_1108_1139_1163_1165_258_355_359_370_372_545_551_584_585_586_587_647_937_995
idx_1541	10_1036_1038_1069_11_1101_1163_1165_12_163_214_217_27_270_272_292_353_354_357_358_378_379_455_476_546_548_6_62_7_787_790_8_954_990
idx_1542	1036_1044_1132_151_175_330_473_483_485_487_707_721_872_948
idx_1543	1087_1122_1126_1129_1139_341_464_465_669_676_677_678_679_689_695_709_710_736_737_747
idx_1544	1004_1036_1075_1163_1165_177_255_256_257_259_260_261_262_263_293_352_355_359_391_468_562_576_578_937_954_990
idx_1545	1075_1078_1079_1117_561_575_581_582
idx_1546	1036_1037_1038_1054_1087_1088_1099_1101_1121_1126_1139_1163_1165_167_193_206_292_34_341_348_448_449_452_462_464_465_466_467_474_523_526_550_605_608_613_614_615_630_633_636_638_641_643_650_651_669_672_673_687_688_689_691_692_693_701_709_750_751
idx_1547	1036_201_266_29_294_300_301_302_304_32_42_653_954
idx_1548	1036_1087_1088_1126_1129_134_175_204_24_259_294_341_35_383_436_461_466_474_522_603_609_614_689_690_698_712_713_714_715_716_717
idx_1549	1029_103_1037_1054_435_444_521_608
idx_1550	1004_1038_1042_1071_1087_1101_1110_1111_1128_1139_153_17_172_179_18_19_199_20_202_205_207_22_223_26_280_281_282_283_284_286_287_289_29_290_291_292_297_298_299_37_39_41_42_43_456_460_475_606_652_655_66_665_704_706_747_790_791_874_877_879_954_990
idx_1551	1101_23_258_369_370_371_372_629_631_635_637_639_789_995
idx_1552	1027_1029_1030_439_441_444_602_718
idx_1553	1036_1038_1069_11_1163_137_147_148_161_162_172_177_199_22_220_221_223_226_239_257_280_282_284_286_287_289_291_299_302_303_304_33_356_369_379_473_474_540_545_546_547_548_62_646_652_701_734_867_874_889_954_956_990_991
idx_1554	1038_1044_1101_1126_12_267_294_31_323_341_369_451_482_484_486_703_790
idx_1555	1044_1132_1139_331_688_707_721_948
idx_1556	1000_1036_1121_1122_1126_1163_1165_133_164_373_377_379_383_464_536_540_547_548_676_677_678_679_681_694_695
idx_1557	1101_1110_1111_1117_117_347_387_388_389_43_652_655_66_665_861_990
idx_1558	1036_1038_1042_1043_1044_1075_11_1117_1139_1163_1165_136_145_19_201_231_237_257_266_287_30_304_310_312_32_33_348_349_369_378_391_42_421_451_477_479_482_483_484_485_486_487_576_577_578_580_645_688_699_7_954_990
idx_1559	266_284_944_954
idx_1560	1005_1054_1101_1121_1129_1139_1163_1165_21_24_412_435_521_522_523_524_525_526_577_578_589_591_594_596_604_614_615_628_643_669_677_679_685_689_744_750_751_765
idx_1561	1124_1125_683_685_686
idx_1562	1000_1163_1165_138_156_157_158_161_162_229_279_375_376_378_547_548_865_867_877_900_954
idx_1563	1036_1037_151_175_448_449_472_473_757_764_872
idx_1564	1036_1038_11_137_141_144_147_15_155_157_159_162_22_232_235_239_242_244_245_33_379_473_474_646_701_734_867_905_906
idx_1565	1036_1037_1044_1068_1133_231_287_448_449_536_720_722_990
idx_1566	1036_1038_144_16_192_200_235_236_239_286_315_321_339_375_377_473_562_874_879_905_966_990
idx_1567	1036_1038_11_1139_135_137_141_147_15_154_155_157_159_162_165_166_167_22_232_239_242_244_33_37_379_393_473_474_545_615_646_698_701_734_867_871_905_906
idx_1568	1004_1036_1075_1121_1126_1163_1165_133_139_149_175_204_259_267_290_293_294_322_348_35_382_391_398_400_468_474_562_576_577_578_613_648_671_672_673_677_679_687_690_691_692_695_698_714_715_716_717_728_729_954_970
idx_1569	1084_1139_154_167_593_594_595_596_670_871
idx_1570	1037_1096_1119_131_471_572_667
idx_1571	1075_1117_246_247_365_391_565_580_908_992
idx_1572	1110_19_652_990
idx_1573	1036_1038_1099_1101_1163_1165_221_223_225_226_303_350_351_352_357_358_359_369_615_630_633_636_638_641_650_651_672_673_889_990
idx_1574	1005_1036_1037_1038_1044_1133_1163_1165_136_137_141_144_147_148_159_162_287_396_397_400_401_448_449_451_482_483_484_486_487_720_722_866_990
idx_1575	1000_1036_1121_1122_1126_1135_1163_1165_133_164_373_377_379_383_464_536_540_547_548_675_676_677_678_679_681_694_695_723
idx_1576	10_1036_1038_1071_1139_1163_1165_137_149_158_161_165_174_177_181_184_186_188_191_205_212_215_221_225_226_245_255_256_257_259_260_261_262_263_292_297_298_315_330_332_34_351_352_354_355_358_359_37_445_446_450_451_452_456_457_458_459_460_476_484_486_549_654_763_790_866_874_937_954_990
idx_1577	1036_1038_1069_1082_1139_200_206_208_209_210_211_212_213_214_215_216_217_280_376_445_545_549_551_585_586_587_645_646_879_990
idx_1578	1036_1038_1110_22_277_332_43_653_981
idx_1579	1036_1038_11_15_172_201_257_266_304_32_33_367_368_369_867_954_994
idx_1580	1036_1127_1163_1165_156_157_161_162_220_223_226_300_302_304_399_401_699_701_725_726_867_954_956
idx_1581	1037_1047_1117_1119_431_432_572_667
idx_1582	11_1163_1165_155_156_157_161_162_214_217_229_268_270_272_279_353_354_357_358_7_787_867_900_944_954
idx_1583	1036_1037_1038_1054_1087_1088_1139_1162_1163_1165_141_15_153_154_155_156_157_158_159_161_162_167_176_185_186_187_188_212_215_232_34_36_412_435_448_449_452_462_464_465_466_467_474_510_512_521_523_524_525_526_594_596_599_601_604_605_608_667_685_689_701_709_750_751_765_790_867_871
idx_1584	1036_1038_1069_148_221_223_225_226_303_378_379_540_545_546_547_548_889_990
idx_1585	1005_1006_1009_1036_1038_1126_1127_1139_1163_1165_141_15_153_154_155_156_157_158_159_161_162_167_206_207_229_232_279_310_312_34_348_349_36_396_397_398_399_400_401_402_403_405_408_412_452_462_464_467_474_510_512_524_526_560_577_578_594_596_599_601_656_699_700_701_790_867_871_877_900_954
idx_1586	1036_1126_1163_1165_141_15_155_156_157_159_161_162_206_229_232_279_348_398_400_461_672_673_677_679_714_715_716_717_728_729_867_877_900_954
idx_1587	1000_1038_1069_1071_1101_16_172_199_202_223_258_280_281_282_283_284_286_287_289_29_290_291_299_315_369_370_371_372_375_377_546_547_548_629_631_635_637_639_652_789_874_879_954_966_990_995
idx_1588	1036_1071_1083_1137_1163_1165_137_158_161_191_314_555_559_588_591_730_865_964
idx_1589	1038_181_184_186_188_473_874
idx_1590	1004_1037_1075_1096_1119_391_572_667
idx_1591	1036_1044_151_175_267_31_340_38_473_479_483_485_487_790_872_944
idx_1592	1036_1038_1042_1043_1044_1139_1163_1165_141_145_146_147_15_155_157_159_162_166_174_176_185_186_187_188_212_215_232_244_287_304_451_454_477_479_482_483_484_485_486_487_688_867_990
idx_1593	1036_1038_1071_1083_1137_1139_1163_1165_143_145_146_147_15_166_174_176_185_186_187_188_191_202_203_209_212_215_244_289_291_304_314_367_456_459_555_556_557_558_559_588_589_590_591_635_637_639_690_691_692_730_789_867_879_964_990_994
idx_1594	1055_1129_1136_1139_467_529_697_738
idx_1595	1139_180_193_876
idx_1596	1036_1162_165_270_271_556_944
idx_1597	1066_1069_1075_1101_1121_163_290_381_535_562_576_577_578_613_62_740
idx_1598	1004_1096_1117_117_387_388_389_390_572_661_71_813_861
idx_1599	10_1004_1005_1036_1038_1044_1129_1132_1139_1163_1165_21_256_27_271_273_287_29_301_302_31_33_330_331_339_34_35_36_37_396_397_398_399_400_401_451_460_467_482_483_484_486_487_6_698_707_721_745_790_8_9_948_990
idx_1600	1004_1005_1071_1139_1163_1165_14_214_217_270_272_353_354_357_358_392_393_396_397_400_401_690_787_8_9
idx_1601	1036_1099_1121_1163_1165_156_157_161_162_220_226_290_291_300_302_304_615_636_638_641_650_651_671_672_673_867_954_956
idx_1602	1036_1069_148_160_163_220_226_304_540_545_546_547_548_867_868_956
idx_1603	1027_1055_1087_1129_1130_1139_14_260_36_372_435_437_439_521_527_529_607_686_711_718_738
idx_1604	1006_1007_1009_1011_1139_403_405_408_410_412_416_560
idx_1605	1005_1037_1044_1047_1133_1162_278_398_399_431_484_485_570_720_722_950
idx_1606	1004_1036_146_15_166_174_20_244_26_266_304_321_367_39_393_456_790_791_8_867_994
idx_1607	102_1029_1129_1136_1139_437_439_467_697_718_724_725_726_727_728_729_732
idx_1608	1005_1006_1008_1036_1038_1088_1139_1163_1165_141_146_15_153_154_155_156_157_158_159_161_162_166_167_174_185_186_187_188_212_215_232_244_304_34_36_396_397_400_401_402_405_406_452_462_464_467_474_510_512_524_526_560_594_596_599_601_609_701_790_867_871
idx_1609	10_1009_1036_1038_1076_1139_27_29_33_34_35_36_37_413_457_742_790
idx_1610	1036_1038_1069_1082_1099_1108_1126_1163_1165_292_370_545_549_550_584_585_586_587_613_614_615_636_638_641_646_649_650_651_672_673
idx_1611	1036_1163_1165_149_153_156_157_159_161_162_172_177_199_219_220_221_223_255_259_261_262_263_280_282_284_286_287_289_291_299_300_301_302_303_304_34_352_355_359_652_790_866_867_884_889_937_954_956_990
idx_1612	1069_1075_1107_1117_190_290_376_391_580_644_879
idx_1613	1038_16_315_473_874_966
idx_1614	1003_1075_1121_1126_1138_1139_1163_1165_133_167_193_206_290_34_348_385_398_400_468_474_550_562_576_577_578_613_671_672_673_677_679_687_688_689_691_692_693_714_715_716_717_728_729_739
idx_1615	1036_1101_1126_1139_146_15_166_167_172_174_175_176_193_196_204_206_244_259_294_304_34_348_35_367_371_461_474_550_629_631_635_637_639_687_688_689_690_691_692_693_698_789_867_877_954_994
idx_1616	1004_1036_1038_1069_1071_1101_1139_135_148_155_242_245_258_29_294_300_301_302_369_37_370_371_372_393_42_540_545_546_547_548_555_556_557_558_559_615_653_690_698_734_906_954_995
idx_1617	1004_1036_1163_1165_141_15_153_155_156_157_159_161_162_20_229_232_279_40_635_637_640_654_791_867_900_954
idx_1618	1000_1005_1036_1037_1044_1121_1133_1163_1165_133_164_21_373_377_379_396_397_400_401_448_449_482_483_486_487_536_540_547_548_720_722
idx_1619	1004_1036_1163_1165_141_15_153_155_156_157_159_161_162_20_232_39_635_637_640_654_791_867
idx_1620	1004_1036_1075_1121_1163_159_185_213_262_270_271_293_301_310_311_322_353_355_391_398_399_468_484_485_510_547_557_577_578_586_589_594_650_677_954_970
idx_1621	1044_1055_1087_1129_1132_1139_14_260_331_36_372_462_527_529_604_606_669_688_693_707_721_738_948
idx_1622	1007_1009_1072_1076_403_404_408_413_457_742
idx_1623	10_1004_1036_1038_1139_153_178_196_199_201_202_205_207_27_280_29_30_300_301_302_32_33_34_35_36_37_40_445_6_790_8_867_874_877_954_990
idx_1624	1044_1071_1139_143_145_154_167_206_209_212_215_283_284_321_323_348_688_691_699_731_867_871_879_970_990
idx_1625	282_377_495_964_966_990
idx_1626	1044_1071_1075_1165_209_210_211_268_269_283_284_313_321_322_323_350_351_352_482_483_555_576_879_944_970_990
idx_1627	1069_1163_160_163_548_868
idx_1628	1036_1075_143_18_198_206_207_230_234_240_280_290_376_445_468_576_577_578_877_879_904_954
idx_1629	1036_1038_1110_22_242_245_43_653_906
idx_1630	1070_1121_1139_544_550_615_669_744
idx_1631	1037_1075_1081_1096_1117_1119_384_391_572_580_583_661_667_875
idx_1632	1036_1126_1163_1165_133_134_135_191_193_204_262_263_308_309_312_313_864_964
idx_1633	1096_1117_1119_572_661_667_71_813
idx_1634	1036_1038_1042_1069_1163_1165_136_137_147_156_158_161_42_454_475_476_477_546_548_865_867_954
idx_1635	1000_1036_1038_1042_1069_1163_1165_135_182_262_263_380_454_473_475_476_477_546_547_548_864_874
idx_1636	10_1038_1069_1070_1139_27_34_36_544_549_790
idx_1637	1036_1038_1044_1110_1132_19_22_287_330_43_451_482_484_486_653_707_721_948_990
idx_1638	1036_1038_1042_11_1110_136_145_17_172_18_19_199_201_22_223_231_237_257_266_280_281_282_283_284_286_287_289_29_290_291_292_297_298_299_30_304_32_33_348_349_369_378_39_40_41_42_421_43_475_645_652_653_654_655_699_7_791_874_877_879_954_990
idx_1639	1036_1038_1082_178_199_204_205_445_549_585_586_587_645_646_877_990
idx_1640	1036_1108_1139_1163_1165_200_206_209_210_211_215_216_217_281_283_290_584_586_587_645_646_879_954
idx_1641	1036_1069_1163_1165_148_160_163_39_540_545_546_547_548_635_637_640_654_791_867_868
idx_1642	1009_1038_1076_1101_1139_258_369_372_413_457_742_995
idx_1643	1000_1108_1163_1165_138_158_161_383_649_651_865
idx_1644	1036_1038_1069_1082_141_15_155_156_157_158_159_161_162_172_199_219_220_221_223_225_226_232_280_282_284_286_287_289_29_291_292_294_297_298_299_300_301_302_303_304_42_545_549_585_586_587_645_646_652_653_867_884_889_954_956_990
idx_1645	1085_1139_1163_1165_14_214_217_270_272_353_354_357_358_598_601_746_787
idx_1646	1036_1038_1068_1069_1101_1121_1126_1129_148_149_152_165_174_191_225_226_245_258_286_315_321_330_332_339_34_352_355_359_369_370_371_372_381_43_445_446_450_451_452_456_457_458_459_460_461_464_467_476_536_549_562_613_654_763_791_937_990_995
idx_1647	1003_1069_1075_1138_1163_160_163_385_468_578_739_868
idx_1648	1005_1036_1037_1044_11_1133_1163_1165_214_217_270_272_287_350_351_353_354_357_358_396_397_400_401_448_449_482_483_486_487_720_722_787_990
idx_1649	1036_1110_178_41_43_445_653_877
idx_1650	1000_1005_1009_1036_1121_1139_1163_1165_133_164_21_373_377_379_396_397_400_401_408_412_457_536_540_547_548_615_744
idx_1651	1080_1117_117_390_432_543_861
idx_1652	1036_1037_1162_16_177_183_185_186_187_192_373_448_449_472_667_757_764_874
idx_1653	1036_1038_1099_1163_1165_146_147_156_157_161_162_166_174_244_292_304_615_636_638_641_650_651_672_673_867
idx_1654	1005_1006_1036_1038_1071_1139_1154_1163_1165_16_177_179_180_181_182_183_184_185_186_187_188_193_213_216_348_373_396_397_400_401_402_405_408_452_462_464_467_474_510_512_524_526_560_594_596_599_601_656_691_699_701_765_874_876_990
idx_1655	1004_1036_1037_1038_1047_1071_1081_1096_1117_1139_1154_1162_1163_1165_117_16_177_179_180_181_182_183_184_185_186_187_188_192_193_20_278_29_348_373_384_393_41_432_448_449_452_462_464_467_474_479_488_510_512_524_526_570_572_583_594_596_599_601_666_667_691_699_701_71_765_790_791_8_814_874_875_876_950_990
idx_1656	1005_1006_1008_1139_1163_400_401_402_405_406_510_524_560_594_599
idx_1657	1003_1036_1068_1069_1075_1138_1139_230_231_290_385_452_455_462_464_467_468_476_536_562_739_879_990
idx_1658	1036_1075_1117_1139_200_206_283_290_317_324_334_335_375_391_580_61_879_966_970_973_974_981
idx_1659	1036_1037_1038_1054_1087_1088_1101_1139_1163_1165_15_176_185_186_187_188_212_215_367_368_412_435_448_449_452_462_464_465_466_467_474_521_523_524_525_526_604_605_608_629_631_635_637_639_643_685_689_701_709_750_751_765_789_867_994
idx_1660	1036_1082_1099_1101_1108_1121_1126_1129_1139_1163_1165_133_167_193_206_34_348_383_398_400_461_474_550_584_585_586_587_613_614_646_647_648_649_650_651_671_672_673_677_679_687_688_689_691_692_693_695_696_698_703_714_715_716_717_728_729
idx_1661	1036_1154_151_169_181_195_335_472_473_666_764_872_874
idx_1662	1020_1022_422_423_428_429_449_762
idx_1663	1000_1069_1121_1163_1165_133_290_291_292_300_302_375_378_546_547_548_954
idx_1664	1036_1082_1139_1163_1165_177_221_255_259_260_261_262_263_355_359_545_549_551_585_587_645_937_990
idx_1665	1011_1036_1037_1038_1078_16_177_183_185_187_192_373_416_447_458_472_473_757_764_874
idx_1666	10_1036_1038_1042_1069_27_29_30_32_33_35_37_42_454_476_766_790_954
idx_1667	1036_1069_1163_1165_177_221_255_257_258_259_261_262_263_292_355_359_370_374_378_455_476_546_548_874_937_954_990_995
idx_1668	1003_1075_1127_1138_1139_1163_1165_385_399_401_468_576_578_699_701_702_725_726_739
idx_1669	1036_1126_1139_133_134_135_139_167_193_206_34_348_452_462_464_467_474_550_597_687_688_689_691_692_693_748_864
idx_1670	1085_1122_1124_1126_1129_597_676_677_678_679_681_682_686_693_695_696_698
idx_1671	1000_1036_1055_1060_1121_1126_1129_1139_1163_1165_133_164_167_193_206_24_34_348_373_377_379_383_452_453_462_464_467_474_529_536_540_547_548_550_614_687_688_689_691_692_693_712_713_716_717_738
idx_1672	1036_141_143_15_155_157_159_162_178_196_232_445_866_867_877
idx_1673	1036_1108_1163_1165_165_268_269_272_273_284_586_587_645_646_944_954
idx_1674	1004_1036_1071_1139_135_180_192_193_20_29_297_34_36_37_386_393_41_452_462_464_467_691_741_790_791_8_874_876
idx_1675	1036_1038_1069_144_146_147_148_160_163_166_174_235_236_238_242_244_245_304_540_545_546_547_548_867_868_905_906
idx_1676	1027_1029_103_1036_1037_1044_1071_1126_1129_1132_1133_1139_134_14_150_24_260_267_294_295_298_323_340_341_36_372_383_435_437_439_444_472_479_521_553_614_688_707_712_713_714_715_716_717_718_720_721_722_732_757_764_986
idx_1677	1004_1036_1075_1108_1121_1138_1139_1163_1165_293_322_391_452_462_464_467_468_510_512_524_526_574_576_578_586_587_594_596_599_601_645_646_647_648_649_650_651_669_954
idx_1678	1004_1036_1071_1163_1165_179_20_202_27_287_289_35_36_367_38_386_40_41_42_43_451_456_553_554_555_556_557_558_559_635_637_640_654_690_691_710_741_790_791_874_954
idx_1679	1027_1030_1088_1130_439_441_602_609_718
idx_1680	1004_1036_1071_1075_1139_1162_1163_1165_135_143_153_18_200_202_206_207_208_209_210_211_212_213_214_215_216_217_230_234_266_270_271_272_273_280_283_285_289_290_297_321_37_375_376_386_391_393_398_399_400_401_445_456_484_486_556_557_559_650_651_741_787_8_867_877_879_9_954_970
idx_1681	136_156_158_161_229_279_865_867_900_954
idx_1682	1004_1005_1006_1008_1036_1088_1101_1111_1139_1163_1165_20_21_256_27_31_34_36_367_38_396_397_398_399_400_401_402_405_406_42_43_452_462_464_467_560_609_628_635_637_640_654_657_790_791_9
idx_1683	1038_11_1101_1126_1128_1163_1165_12_156_158_161_179_18_19_206_229_23_257_258_279_30_310_312_32_33_348_369_40_577_578_62_629_630_631_632_635_637_638_639_640_703_704_789_790_791_867_877_900_954_995
idx_1684	1108_1139_1163_1165_14_214_217_270_272_353_354_357_358_584_649_651_787
idx_1685	1036_1038_1042_147_15_367_454_476_867_994
idx_1686	10_1036_1038_27_277_29_33_332_35_37_790_981
idx_1687	1004_1036_1038_1071_1101_1110_1121_1126_1129_1163_1165_137_141_142_143_144_145_146_147_148_149_150_156_158_159_161_162_165_174_191_20_203_205_225_226_229_236_245_258_290_291_292_297_298_315_330_332_339_369_370_371_372_381_39_41_43_445_446_450_451_452_456_457_458_459_460_461_464_467_476_549_562_613_62_629_630_637_638_652_654_655_763_791_866_867_872_877_905_937_954_995
idx_1688	1036_1042_1043_1044_219_220_304_42_477_479_483_485_487_884_954_956
idx_1689	1036_1038_1071_1083_1110_1137_18_19_191_202_203_22_289_291_314_43_456_459_653_730_879_964_990
idx_1690	1036_1038_1069_11_1101_1121_1139_1163_1165_137_147_148_22_239_257_290_291_33_356_369_379_459_464_473_474_540_545_546_547_548_562_577_578_589_591_594_596_615_62_628_646_673_677_679_701_734_744_954_991
idx_1691	1125_1139_1154_181_195_197_199_207_41_683_685_874_877
idx_1692	1004_1005_1071_1163_1165_149_150_159_162_392_393_396_397_400_401_690_866
idx_1693	1000_1036_1038_1069_1163_1165_138_156_157_158_161_162_164_242_244_245_373_377_379_536_540_546_547_548_865_867_906
idx_1694	1036_1038_141_144_146_147_166_174_235_236_242_244_304_867_905_906
idx_1695	1036_1038_1110_1111_1117_22_265_315_43_56_653_66_665_943_949
idx_1696	1004_1036_1037_1075_1119_1121_178_201_202_203_204_293_322_391_40_445_448_449_468_472_572_667_757_764_877_954
idx_1697	1036_1121_1163_1165_136_137_158_161_290_291_459_464_562_671_673_865_954
idx_1698	1000_1036_1126_1163_1165_164_165_167_175_268_269_272_273_284_373_374_375_377_378_379_383_536_540_547_548_872_944_954
idx_1699	1121_1163_577_589_594_673_677
idx_1700	1036_1038_11_141_144_178_201_229_235_236_257_266_279_304_32_33_369_445_867_877_900_905_954
idx_1701	1129_1130_1136_439_467_686_697_711_718_724_725_726_727_728_729
idx_1702	1004_1036_153_220_226_283_289_297_304_393_867_954_956
idx_1703	1075_1101_1121_290_293_322_381_562_576_577_578_613_628
idx_1704	1036_1038_1082_1163_1165_146_15_166_174_185_186_187_188_212_215_244_304_367_368_549_585_586_587_635_637_639_646_789_867_994
idx_1705	1036_1075_144_234_235_237_290_468_562_879_905_990
idx_1706	1036_1038_11_1163_1165_136_141_145_15_153_155_156_157_158_159_161_162_201_229_232_257_266_279_30_304_310_312_32_33_369_577_578_790_865_866_867_900_944_954
idx_1707	1047_1096_1117_1119_432_488_572_667_71_814
idx_1708	1129_1136_467_697_724_725_726_727_728_729
idx_1709	1036_1042_1043_1044_1163_159_185_213_262_301_310_311_353_355_40_42_454_477_479_485_486_487_510_547_557_577_586_589_635_791_954
idx_1710	1075_1121_1126_1138_1139_1163_1165_133_167_193_206_290_34_348_398_400_468_474_550_562_574_576_577_578_613_671_672_673_677_679_687_688_689_691_692_693_714_715_716_717_728_729
idx_1711	1130_1135_675_723
idx_1712	1085_1126_1139_1163_1165_149_260_34_355_359_597_598_601_746_937
idx_1713	1153_1165_156_157_181_511_639_640_641_642_781_782_867
idx_1714	1006_1007_405_408
idx_1715	1020_1022_1087_422_427_428
idx_1716	1019_1021_1037_1091_1119_423_425_433_572_610_667
idx_1717	1036_1038_11_1110_1129_136_145_19_201_231_237_257_266_295_30_304_32_33_339_348_349_369_378_40_421_43_460_467_645_652_653_654_655_699_7_791_954_986_990
idx_1718	1004_1005_1036_1075_1096_1121_1139_21_290_391_392_393_459_464_488_562_572_576_577_578_583_669_71_814_875
idx_1719	1101_1139_1163_1165_12_155_168_258_268_269_270_271_272_273_284_34_355_359_369_372_787_790_937_944_954_995
idx_1720	1004_1036_1071_1099_1126_1163_1165_323_35_371_386_451_555_559_613_614_615_636_638_641_647_650_651_672_673_688
idx_1721	154_166_867_871
idx_1722	1036_1044_1139_155_165_168_267_483_485_487_688_944
idx_1723	1000_1036_1069_1082_1099_1101_1108_1163_1165_163_292_370_383_455_476_545_546_547_548_584_585_586_587_62_645_646_647_649_650_651_954
idx_1724	10_1036_1038_1071_1163_1165_136_137_141_142_143_144_145_146_147_148_149_150_155_156_157_161_162_165_172_175_196_197_199_200_202_203_208_211_214_217_221_223_229_261_263_268_270_272_280_281_282_283_284_286_287_289_290_291_299_300_302_321_339_350_351_353_354_357_358_555_559_562_6_652_787_866_867_872_877_879_937_944_954_990
idx_1725	1044_1129_1132_1139_331_688_698_707_721_745_948
idx_1726	1036_1121_1139_1163_1165_141_15_155_156_157_159_161_162_176_185_186_187_188_212_215_232_459_464_562_577_578_589_591_594_596_669_671_673_677_679_867
idx_1727	102_1029_1037_1038_1087_1101_1121_1126_1128_1129_1139_1162_1163_1165_12_167_193_206_23_258_34_341_348_36_372_436_437_439_474_510_512_524_526_550_594_596_599_601_603_606_62_628_629_630_635_636_637_638_667_669_687_688_689_69_691_692_693_695_696_698_701_703_704_718_725_726_728_729_732_747_790_995
idx_1728	1038_1099_1101_292_369_630_633_636_638_641
idx_1729	1036_1038_1071_1139_1163_1165_143_145_146_147_15_166_174_176_185_186_187_188_202_209_212_215_244_289_304_367_386_451_456_555_556_557_558_559_635_637_639_690_691_789_867_879_990_994
idx_1730	1036_1038_1088_1122_1126_1130_1135_1139_1162_1163_1165_135_141_144_155_158_159_161_162_175_176_185_186_187_188_204_205_212_213_214_215_216_217_233_235_237_238_239_245_259_262_263_294_297_298_301_302_311_313_35_353_354_355_357_358_359_37_393_464_466_474_484_485_486_487_510_512_545_547_548_556_557_559_586_587_589_591_609_615_675_676_677_678_679_681_690_698_723_734_866_867_874_905_990
idx_1731	1038_1154_181_330_335_473_874_980
idx_1732	1038_136_137_143_157_159_162_196_199_205_866_867_877_990
idx_1733	1004_1047_1096_1101_13_20_278_43_488_572_71_791_814_950
idx_1734	1042_1069_1110_1163_356_454_475_476_477_548_62_652_766_990_991
idx_1735	1004_1036_1096_1122_1162_393_572_667_677_678_681
idx_1736	1084_1139_1163_1165_271_273_301_302_34_36_593_596_670_790
idx_1737	1005_1006_1007_1009_1036_1127_1139_395_397_399_401_402_405_408_457_560_656_699_700_701_702_742
idx_1738	1038_1042_11_257_33_369_42_476_954
idx_1739	242_245_905_906
idx_1740	1004_1096_1101_1162_20_23_43_572_635_636_667_704_791
idx_1741	1075_1078_1079_575_581_582
idx_1742	1036_1038_1042_1069_11_1110_137_147_148_219_22_220_239_304_33_379_42_43_473_474_475_476_477_540_545_546_547_548_646_653_701_734_884_954_956
idx_1743	1122_1126_1135_1139_1163_1165_155_167_168_175_268_269_272_273_464_599_601_675_676_677_678_679_723_944
idx_1744	1096_1144_131_661_71_753_813_863
idx_1745	1027_1029_1030_1031_439_440_441_443_444_602_718
idx_1746	1036_1038_1154_181_192_255_299_335_472_473_666_70_763_764_874_990
idx_1747	1036_1038_1069_1101_1107_1110_1111_1117_163_190_27_378_379_38_43_455_475_476_62_644_652_653_654_655_66_665_791_990
idx_1748	1036_1038_1139_146_147_15_154_166_174_244_304_367_368_452_462_464_467_474_701_867_871_994
idx_1749	1036_1099_1121_1122_1126_1135_1163_1165_382_464_613_614_615_636_638_641_650_651_669_67_671_672_673_675_676_677_678_679_681_694_695_723
idx_1750	1036_1038_1069_11_1139_1163_137_147_148_155_165_168_22_239_257_272_273_284_33_356_369_379_473_474_540_545_546_547_548_62_646_701_734_867_944_954_991
idx_1751	1036_1038_11_136_145_19_221_223_225_226_231_237_257_29_294_30_300_301_302_303_304_33_348_349_369_378_42_421_645_653_699_7_889_954_956_990
idx_1752	1036_1071_1126_1139_1163_1165_175_196_197_200_202_203_204_206_209_210_211_213_215_216_217_259_281_283_290_294_323_348_35_371_398_400_461_474_597_672_673_677_679_687_688_690_698_714_715_716_717_728_729_748_877_879_954_970
idx_1753	1004_1036_1068_1069_1071_1075_1096_131_146_148_152_166_174_20_200_202_230_231_244_26_27_283_284_285_286_289_290_304_321_339_38_386_39_391_393_455_475_476_562_572_753_790_791_8_863_867_879_970_990
idx_1754	1121_1122_464_669_67_676_677_678_679_694_695
idx_1755	1036_1126_1129_1139_1163_1165_134_149_177_24_255_259_260_261_262_263_339_34_355_359_383_460_467_614_698_712_713_714_715_716_717_725_726_728_729_745_937
idx_1756	1036_1101_1126_1153_1163_1164_1165_133_134_182_240_371_398_400_461_631_632_633_634_639_640_641_642_672_673_677_678_679_714_715_716_717_728_729_757_758_759_864
idx_1757	1030_1031_440_443
idx_1758	10_1038_26_37_790
idx_1759	1036_1044_1069_1163_148_160_163_340_479_486_487_540_545_546_547_548_868
idx_1760	1038_1042_1069_1101_1110_163_23_369_40_42_43_454_475_476_62_629_632_635_637_640_655_766_791
idx_1761	1044_1066_1069_1075_1139_1163_1165_14_266_267_268_269_27_270_271_272_273_284_292_34_36_510_512_524_526_535_576_577_578_594_596_599_601_688_740_787_790_944_954
idx_1762	1000_1036_1037_1054_1087_1088_1126_1139_1163_1165_164_167_193_206_34_341_348_373_377_379_383_448_449_452_462_464_465_466_467_474_523_526_536_540_547_548_550_605_608_687_688_689_691_692_693_709_750_751
idx_1763	1000_1036_1068_1121_133_164_459_464_536_562
idx_1764	1036_1038_16_177_183_185_187_332_373_473_56_874_949
idx_1765	1019_102_1022_1029_103_1037_1087_1129_422_427_428_433_436_444_449_603
idx_1766	1153_1163_1165_182_208_261_352_355_359_511_639_640_641_642_758_759_781_782_937_990
idx_1767	1036_1038_1071_11_1139_135_137_141_143_147_15_151_154_155_157_159_162_165_166_167_168_196_197_200_202_203_206_207_209_212_215_22_232_239_257_266_281_283_290_33_349_369_37_379_393_473_474_545_615_646_698_701_731_734_735_867_871_872_877_879_944_954_970
idx_1768	1004_1036_1037_1038_1047_1075_1096_1117_1139_1162_1163_1165_117_141_15_153_154_155_156_157_158_159_161_162_167_178_20_201_229_232_266_278_279_30_304_32_33_34_36_391_393_40_432_445_448_449_452_462_464_467_474_479_488_510_512_524_526_570_572_576_577_578_583_594_596_599_601_667_701_71_790_791_8_814_867_871_875_877_900_950_954
idx_1769	1085_1126_1136_1139_467_597_697_746
idx_1770	1055_1071_1129_1139_14_150_36_529_691_738
idx_1771	1003_1036_1038_1069_1075_1138_1139_1163_1165_141_143_145_15_151_153_154_155_156_157_158_159_160_161_162_163_167_172_185_186_187_188_209_212_215_232_27_290_34_36_379_38_385_452_455_462_464_467_468_474_476_510_512_524_526_562_576_577_578_594_596_599_601_701_739_790_867_868_871_872_879_954_990
idx_1772	1005_1006_1008_1036_1139_1163_1165_137_158_161_396_397_400_401_402_405_406_452_462_464_467_560_865
idx_1773	1005_1006_1008_1036_1038_1088_1126_1139_178_198_206_240_241_396_398_400_402_405_406_445_452_462_464_467_474_560_609_700_701_877_904
idx_1774	1075_1117_391_561_580
idx_1775	1000_1004_1005_1121_1126_1163_1165_133_21_381_382_383_392_393_396_397_400_401_547_548_690
idx_1776	1004_1005_1036_1101_1127_1139_1163_1165_136_139_140_146_156_158_161_166_172_174_176_244_300_302_304_392_393_396_397_399_400_401_629_630_637_638_699_700_701_702_703_704_725_726_865_867_954
idx_1777	1101_1121_1122_1126_1129_1163_1165_371_372_381_464_599_601_613_628_629_630_637_638_669_67_676_677_678_679_694_695_703
idx_1778	1087_1129_428_460_465_529_604_605_606_693_709_710_745
idx_1779	1036_1038_1110_178_198_22_241_43_445_653_877_904
idx_1780	1036_1068_1069_148_152_27_38_39_475_536_654_791_867
idx_1781	1005_1071_1139_202_206_256_316_337_375_59_879_966_969_982
idx_1782	1072_1076_403_413
idx_1783	1069_1163_1165_160_163_26_271_273_301_302_546_548_790_867_868
idx_1784	1004_1005_1036_1037_1071_1096_1139_1144_131_34_36_386_392_393_394_448_449_452_462_464_467_572_644_691_72_753_790_8_863_897
idx_1785	1036_1038_1101_1110_145_146_147_15_166_174_22_244_304_368_39_43_629_631_635_637_639_652_653_654_655_789_791_867_990_994
idx_1786	1005_1036_1037_1044_1133_1163_1165_137_158_161_396_397_400_401_448_449_482_483_486_487_720_722_865
idx_1787	1036_1038_136_137_142_143_145_146_147_15_156_158_161_166_172_174_229_244_304_367_368_865_866_867_954_994
idx_1788	1036_1163_1165_141_145_15_151_155_156_157_159_161_162_172_214_217_232_286_321_339_562_867_872_990
idx_1789	1036_1038_1069_1082_1108_1163_1165_172_199_201_223_266_280_282_284_286_287_289_29_291_292_294_297_298_299_300_301_302_304_310_312_32_42_545_549_577_578_584_585_586_587_645_646_652_653_954_990
idx_1790	1000_1036_1069_1101_1108_1163_164_172_199_223_280_282_284_286_287_289_291_299_302_321_339_356_373_374_375_376_377_378_379_380_381_383_536_540_546_547_548_562_62_637_638_651_652_872_877_954_990_991
idx_1791	1005_1006_1008_1044_1139_31_402_405_406_560_688_9
idx_1792	1005_1036_1044_1126_1129_1132_1139_178_198_206_207_240_330_339_396_398_400_445_460_467_483_485_487_688_700_707_721_877_904_948
idx_1793	1108_1127_1139_1163_1165_399_401_584_649_651_699_701_702_725_726
idx_1794	1004_1036_1096_1117_393_479_572_661_71_813
idx_1795	1036_1044_1099_1126_1163_1165_267_294_323_340_341_479_482_483_486_487_613_614_615_636_638_641_650_651_672_673
idx_1796	1036_1038_1069_1070_1071_1139_137_141_142_144_145_147_148_149_150_260_292_38_452_455_462_464_467_476_544_549_691_866_872_937_954
idx_1797	1036_1038_1099_1101_1121_1126_144_235_236_238_239_245_292_369_382_459_461_464_562_615_630_633_636_638_641_671_672_673_905
idx_1798	1036_165_198_240_266_280_877_904_944_954
idx_1799	1000_1036_1038_1042_1069_11_1110_137_142_147_148_151_17_175_22_233_239_33_374_379_38_43_454_473_474_475_476_477_540_545_546_547_548_646_653_701_734_766_866_867_872_874
idx_1800	1036_1126_175_204_259_277_294_335_35_461_474_690_698_981
idx_1801	1085_1122_1139_1163_510_524_594_599_601_68_746
idx_1802	1036_1075_1082_468_562_585_586_587_645_990
idx_1803	1029_103_1036_1037_1038_1139_221_223_225_226_303_348_437_444_472_474_699_701_732_757_764_889_990
idx_1804	1036_1038_1163_1165_141_15_151_153_155_156_157_158_159_161_162_169_178_179_192_195_213_216_229_232_279_29_473_790_867_872_874_877_900_954
idx_1805	1036_1042_1043_1044_1069_1099_1163_1165_292_370_454_477_479_482_483_486_487_615_636_638_641_650_651_672_673_766
idx_1806	1019_1049_1139_1165_156_157_207_229_279_349_421_511_513_514_515_516_782_867_877_900_954
idx_1807	1036_1038_1078_147_15_367_447_458_867_994
idx_1808	1036_1042_1043_1044_11_1163_1165_214_217_270_272_287_350_351_353_354_357_358_42_454_477_479_482_483_486_487_7_787_954_990
idx_1809	1019_1037_433_448
idx_1810	1005_1036_1044_1108_1129_1132_1139_1163_1165_330_339_396_397_400_401_460_467_482_483_486_487_584_586_587_646_649_651_688_707_721_725_726_728_729_948
idx_1811	1069_1071_1101_1139_1153_1163_1165_12_155_168_172_199_202_208_211_214_217_223_258_268_270_272_280_281_282_283_284_286_287_289_290_291_299_300_302_350_351_353_354_357_358_369_370_371_372_546_548_555_559_629_630_631_632_633_634_637_638_639_640_641_642_652_787_879_944_954_990_995
idx_1812	1005_1038_1044_1101_1121_1126_1127_1132_1139_1163_1165_149_21_258_287_331_34_352_355_359_369_371_372_381_396_397_398_399_400_401_451_482_483_484_486_487_613_700_703_704_707_721_937_948_990_995
idx_1813	10_1000_1004_1005_1036_1038_1069_1071_1075_11_1139_1162_1163_1165_135_137_147_148_149_150_153_22_239_257_266_270_271_272_273_283_284_285_286_289_297_31_321_33_339_356_369_37_379_381_382_386_391_392_393_398_399_400_401_456_473_474_484_486_540_545_546_547_548_556_557_559_562_578_62_646_650_651_701_706_734_741_790_866_867_954_970_990_991
idx_1814	1036_1038_1099_1163_1165_183_184_187_188_192_292_473_615_636_638_641_650_651_672_673_874
idx_1815	1004_1036_153_242_244_393_867_906
idx_1816	1004_1075_1077_153_229_279_342_576_577_578_580_867_900_954
idx_1817	1036_1069_1163_1165_136_137_142_143_145_146_147_158_160_161_163_166_172_174_229_244_302_304_546_548_865_866_867_868_954
idx_1818	1139_154_167_196_207_867_871_877
idx_1819	1036_1038_1071_1083_1137_1163_1165_136_137_141_143_144_147_148_159_162_191_204_205_289_291_314_456_459_555_559_588_591_730_866_877_964_990
idx_1820	1004_1005_1036_1038_1071_1075_1163_1165_136_137_146_149_150_157_159_162_165_166_174_191_20_225_226_244_245_26_284_285_286_289_304_315_321_330_332_339_37_386_39_391_392_393_396_397_400_401_445_446_450_451_452_456_457_458_459_460_476_549_555_559_562_576_578_654_763_790_791_8_866_867_970_990
idx_1821	1099_1101_1153_1163_1165_370_380_612_613_631_632_633_634_636_638_639_640_641_642_647_650_651_672_673_758_759
idx_1822	1128_1139_606_749
idx_1823	1126_1129_1136_1139_154_167_467_597_697_698_745_748_871
idx_1824	1000_1036_1069_1082_1108_1126_1163_1165_164_373_374_376_377_378_379_383_536_540_545_547_548_549_550_585_587_645_646
idx_1825	1036_143_15_200_209_212_215_367_867_879_994
idx_1826	1005_1126_1132_1136_1139_331_396_398_400_467_697_700_707_721_948
idx_1827	1036_1162_178_198_240_445_556_733_877_904
idx_1828	1055_1127_1129_1136_1139_1163_1165_399_401_529_697_699_701_702_712_713_716_717_724_725_726_738
idx_1829	1005_1036_1108_1121_1139_1163_1165_316_337_396_397_400_401_452_462_464_467_510_512_524_526_586_587_59_594_596_599_601_646_648_649_651_669_969_982
idx_1830	1005_1126_1129_1132_396_398_400_693_695_696_698_700_707_721
idx_1831	1036_1038_1044_1071_1163_1165_136_137_141_144_145_147_148_150_159_162_287_294_298_340_451_479_482_483_484_486_487_553_866_954_990
idx_1832	1005_1006_1008_1036_1071_1139_1163_1165_141_144_147_148_149_150_159_162_260_396_397_400_401_402_405_406_452_462_464_467_560_691_866_937
idx_1833	10_1036_1044_1069_1071_1139_1163_1165_12_155_156_157_161_162_165_168_172_182_183_184_187_188_199_200_202_208_211_214_217_221_223_26_261_263_268_27_270_272_280_281_282_283_284_286_287_289_29_290_291_299_30_300_302_31_32_321_33_339_34_35_350_351_353_354_357_358_36_37_482_483_486_487_546_548_555_559_562_6_652_787_790_8_867_874_879_937_944_954_990
idx_1834	1005_1009_1011_1036_1127_1139_397_399_401_408_412_416_458_699_701_702_743
idx_1835	1005_1006_1007_1008_1009_1139_395_402_405_406_408_412_560
idx_1836	1036_1038_1042_1069_1101_1110_1163_145_146_147_160_163_166_174_244_304_357_358_359_39_43_454_475_637_638_652_653_654_655_766_791_867_868_990
idx_1837	1085_1122_1135_597_598_599_600_601_675_68_723_746
idx_1838	11_295_339_350_351_353_354_357_358_7_787_954_986_990
idx_1839	1036_1071_151_169_175_179_195_35_36_38_386_451_473_555_556_557_558_559_690_790_872_874
idx_1840	1036_1121_1126_1139_1163_1165_133_149_177_255_257_259_260_261_262_263_290_291_34_355_359_459_464_562_577_578_589_591_594_596_613_615_671_672_673_677_679_744_937_954
idx_1841	1005_1006_1071_1139_202_206_256_402_405_408_560_656_879
idx_1842	1004_1036_1075_1163_1165_136_137_139_140_158_161_293_391_468_576_578_865_954
idx_1843	1005_1036_1044_11_1129_1132_1139_1163_1165_14_214_217_270_272_287_330_331_339_350_351_353_354_357_358_396_397_400_401_460_467_482_483_486_487_698_707_721_745_787_948_990
idx_1844	1163_136_158_302_865_954
idx_1845	1004_1036_1038_11_1101_1110_1139_1163_1165_135_137_141_147_15_153_154_155_156_157_159_161_162_165_166_167_168_20_22_23_232_239_257_266_267_268_269_270_271_272_273_297_33_349_369_37_379_39_393_473_474_545_615_629_632_635_637_640_646_652_654_698_701_734_741_791_867_871_944_954
idx_1846	1004_1075_1077_283_288_289_296_297_342_576_577_578_580_954_989
idx_1847	1038_1162_239_243_246_247_364_565_905_908_992
idx_1848	1036_137_156_158_161_219_220_304_865_867_884_956
idx_1849	1005_1036_1038_1139_1163_1165_15_185_186_187_188_212_215_316_337_367_368_396_397_400_401_452_462_464_467_474_59_635_637_639_701_789_867_969_982_994
idx_1850	1009_1036_1038_1076_141_147_15_155_157_159_162_232_413_457_867
idx_1851	1000_1036_1069_1163_1165_148_201_266_292_304_310_312_32_375_378_540_545_546_547_548_577_578_954
idx_1852	1036_1037_1038_1054_1071_1087_1088_1139_1154_1162_1163_1165_16_177_179_180_181_182_183_184_185_186_187_188_193_213_216_348_373_448_449_452_462_464_465_466_467_474_510_512_523_524_526_594_596_599_601_605_608_667_691_699_701_709_710_750_751_765_874_876_990
idx_1853	1036_1038_1066_1069_1075_1101_1110_1139_163_18_19_27_290_348_378_379_38_43_452_455_462_464_467_474_475_476_535_562_62_652_653_654_655_699_701_740_791_879_990
idx_1854	1006_1009_1072_1111_1117_1139_403_412_657_665
idx_1855	1038_1110_136_137_142_143_39_41_652_654_655_866_872_877_990
idx_1856	1005_1036_1126_1127_1128_1129_1132_1139_330_331_339_397_399_401_460_467_606_69_693_695_696_698_699_700_701_702_703_704_705_707_721_745_948
idx_1857	1000_1069_1101_163_380_381_546_547_548_62
idx_1858	1029_103_1036_1037_1071_1129_1139_14_150_200_202_206_36_437_439_444_472_718_732_757_764_879
idx_1859	1003_1069_1075_1138_290_292_376_378_385_468_562_576_577_578_739_879_954_990
idx_1860	1036_1122_1135_1139_1163_1165_141_15_155_156_157_159_161_162_176_185_186_187_188_212_215_232_464_599_601_675_676_679_681_723_867
idx_1861	1011_1036_1038_1078_137_141_144_147_148_447_458_866
idx_1862	1003_1004_1036_1069_1071_1075_1138_1139_20_27_34_36_38_385_386_393_452_455_462_464_467_468_475_476_572_691_739_790_791_8
idx_1863	1004_1005_1126_1163_1165_20_21_24_392_393_396_397_400_401_635_637_639_690_789
idx_1864	1036_1083_151_175_463_473_588_589_590_591_872
idx_1865	1055_1087_1129_1139_14_260_36_372_462_527_529_604_606_669_693_738
idx_1866	1000_1069_1099_1163_1165_292_370_382_546_547_548_636_638_641_650_651_672_673
idx_1867	1037_1055_1056_1060_1087_1096_1129_1139_14_260_36_372_428_462_469_470_488_527_529_583_604_606_607_63_669_693_71_738_814_875
idx_1868	1000_1036_1068_1126_133_139_164_182_192_461_536_864_874
idx_1869	1000_1121_133_203_376_877
idx_1870	1044_1129_1132_1139_154_167_331_688_698_707_721_745_871_948
idx_1871	1165_217_350_351_352_990
idx_1872	1036_1038_1078_11_141_15_155_157_159_162_229_232_257_279_33_369_447_458_867_900_954
idx_1873	1036_1038_11_1139_137_143_147_178_198_207_22_239_241_257_280_33_369_379_445_473_474_646_701_734_866_874_877_904_954
idx_1874	1004_1036_1122_1125_1139_1154_1163_1165_135_155_181_20_297_349_37_393_41_545_615_635_637_640_652_654_676_679_683_684_685_698_734_741_791_874_954
idx_1875	1005_1127_1128_392_397_399_401_704_705
idx_1876	1000_1069_1071_1099_1101_1126_1139_1153_1163_1165_133_134_138_139_149_182_199_258_262_263_29_300_302_34_369_370_371_372_380_381_546_547_548_555_559_597_629_630_631_632_633_634_636_637_638_639_640_641_642_703_748_864_874_937_954_995
idx_1877	1030_1036_1087_1088_27_367_42_43_441_465_602_609_654_709_791
idx_1878	1036_1038_1042_144_235_239_454_476_905
idx_1879	1000_1004_1036_1069_1162_1163_1165_148_20_266_27_270_271_272_273_321_38_381_382_393_398_399_400_401_455_456_475_476_484_486_540_545_546_547_548_556_557_559_650_651_790_791_8
idx_1880	1000_1036_1038_1042_1069_148_178_195_196_197_199_200_201_202_203_204_205_292_374_376_378_379_40_41_445_455_475_476_477_540_545_546_547_548_874_877_879_954_990
idx_1881	1004_1036_1038_1069_1071_1101_1121_1139_1163_1165_135_148_149_153_155_156_157_158_159_161_162_172_199_219_220_221_223_225_226_258_280_282_284_286_287_289_29_290_291_292_294_297_298_299_300_301_302_303_304_34_352_355_359_369_37_370_371_372_381_393_42_43_540_545_546_547_548_555_556_557_558_559_613_615_652_653_690_698_734_790_791_866_867_884_889_937_954_956_990_995
idx_1882	1036_1038_1075_1138_1139_144_234_235_236_237_290_452_462_464_467_468_474_562_574_701_879_905_990
idx_1883	1069_1163_356_548_62_991
idx_1884	136_145_295_339_866_954_986_990
idx_1885	1004_1036_1075_1096_1117_117_387_388_389_390_391_393_479_561_572_661_71_813_861
idx_1886	1004_1036_1121_1122_1126_1129_1130_1135_1139_1162_1163_1165_134_135_139_140_149_150_259_260_267_270_271_272_273_297_322_37_372_381_382_393_398_399_400_401_439_464_484_486_554_556_557_559_648_650_651_675_676_677_678_679_681_691_695_710_718_723_741
idx_1887	1004_1071_1096_1139_386_488_572_583_691_71_814_875
idx_1888	1005_1036_1038_1044_1129_1132_1139_1163_1165_141_145_146_147_15_155_156_157_159_161_162_166_174_176_185_186_187_188_212_215_232_244_287_304_330_339_396_397_400_401_451_460_467_482_483_484_485_486_487_688_707_721_725_726_728_729_867_948_990
idx_1889	1004_1005_1036_1044_1071_1096_1139_285_31_323_340_386_392_393_479_488_553_572_583_688_71_790_8_814_875_9_970
idx_1890	1000_1036_1121_1122_1126_1139_1162_1163_1165_133_135_142_151_155_159_162_17_175_176_185_186_187_188_204_212_213_215_216_233_259_262_263_294_301_302_311_313_35_353_355_357_359_37_374_393_464_473_474_485_487_510_512_545_547_548_556_557_559_586_587_589_591_615_635_637_639_676_677_678_679_681_690_695_698_734_789_866_867_872_874
idx_1891	1000_1099_138_382
idx_1892	1005_1009_1036_1126_1139_1163_1165_135_139_262_263_396_397_398_400_401_408_412_457_597_700_748_864
idx_1893	102_1027_1029_103_1036_1037_1038_1087_1101_1129_1139_1163_1165_14_146_15_166_174_176_185_186_187_188_212_215_244_260_304_339_36_367_368_372_435_436_437_439_444_448_449_452_460_462_464_465_467_472_474_521_603_629_631_635_637_639_701_709_712_713_716_717_718_732_757_764_789_867_994
idx_1894	1085_1139_1163_1165_271_273_301_302_34_36_598_601_746_790
idx_1895	1030_1036_1087_1088_144_235_238_245_441_465_602_609_709_905
idx_1896	1004_1036_1071_1139_135_297_34_36_37_386_393_452_462_464_467_691_741_790_8
idx_1897	1000_1036_1042_1043_1044_1069_1163_1165_164_373_374_375_376_377_378_379_40_42_454_477_479_482_483_486_487_536_540_547_548_766_877_954
idx_1898	1011_1036_1037_416_458_472_757_764
idx_1899	1126_133_134_139_864
idx_1900	1111_1117_657_66_665
idx_1901	1005_1037_1119_1133_394_572_667_720_722
idx_1902	1054_1139_412_435_521_523_524_525_526_604_685_689_750_751_765
idx_1903	1036_15_220_226_304_367_867_956_994
idx_1904	10_1036_1038_1044_11_1139_1163_1165_137_147_155_158_161_165_168_186_188_212_215_22_239_257_26_266_267_268_269_270_271_272_273_284_292_297_298_33_354_355_358_359_369_37_379_451_473_474_482_484_486_646_701_734_787_790_867_944_954
idx_1905	1036_1069_148_200_376_540_545_546_547_548_879
idx_1906	1004_1036_1044_1071_1139_1163_1165_14_155_165_168_266_267_268_269_270_271_272_273_287_310_312_35_36_386_451_483_485_487_555_556_557_558_559_688_690_691_735_787_790_944_954
idx_1907	1036_1038_1069_11_1163_137_147_148_161_162_22_239_242_244_33_356_379_473_474_540_545_546_547_548_62_646_701_734_867_905_906_991
idx_1908	1004_1036_1096_1117_20_27_367_42_43_479_572_661_71_791_813
idx_1909	1005_1087_1101_1126_1128_1129_1139_134_167_193_206_24_34_348_371_383_392_396_398_400_461_474_550_597_606_614_687_688_689_69_691_692_693_700_704_712_713_714_715_716_717_747_748_749
idx_1910	1000_1038_1069_1082_1108_1139_1163_1165_356_383_474_545_546_547_548_584_585_586_587_62_646_651_701_991
idx_1911	1000_1036_1126_1127_1129_1136_1139_1162_1163_1165_135_142_151_155_159_162_17_175_176_185_186_187_188_204_212_213_215_216_233_259_262_263_294_301_302_311_313_339_35_353_355_357_359_37_374_393_460_461_467_473_474_485_487_510_512_545_547_548_556_557_559_586_587_589_591_615_635_637_639_690_697_698_701_724_725_726_727_728_729_734_789_866_867_872_874
idx_1912	1000_1101_1153_1163_1165_133_182_380_381_547_548_631_632_633_634_639_640_641_642_758_759_864
idx_1913	1036_1042_1069_11_1110_1163_1165_214_217_270_272_350_351_353_354_357_358_42_454_475_476_477_546_548_652_7_787_954_990
idx_1914	1005_1036_1037_1044_1133_1162_1163_1165_15_16_22_23_25_396_397_400_401_448_449_482_483_486_487_635_637_639_667_720_722_789
idx_1915	1036_136_145_19_200_208_211_214_217_231_237_255_280_281_283_290_30_348_349_350_352_353_355_357_359_377_378_421_645_699_7_879_954_990
idx_1916	1066_1069_1075_223_292_304_535_576_577_578_740_954_956
idx_1917	1038_1101_1139_1163_1165_149_153_156_157_158_159_161_162_172_176_258_34_355_359_369_372_790_866_867_937_954_995
idx_1918	1036_1038_16_192_317_324_332_335_473_61_874_966_973_974_981
idx_1919	1036_1044_1139_317_323_324_334_335_340_479_61_688_970_973_974_981
idx_1920	1004_1036_1071_1139_135_146_153_154_165_166_167_168_174_20_244_26_266_267_268_269_270_271_272_273_297_304_34_36_37_386_39_393_452_462_464_467_691_741_790_791_8_867_871_944
idx_1921	1036_1075_1117_1121_1139_290_317_324_335_391_459_464_562_576_577_578_580_61_669_973_974_981
idx_1922	1036_178_198_240_445_877_904
idx_1923	1037_1047_1056_1060_1062_278_431_469_470_570_64_950
idx_1924	1069_1163_1165_160_163_263_355_359_546_548_868_937
idx_1925	1075_1138_1139_1163_1165_260_352_355_359_468_562_574_576_578_937_990
idx_1926	1004_1036_1038_1096_1139_242_245_393_474_488_572_583_701_71_814_875_906
idx_1927	1000_1036_1068_1126_1129_1136_1139_1163_1165_148_152_159_162_164_176_185_186_187_188_212_214_215_217_231_339_460_461_467_536_547_548_697_724_726_727_729_866_867_990
idx_1928	1004_1005_1126_202_206_392_393_396_398_400_700_877
idx_1929	1036_1127_1163_1165_221_223_303_350_351_352_357_358_359_399_401_701_725_726_889_990
idx_1930	1122_1135_1139_154_167_464_592_597_675_680_723_871
idx_1931	179_199_29_874_954
idx_1932	1163_1165_149_153_156_157_159_161_162_229_257_279_34_355_359_790_866_867_900_937_954
idx_1933	1121_1139_180_193_615_669_744_876
idx_1934	1036_1088_466_609
idx_1935	1055_1129_1139_1163_1165_14_214_217_270_272_353_354_357_358_529_712_713_716_717_738_787
idx_1936	1036_1042_1043_1044_220_226_304_42_477_479_483_485_487_954_956
idx_1937	1096_1117_1119_572_661_667
idx_1938	1000_1005_1069_1071_1101_1121_1128_1129_1139_1163_1165_133_153_179_21_24_27_290_291_292_300_302_380_381_392_396_397_400_401_546_547_548_555_559_606_614_615_69_704_712_713_716_717_744_790_954
idx_1939	1011_1037_1038_1054_1078_1101_1139_258_369_372_416_447_458_608_643_743_995
idx_1940	1036_1110_1111_1117_43_479_653_66_665
idx_1941	102_1029_1129_439_718
idx_1942	1036_1038_137_141_144_147_148_265_315_56_866_943_949
idx_1943	1004_1036_266_321_393_456
idx_1944	1038_1101_1139_258_265_318_369_372_56_943_949_995
idx_1945	1036_1044_1139_136_145_19_231_237_255_287_294_298_30_31_340_348_349_350_351_352_353_354_355_357_358_359_377_378_421_479_6_645_699_7_787_790_9_954_990
idx_1946	1036_1139_143_155_165_168_206_209_210_212_213_215_216_266_281_283_284_290_375_867_879_944_954
idx_1947	1036_1038_1110_19_191_22_282_43_446_653_964_990
idx_1948	1004_1036_1096_1117_1139_27_29_33_34_35_36_37_479_572_583_644_661_71_790_8_813_875
idx_1949	1037_1055_1060_1087_1129_428_469_527_529_607_63_738
idx_1950	1036_1126_1163_1165_133_134_149_16_175_177_182_183_184_185_187_188_192_195_197_199_204_206_255_259_29_294_34_348_35_373_398_400_41_461_474_672_673_677_679_690_698_714_715_716_717_728_729_864_874_877_937_954
idx_1951	1122_1124_1125_1129_1130_1139_439_683_684_685_686_695_698_718_745
idx_1952	1038_1069_1070_1139_379_474_544_549_701
idx_1953	1036_1042_1043_1044_1069_151_175_38_454_473_477_479_483_485_487_766_872
idx_1954	1128_1139_153_260_34_749_790_937
idx_1955	1004_1036_1075_1121_1163_1165_15_16_19_20_21_22_24_293_322_391_468_576_578_635_637_639_789_954
idx_1956	1036_1038_1055_1060_1087_1126_1129_1139_134_14_198_206_207_24_240_241_260_36_372_383_452_453_461_462_464_467_474_527_529_604_606_614_669_693_701_712_713_714_715_716_717_738_877_904
idx_1957	1000_1036_1038_1069_1101_1121_133_146_15_164_166_169_172_174_176_196_244_304_367_368_373_374_375_376_377_378_379_380_381_39_455_459_464_476_536_540_546_547_548_562_629_631_635_637_639_789_867_872_877_954_994
idx_1958	10_1004_1005_1036_1037_1038_1044_1133_1163_1165_21_256_27_271_273_287_29_301_302_31_33_35_37_396_397_398_399_400_401_448_449_451_482_483_484_486_487_6_720_722_790_8_9_990
idx_1959	1038_136_137_142_157_159_162_169_172_174_176_196_39_866_867_872_990
idx_1960	102_1027_1029_435_436_437_439_444_521_603_718_732
idx_1961	1003_1075_1138_1139_1163_1165_14_208_211_214_217_270_272_290_350_351_353_354_357_358_385_468_562_576_578_739_787_879_990
idx_1962	1000_1036_1066_1069_1075_1126_1139_1163_1165_133_134_135_167_193_206_262_263_34_348_374_376_378_379_452_455_462_464_467_474_476_535_550_576_578_687_688_689_691_692_693_740_864
idx_1963	1000_1069_1082_1108_1163_1165_160_163_383_545_546_547_548_584_585_586_587_651_868
idx_1964	1005_1009_1036_1126_1139_1163_1165_149_177_255_259_260_261_262_263_34_355_359_396_397_398_400_401_408_412_457_597_700_742_748_937
idx_1965	1017_1054_1088_1131_418_419_608_719
idx_1966	1005_1006_1126_1136_1139_396_398_400_402_405_408_467_560_656_697_700
idx_1967	1036_1069_1162_455_476_547_556
idx_1968	1036_1126_1127_1128_1129_1136_1139_1163_1165_339_399_401_460_467_606_69_693_695_696_697_698_699_700_701_702_703_704_705_712_713_716_717_724_725_726_745
idx_1969	1000_1036_1069_1163_1165_136_137_138_158_161_292_374_376_378_379_455_476_546_548_865_954
idx_1970	1036_1044_1071_1126_1139_1163_1165_149_172_175_193_199_204_206_221_223_255_259_267_280_282_284_286_287_289_291_294_299_321_323_339_34_341_348_35_350_351_352_353_355_357_358_359_371_377_398_400_461_474_562_597_652_672_673_677_679_687_688_690_698_699_714_715_716_717_728_729_748_877_937_954_964_970_990
idx_1971	1101_1126_371_703
idx_1972	136_145_172_19_199_223_231_237_280_282_284_286_287_289_291_299_30_348_349_378_421_645_652_699_7_954_990
idx_1973	1036_1044_1132_1139_255_287_330_331_348_350_352_353_355_357_359_377_699_707_721_948_990
idx_1974	1004_1036_1037_1075_1096_1119_1162_141_146_15_153_155_157_158_159_162_166_174_232_244_304_391_448_449_468_472_572_667_757_764_867
idx_1975	1036_1038_1110_1111_1117_1139_22_317_324_332_348_377_43_452_462_464_467_474_61_652_653_654_655_66_665_699_701_966_973_974_981_990
idx_1976	1005_102_1027_1029_1037_1129_1139_14_260_316_337_36_372_394_435_437_439_444_521_59_718_969_982
idx_1977	1101_1110_17_18_19_22_43_629_631_635_637_639_655_789
idx_1978	1036_1153_1165_155_165_181_240_268_269_511_639_640_641_642_757_781_782_867_944
idx_1979	1004_1005_1036_1037_1047_1071_1075_1096_1117_1139_117_278_34_36_386_387_388_389_390_391_392_393_394_432_448_449_452_462_464_467_479_488_561_570_572_583_691_71_790_8_814_861_875_950
idx_1980	1000_1069_1101_1163_1165_258_355_359_370_380_381_546_547_548_937_995
idx_1981	1038_1101_1110_1111_17_18_19_22_23_39_41_43_475_62_628_629_631_632_635_637_639_640_655_66_789_791
idx_1982	1038_1101_1139_154_165_258_369_372_871_995
idx_1983	1087_1122_1128_1129_1130_1135_1139_464_592_597_606_607_669_67_675_680_686_69_711_723_747_749
idx_1984	1036_1139_136_143_145_178_19_199_207_231_237_255_280_30_348_349_350_352_353_355_357_359_377_378_421_445_645_699_7_866_874_877_954_990
idx_1985	1036_1038_1069_1070_1139_144_235_236_239_379_452_455_462_464_467_474_476_544_549_701_905
idx_1986	1000_1126_1136_1163_1165_383_547_548_697_724_726_727_729
idx_1987	102_1029_103_1037_1119_444_572_667
idx_1988	1037_1047_1096_1117_1119_432_488_572_583_667_71_814_875
idx_1989	1036_11_1122_1135_1139_1163_1165_14_214_217_270_272_353_354_357_358_592_597_675_676_679_680_681_723_787
idx_1990	1000_1036_1038_1069_1099_1165_161_162_187_188_215_216_217_263_27_273_292_302_312_313_357_358_359_370_374_376_378_379_38_455_475_476_486_487_512_546_548_559_578_587_591_637_638_640_641_651_673_790_791_874_954_990
idx_1991	10_1004_1038_1071_1163_1165_202_271_273_289_301_302_35_36_456_553_554_555_556_557_558_559_6_691_710_741_790_8_990
idx_1992	1004_1005_1036_1037_1054_1071_1087_1088_1129_1139_1162_1163_1165_134_135_140_150_21_256_260_270_271_272_273_297_31_34_36_37_372_386_392_393_394_396_397_398_399_400_401_412_435_448_449_452_462_464_465_466_467_484_486_521_522_523_524_525_526_556_557_559_604_605_608_650_651_685_689_691_709_710_741_750_751_765_790_8_9
idx_1993	1005_1006_1009_1036_1038_1121_1126_1139_196_197_199_200_202_203_204_205_206_207_348_396_398_400_402_403_405_408_412_452_462_464_467_474_560_656_669_687_699_700_701_877_879_964_990
idx_1994	1036_1038_1139_146_147_154_166_167_174_198_207_240_241_244_304_452_462_464_467_474_701_867_871_877_904
idx_1995	1036_1071_1082_1108_1129_1139_1163_1165_141_142_143_144_145_146_147_148_149_150_156_157_159_161_162_229_260_261_263_300_302_339_383_452_460_462_464_467_549_555_559_584_585_586_587_649_651_691_866_867_937_954
idx_1996	1036_1129_1163_1165_137_158_161_339_460_467_712_713_716_717_865
idx_1997	1163_161_162_229_279_310_577_867_900_954
idx_1998	1004_1036_1075_1121_1165_162_187_216_263_272_273_293_302_312_313_322_357_359_391_400_401_468_486_487_512_548_559_576_578_587_591_596_651_679_954_970
[truncated: 619 more rows]

## Sheet: List of cycles by compound
NUMBER OF CYCLES	COMPOUND NUMBER	COMPOUND NAME	CYCLES LIST
1570	1036	H	idx_2	idx_3	idx_6	idx_7	idx_9	idx_10	idx_14	idx_16	idx_18	idx_22	idx_23	idx_24	idx_25	idx_26	idx_30	idx_31	idx_33	idx_35	idx_38	idx_39	idx_40	idx_41	idx_43	idx_46	idx_47	idx_48	idx_49	idx_50	idx_51	idx_52	idx_53	idx_56	idx_58	idx_59	idx_60	idx_61	idx_62	idx_63	idx_64	idx_66	idx_68	idx_69	idx_71	idx_72	idx_74	idx_75	idx_76
1032	1139	OH	idx_1	idx_3	idx_4	idx_7	idx_8	idx_9	idx_10	idx_13	idx_15	idx_16	idx_18	idx_19	idx_22	idx_25	idx_27	idx_28	idx_29	idx_30	idx_36	idx_39	idx_40	idx_42	idx_47	idx_49	idx_50	idx_53	idx_54	idx_55	idx_59	idx_62	idx_69	idx_73	idx_75	idx_76	idx_81	idx_83	idx_85	idx_86	idx_90	idx_91	idx_92	idx_93	idx_96	idx_98	idx_101	idx_110	idx_114
1021	1163	vUV	idx_7	idx_10	idx_13	idx_18	idx_21	idx_22	idx_24	idx_28	idx_29	idx_31	idx_35	idx_47	idx_48	idx_53	idx_55	idx_56	idx_62	idx_71	idx_73	idx_74	idx_76	idx_83	idx_87	idx_90	idx_91	idx_103	idx_105	idx_106	idx_109	idx_112	idx_116	idx_118	idx_120	idx_124	idx_127	idx_131	idx_132	idx_136	idx_138	idx_139	idx_143	idx_144	idx_146	idx_150	idx_151	idx_157	idx_158
966	1165	vX	idx_1	idx_7	idx_10	idx_13	idx_18	idx_22	idx_24	idx_28	idx_29	idx_31	idx_35	idx_37	idx_42	idx_44	idx_45	idx_47	idx_48	idx_53	idx_55	idx_56	idx_62	idx_71	idx_73	idx_74	idx_76	idx_83	idx_90	idx_95	idx_105	idx_106	idx_109	idx_116	idx_118	idx_120	idx_124	idx_127	idx_131	idx_132	idx_136	idx_138	idx_139	idx_143	idx_144	idx_146	idx_150	idx_151	idx_155
746	1038	H2	idx_2	idx_3	idx_5	idx_9	idx_10	idx_14	idx_18	idx_19	idx_25	idx_30	idx_31	idx_32	idx_38	idx_39	idx_40	idx_43	idx_46	idx_48	idx_54	idx_56	idx_61	idx_63	idx_65	idx_68	idx_70	idx_72	idx_75	idx_80	idx_86	idx_89	idx_91	idx_99	idx_103	idx_105	idx_106	idx_107	idx_109	idx_113	idx_116	idx_117	idx_120	idx_123	idx_130	idx_136	idx_151	idx_157	idx_160
711	954	CH3	idx_10	idx_16	idx_18	idx_22	idx_24	idx_30	idx_31	idx_35	idx_39	idx_43	idx_47	idx_51	idx_52	idx_55	idx_57	idx_58	idx_62	idx_63	idx_69	idx_80	idx_86	idx_90	idx_95	idx_103	idx_104	idx_105	idx_106	idx_117	idx_118	idx_119	idx_120	idx_121	idx_122	idx_131	idx_132	idx_141	idx_145	idx_157	idx_160	idx_162	idx_169	idx_171	idx_179	idx_182	idx_185	idx_187	idx_192
593	867	C2H2	idx_9	idx_10	idx_18	idx_19	idx_22	idx_26	idx_31	idx_35	idx_43	idx_48	idx_51	idx_58	idx_63	idx_68	idx_74	idx_80	idx_87	idx_95	idx_103	idx_105	idx_109	idx_113	idx_116	idx_119	idx_120	idx_121	idx_122	idx_123	idx_130	idx_131	idx_132	idx_145	idx_151	idx_155	idx_157	idx_160	idx_166	idx_169	idx_171	idx_179	idx_182	idx_184	idx_190	idx_191	idx_192	idx_197	idx_210
551	990	CH4	idx_2	idx_8	idx_18	idx_24	idx_30	idx_38	idx_39	idx_40	idx_47	idx_55	idx_56	idx_57	idx_62	idx_63	idx_74	idx_75	idx_96	idx_105	idx_106	idx_116	idx_118	idx_129	idx_144	idx_146	idx_151	idx_157	idx_159	idx_160	idx_162	idx_166	idx_169	idx_181	idx_182	idx_199	idx_203	idx_208	idx_210	idx_214	idx_225	idx_228	idx_240	idx_246	idx_248	idx_249	idx_253	idx_264	idx_265
470	1126	O	idx_7	idx_13	idx_16	idx_22	idx_28	idx_29	idx_30	idx_31	idx_50	idx_59	idx_60	idx_69	idx_73	idx_75	idx_83	idx_97	idx_101	idx_107	idx_116	idx_124	idx_126	idx_132	idx_135	idx_139	idx_141	idx_165	idx_170	idx_171	idx_183	idx_189	idx_194	idx_205	idx_206	idx_209	idx_215	idx_227	idx_231	idx_232	idx_238	idx_239	idx_242	idx_243	idx_245	idx_246	idx_254	idx_268	idx_278
386	1004	CO	idx_18	idx_33	idx_35	idx_40	idx_52	idx_55	idx_58	idx_60	idx_62	idx_64	idx_66	idx_69	idx_71	idx_82	idx_90	idx_100	idx_108	idx_112	idx_120	idx_121	idx_125	idx_126	idx_136	idx_137	idx_138	idx_139	idx_140	idx_141	idx_149	idx_153	idx_169	idx_175	idx_176	idx_185	idx_188	idx_203	idx_208	idx_210	idx_221	idx_227	idx_243	idx_253	idx_257	idx_260	idx_268	idx_273	idx_276
381	1101	N2	idx_5	idx_16	idx_18	idx_28	idx_31	idx_32	idx_50	idx_54	idx_65	idx_70	idx_92	idx_97	idx_105	idx_106	idx_109	idx_110	idx_118	idx_127	idx_136	idx_139	idx_148	idx_161	idx_165	idx_170	idx_176	idx_178	idx_181	idx_191	idx_205	idx_208	idx_219	idx_224	idx_270	idx_274	idx_278	idx_289	idx_295	idx_297	idx_298	idx_308	idx_316	idx_318	idx_321	idx_323	idx_325	idx_328	idx_334
359	1069	HCN	idx_8	idx_14	idx_31	idx_39	idx_55	idx_66	idx_72	idx_74	idx_78	idx_104	idx_110	idx_156	idx_169	idx_179	idx_184	idx_185	idx_190	idx_197	idx_208	idx_240	idx_271	idx_280	idx_290	idx_293	idx_297	idx_298	idx_308	idx_309	idx_316	idx_318	idx_323	idx_326	idx_330	idx_334	idx_346	idx_348	idx_361	idx_362	idx_363	idx_375	idx_383	idx_386	idx_391	idx_400	idx_402	idx_408	idx_412
357	1005	CO2	idx_13	idx_16	idx_17	idx_18	idx_29	idx_36	idx_49	idx_53	idx_60	idx_64	idx_67	idx_69	idx_82	idx_85	idx_88	idx_93	idx_112	idx_115	idx_118	idx_120	idx_141	idx_150	idx_156	idx_174	idx_176	idx_217	idx_221	idx_227	idx_232	idx_234	idx_239	idx_243	idx_246	idx_250	idx_256	idx_260	idx_278	idx_279	idx_300	idx_310	idx_322	idx_328	idx_334	idx_336	idx_340	idx_343	idx_351
333	1129	O2	idx_2	idx_4	idx_11	idx_16	idx_28	idx_41	idx_59	idx_60	idx_64	idx_75	idx_76	idx_81	idx_84	idx_85	idx_93	idx_98	idx_101	idx_102	idx_111	idx_118	idx_124	idx_126	idx_136	idx_141	idx_143	idx_147	idx_148	idx_152	idx_157	idx_161	idx_165	idx_170	idx_171	idx_172	idx_177	idx_180	idx_198	idx_223	idx_226	idx_238	idx_239	idx_243	idx_261	idx_262	idx_287	idx_289	idx_327
326	790	(3)CH2	idx_10	idx_19	idx_29	idx_30	idx_31	idx_32	idx_35	idx_40	idx_55	idx_58	idx_63	idx_66	idx_104	idx_120	idx_125	idx_131	idx_136	idx_138	idx_139	idx_145	idx_166	idx_167	idx_169	idx_171	idx_176	idx_184	idx_185	idx_203	idx_210	idx_229	idx_238	idx_260	idx_273	idx_275	idx_289	idx_295	idx_302	idx_306	idx_328	idx_329	idx_339	idx_349	idx_351	idx_352	idx_357	idx_363	idx_371
320	877	C2H5	idx_3	idx_10	idx_14	idx_22	idx_30	idx_33	idx_39	idx_43	idx_51	idx_56	idx_58	idx_59	idx_75	idx_86	idx_94	idx_101	idx_105	idx_107	idx_132	idx_135	idx_149	idx_157	idx_160	idx_171	idx_187	idx_195	idx_199	idx_208	idx_212	idx_214	idx_216	idx_220	idx_225	idx_228	idx_238	idx_240	idx_249	idx_257	idx_264	idx_267	idx_283	idx_308	idx_315	idx_316	idx_324	idx_331	idx_333
312	1121	NO	idx_7	idx_16	idx_31	idx_39	idx_75	idx_105	idx_110	idx_114	idx_135	idx_139	idx_141	idx_143	idx_150	idx_154	idx_157	idx_165	idx_170	idx_179	idx_191	idx_194	idx_209	idx_211	idx_214	idx_226	idx_242	idx_266	idx_270	idx_278	idx_295	idx_297	idx_300	idx_308	idx_316	idx_318	idx_340	idx_353	idx_355	idx_362	idx_363	idx_373	idx_383	idx_386	idx_392	idx_402	idx_404	idx_408	idx_417
296	1044	H2CO	idx_2	idx_15	idx_16	idx_29	idx_35	idx_36	idx_38	idx_49	idx_52	idx_62	idx_64	idx_81	idx_82	idx_102	idx_131	idx_138	idx_151	idx_162	idx_202	idx_229	idx_234	idx_236	idx_239	idx_246	idx_250	idx_252	idx_253	idx_256	idx_260	idx_265	idx_273	idx_275	idx_282	idx_301	idx_308	idx_329	idx_343	idx_357	idx_366	idx_371	idx_387	idx_392	idx_394	idx_410	idx_412	idx_461	idx_463
292	874	C2H4	idx_6	idx_30	idx_37	idx_39	idx_46	idx_63	idx_74	idx_86	idx_106	idx_107	idx_116	idx_157	idx_208	idx_214	idx_220	idx_225	idx_228	idx_240	idx_248	idx_253	idx_264	idx_273	idx_275	idx_288	idx_291	idx_292	idx_299	idx_302	idx_323	idx_324	idx_331	idx_338	idx_349	idx_354	idx_367	idx_369	idx_379	idx_409	idx_430	idx_431	idx_465	idx_470	idx_474	idx_480	idx_486	idx_493	idx_500
283	1075	HCONH2	idx_8	idx_42	idx_52	idx_55	idx_58	idx_62	idx_66	idx_77	idx_96	idx_108	idx_110	idx_112	idx_119	idx_121	idx_137	idx_140	idx_141	idx_153	idx_182	idx_185	idx_193	idx_196	idx_209	idx_210	idx_252	idx_253	idx_270	idx_271	idx_297	idx_304	idx_309	idx_318	idx_328	idx_341	idx_346	idx_361	idx_363	idx_376	idx_386	idx_400	idx_402	idx_406	idx_407	idx_408	idx_412	idx_416	idx_421
280	1071	HCO	idx_6	idx_7	idx_9	idx_16	idx_18	idx_27	idx_46	idx_49	idx_53	idx_62	idx_71	idx_76	idx_90	idx_99	idx_105	idx_112	idx_118	idx_126	idx_144	idx_146	idx_158	idx_199	idx_202	idx_203	idx_208	idx_210	idx_216	idx_230	idx_253	idx_260	idx_268	idx_275	idx_276	idx_308	idx_315	idx_316	idx_323	idx_328	idx_334	idx_348	idx_352	idx_363	idx_379	idx_387	idx_399	idx_406	idx_416
253	879	C2H6	idx_39	idx_40	idx_49	idx_62	idx_63	idx_74	idx_75	idx_96	idx_118	idx_144	idx_157	idx_166	idx_182	idx_195	idx_204	idx_208	idx_214	idx_216	idx_228	idx_235	idx_253	idx_271	idx_272	idx_273	idx_308	idx_315	idx_323	idx_331	idx_338	idx_344	idx_346	idx_361	idx_379	idx_390	idx_421	idx_423	idx_426	idx_431	idx_439	idx_457	idx_462	idx_485	idx_487	idx_489	idx_500	idx_526	idx_533
245	1037	H(+)	idx_10	idx_25	idx_34	idx_36	idx_40	idx_75	idx_76	idx_79	idx_82	idx_93	idx_94	idx_115	idx_120	idx_125	idx_126	idx_138	idx_140	idx_141	idx_142	idx_147	idx_148	idx_153	idx_156	idx_165	idx_196	idx_201	idx_207	idx_212	idx_213	idx_223	idx_237	idx_238	idx_250	idx_262	idx_265	idx_281	idx_301	idx_310	idx_322	idx_329	idx_332	idx_336	idx_366	idx_368	idx_376	idx_380	idx_382
215	791	(4S)N	idx_23	idx_31	idx_58	idx_66	idx_71	idx_105	idx_139	idx_160	idx_169	idx_175	idx_176	idx_185	idx_208	idx_228	idx_295	idx_297	idx_317	idx_321	idx_322	idx_328	idx_331	idx_349	idx_363	idx_367	idx_372	idx_383	idx_384	idx_386	idx_400	idx_418	idx_431	idx_465	idx_476	idx_491	idx_508	idx_511	idx_527	idx_534	idx_554	idx_579	idx_620	idx_633	idx_649	idx_678	idx_689	idx_694	idx_697
201	937	CH	idx_9	idx_13	idx_16	idx_18	idx_28	idx_30	idx_53	idx_57	idx_76	idx_105	idx_106	idx_146	idx_181	idx_199	idx_205	idx_210	idx_215	idx_253	idx_264	idx_270	idx_275	idx_284	idx_285	idx_288	idx_295	idx_299	idx_303	idx_308	idx_313	idx_316	idx_318	idx_339	idx_348	idx_355	idx_378	idx_387	idx_408	idx_432	idx_443	idx_447	idx_474	idx_477	idx_494	idx_515	idx_535	idx_543	idx_553
192	1000	CN	idx_14	idx_78	idx_107	idx_110	idx_150	idx_154	idx_157	idx_179	idx_232	idx_240	idx_278	idx_298	idx_308	idx_309	idx_316	idx_326	idx_362	idx_363	idx_373	idx_383	idx_388	idx_419	idx_431	idx_466	idx_471	idx_474	idx_483	idx_500	idx_510	idx_566	idx_587	idx_602	idx_604	idx_625	idx_634	idx_637	idx_664	idx_672	idx_682	idx_700	idx_728	idx_736	idx_738	idx_743	idx_762	idx_771	idx_781
171	944	CH2CO	idx_16	idx_19	idx_29	idx_35	idx_50	idx_51	idx_62	idx_63	idx_73	idx_74	idx_104	idx_118	idx_120	idx_131	idx_133	idx_138	idx_169	idx_218	idx_227	idx_229	idx_239	idx_253	idx_273	idx_329	idx_344	idx_347	idx_357	idx_362	idx_371	idx_409	idx_412	idx_434	idx_435	idx_448	idx_449	idx_452	idx_475	idx_487	idx_512	idx_516	idx_522	idx_536	idx_560	idx_580	idx_595	idx_604	idx_634
167	866	C2H	idx_9	idx_18	idx_30	idx_53	idx_56	idx_76	idx_86	idx_99	idx_105	idx_116	idx_199	idx_210	idx_240	idx_255	idx_273	idx_277	idx_283	idx_295	idx_316	idx_365	idx_378	idx_411	idx_429	idx_430	idx_431	idx_436	idx_438	idx_449	idx_462	idx_477	idx_489	idx_510	idx_535	idx_543	idx_553	idx_613	idx_618	idx_634	idx_672	idx_691	idx_702	idx_715	idx_721	idx_724	idx_726	idx_733	idx_740
158	872	C2H3	idx_40	idx_63	idx_74	idx_105	idx_154	idx_160	idx_166	idx_169	idx_184	idx_195	idx_196	idx_199	idx_228	idx_249	idx_297	idx_305	idx_316	idx_326	idx_331	idx_362	idx_383	idx_386	idx_431	idx_453	idx_455	idx_474	idx_489	idx_500	idx_510	idx_531	idx_539	idx_552	idx_595	idx_615	idx_629	idx_655	idx_663	idx_676	idx_687	idx_691	idx_694	idx_699	idx_700	idx_725	idx_733	idx_734	idx_738
156	1162	vIR	idx_10	idx_16	idx_31	idx_35	idx_58	idx_60	idx_69	idx_80	idx_83	idx_88	idx_116	idx_119	idx_138	idx_139	idx_148	idx_210	idx_213	idx_214	idx_222	idx_237	idx_238	idx_243	idx_265	idx_273	idx_329	idx_349	idx_368	idx_370	idx_371	idx_384	idx_394	idx_407	idx_416	idx_420	idx_434	idx_439	idx_452	idx_477	idx_482	idx_511	idx_512	idx_515	idx_516	idx_538	idx_554	idx_555	idx_564
150	789	(2D)N	idx_31	idx_97	idx_105	idx_139	idx_151	idx_182	idx_191	idx_195	idx_208	idx_219	idx_224	idx_242	idx_249	idx_251	idx_263	idx_268	idx_274	idx_282	idx_297	idx_340	idx_346	idx_353	idx_361	idx_367	idx_386	idx_404	idx_453	idx_465	idx_474	idx_492	idx_500	idx_502	idx_506	idx_578	idx_599	idx_659	idx_663	idx_674	idx_694	idx_717	idx_722	idx_760	idx_771	idx_782	idx_786	idx_790	idx_809
144	1087	HO2	idx_6	idx_10	idx_11	idx_46	idx_75	idx_76	idx_89	idx_99	idx_126	idx_136	idx_141	idx_147	idx_165	idx_171	idx_189	idx_212	idx_223	idx_238	idx_245	idx_262	idx_327	idx_332	idx_336	idx_345	idx_360	idx_413	idx_461	idx_490	idx_491	idx_504	idx_517	idx_523	idx_528	idx_608	idx_610	idx_640	idx_641	idx_642	idx_647	idx_681	idx_739	idx_744	idx_767	idx_812	idx_821	idx_827	idx_829
135	1096	HPO4(2-)	idx_20	idx_34	idx_40	idx_58	idx_60	idx_66	idx_77	idx_100	idx_108	idx_137	idx_138	idx_140	idx_149	idx_207	idx_257	idx_310	idx_349	idx_384	idx_393	idx_406	idx_416	idx_434	idx_452	idx_473	idx_496	idx_511	idx_515	idx_525	idx_554	idx_579	idx_596	idx_606	idx_617	idx_649	idx_703	idx_718	idx_719	idx_730	idx_735	idx_768	idx_798	idx_810	idx_815	idx_828	idx_845	idx_852	idx_857
135	1110	NH	idx_61	idx_92	idx_105	idx_106	idx_129	idx_160	idx_175	idx_178	idx_208	idx_228	idx_235	idx_249	idx_281	idx_331	idx_367	idx_377	idx_383	idx_418	idx_431	idx_453	idx_465	idx_474	idx_490	idx_502	idx_507	idx_508	idx_529	idx_567	idx_620	idx_635	idx_651	idx_663	idx_671	idx_678	idx_689	idx_698	idx_720	idx_734	idx_758	idx_782	idx_783	idx_788	idx_801	idx_827	idx_863	idx_869	idx_883
134	1117	NH3	idx_12	idx_20	idx_34	idx_40	idx_66	idx_77	idx_100	idx_110	idx_119	idx_129	idx_137	idx_138	idx_149	idx_153	idx_156	idx_173	idx_257	idx_271	idx_328	idx_349	idx_376	idx_384	idx_401	idx_406	idx_407	idx_499	idx_508	idx_521	idx_525	idx_554	idx_606	idx_617	idx_639	idx_643	idx_649	idx_662	idx_667	idx_671	idx_703	idx_719	idx_730	idx_768	idx_791	idx_815	idx_835	idx_837	idx_876
123	956	CH3C2H	idx_31	idx_95	idx_179	idx_187	idx_228	idx_230	idx_253	idx_263	idx_290	idx_295	idx_296	idx_370	idx_378	idx_398	idx_415	idx_427	idx_472	idx_477	idx_494	idx_501	idx_516	idx_524	idx_526	idx_530	idx_543	idx_570	idx_591	idx_597	idx_600	idx_618	idx_659	idx_668	idx_678	idx_688	idx_712	idx_716	idx_748	idx_773	idx_790	idx_797	idx_838	idx_841	idx_877	idx_886	idx_897	idx_911	idx_917
123	787	(1)CH2	idx_29	idx_35	idx_50	idx_65	idx_118	idx_131	idx_133	idx_138	idx_144	idx_174	idx_181	idx_210	idx_229	idx_273	idx_329	idx_344	idx_357	idx_371	idx_396	idx_412	idx_435	idx_441	idx_445	idx_477	idx_485	idx_487	idx_512	idx_516	idx_544	idx_600	idx_621	idx_634	idx_690	idx_710	idx_773	idx_787	idx_788	idx_792	idx_844	idx_854	idx_855	idx_863	idx_943	idx_1001	idx_1043	idx_1069	idx_1149
122	1108	NCO	idx_1	idx_21	idx_41	idx_47	idx_62	idx_90	idx_98	idx_127	idx_143	idx_157	idx_161	idx_165	idx_170	idx_171	idx_177	idx_192	idx_238	idx_241	idx_266	idx_313	idx_316	idx_319	idx_327	idx_388	idx_415	idx_422	idx_442	idx_456	idx_458	idx_471	idx_482	idx_483	idx_513	idx_517	idx_532	idx_583	idx_602	idx_625	idx_706	idx_751	idx_765	idx_771	idx_813	idx_821	idx_825	idx_853	idx_890
117	1099	N	idx_31	idx_109	idx_110	idx_139	idx_165	idx_194	idx_231	idx_245	idx_272	idx_308	idx_316	idx_325	idx_383	idx_388	idx_392	idx_402	idx_404	idx_442	idx_458	idx_461	idx_471	idx_602	idx_611	idx_682	idx_704	idx_743	idx_745	idx_759	idx_790	idx_796	idx_890	idx_906	idx_925	idx_927	idx_939	idx_960	idx_1018	idx_1020	idx_1026	idx_1029	idx_1040	idx_1050	idx_1070	idx_1084	idx_1105	idx_1113	idx_1120
114	1122	NO2	idx_16	idx_22	idx_44	idx_45	idx_73	idx_83	idx_111	idx_116	idx_124	idx_135	idx_143	idx_167	idx_170	idx_183	idx_200	idx_211	idx_215	idx_220	idx_233	idx_242	idx_255	idx_261	idx_337	idx_355	idx_372	idx_409	idx_417	idx_425	idx_551	idx_577	idx_604	idx_610	idx_647	idx_679	idx_704	idx_752	idx_769	idx_798	idx_856	idx_932	idx_946	idx_955	idx_961	idx_988	idx_991	idx_1006	idx_1037
111	1127	O(1D)	idx_18	idx_24	idx_28	idx_69	idx_74	idx_88	idx_172	idx_303	idx_334	idx_351	idx_358	idx_381	idx_395	idx_432	idx_497	idx_533	idx_549	idx_550	idx_569	idx_603	idx_646	idx_673	idx_696	idx_756	idx_765	idx_815	idx_831	idx_856	idx_862	idx_871	idx_910	idx_920	idx_930	idx_943	idx_964	idx_981	idx_995	idx_1010	idx_1035	idx_1042	idx_1048	idx_1050	idx_1102	idx_1109	idx_1145	idx_1149	idx_1169
109	995	CHN2	idx_28	idx_54	idx_92	idx_106	idx_139	idx_181	idx_205	idx_208	idx_270	idx_295	idx_318	idx_323	idx_325	idx_334	idx_348	idx_355	idx_408	idx_432	idx_443	idx_447	idx_474	idx_488	idx_492	idx_494	idx_572	idx_588	idx_630	idx_635	idx_642	idx_646	idx_653	idx_672	idx_698	idx_732	idx_735	idx_754	idx_760	idx_765	idx_790	idx_805	idx_840	idx_891	idx_903	idx_940	idx_947	idx_964	idx_969
109	1006	CO3(-)	idx_17	idx_29	idx_36	idx_53	idx_67	idx_93	idx_134	idx_152	idx_156	idx_164	idx_168	idx_174	idx_176	idx_221	idx_256	idx_269	idx_278	idx_279	idx_300	idx_340	idx_351	idx_359	idx_373	idx_395	idx_513	idx_589	idx_658	idx_660	idx_667	idx_679	idx_680	idx_681	idx_693	idx_701	idx_731	idx_791	idx_799	idx_836	idx_866	idx_881	idx_924	idx_950	idx_964	idx_992	idx_995	idx_1091	idx_1117
106	1132	O2CH2COO(-)	idx_2	idx_15	idx_49	idx_64	idx_81	idx_85	idx_102	idx_115	idx_236	idx_239	idx_246	idx_256	idx_343	idx_437	idx_466	idx_495	idx_512	idx_519	idx_581	idx_619	idx_636	idx_646	idx_665	idx_683	idx_711	idx_727	idx_764	idx_803	idx_843	idx_918	idx_948	idx_952	idx_1027	idx_1050	idx_1062	idx_1065	idx_1072	idx_1110	idx_1143	idx_1169	idx_1183	idx_1189	idx_1191	idx_1193	idx_1252	idx_1263	idx_1381
106	905	C4H2	idx_2	idx_38	idx_72	idx_89	idx_116	idx_123	idx_201	idx_213	idx_222	idx_244	idx_265	idx_273	idx_292	idx_302	idx_323	idx_333	idx_364	idx_374	idx_380	idx_428	idx_430	idx_460	idx_481	idx_518	idx_559	idx_563	idx_567	idx_589	idx_624	idx_650	idx_654	idx_721	idx_723	idx_725	idx_744	idx_755	idx_779	idx_783	idx_811	idx_849	idx_857	idx_882	idx_898	idx_962	idx_977	idx_999	idx_1011
104	964	CH3CHO	idx_16	idx_27	idx_39	idx_56	idx_71	idx_75	idx_122	idx_144	idx_146	idx_157	idx_159	idx_203	idx_206	idx_214	idx_225	idx_231	idx_248	idx_276	idx_284	idx_308	idx_315	idx_338	idx_358	idx_396	idx_405	idx_419	idx_422	idx_461	idx_481	idx_500	idx_533	idx_559	idx_604	idx_608	idx_615	idx_632	idx_644	idx_653	idx_706	idx_737	idx_793	idx_794	idx_806	idx_826	idx_866	idx_868	idx_873
101	900	C3H8	idx_10	idx_22	idx_43	idx_58	idx_80	idx_103	idx_119	idx_121	idx_122	idx_145	idx_160	idx_171	idx_192	idx_238	idx_283	idx_296	idx_311	idx_337	idx_351	idx_396	idx_398	idx_449	idx_462	idx_500	idx_527	idx_531	idx_539	idx_560	idx_606	idx_648	idx_656	idx_692	idx_739	idx_755	idx_756	idx_786	idx_876	idx_887	idx_888	idx_972	idx_989	idx_1063	idx_1098	idx_1144	idx_1148	idx_1154	idx_1163
98	1042	H2CN	idx_38	idx_39	idx_151	idx_208	idx_228	idx_281	idx_293	idx_330	idx_331	idx_391	idx_410	idx_418	idx_431	idx_450	idx_475	idx_483	idx_508	idx_529	idx_586	idx_623	idx_635	idx_671	idx_686	idx_703	idx_758	idx_794	idx_801	idx_827	idx_863	idx_873	idx_883	idx_887	idx_913	idx_1010	idx_1089	idx_1137	idx_1187	idx_1231	idx_1328	idx_1330	idx_1332	idx_1338	idx_1348	idx_1352	idx_1356	idx_1411	idx_1423
93	1009	COO(-)	idx_17	idx_29	idx_61	idx_85	idx_120	idx_134	idx_168	idx_221	idx_241	idx_279	idx_310	idx_311	idx_319	idx_322	idx_380	idx_397	idx_411	idx_442	idx_454	idx_460	idx_478	idx_513	idx_520	idx_529	idx_549	idx_599	idx_660	idx_681	idx_685	idx_693	idx_765	idx_836	idx_842	idx_926	idx_931	idx_934	idx_948	idx_950	idx_958	idx_970	idx_992	idx_1009	idx_1021	idx_1056	idx_1074	idx_1091	idx_1100
91	865	C2	idx_179	idx_200	idx_247	idx_291	idx_309	idx_316	idx_332	idx_347	idx_362	idx_431	idx_438	idx_449	idx_500	idx_510	idx_530	idx_587	idx_604	idx_672	idx_675	idx_700	idx_740	idx_804	idx_830	idx_841	idx_882	idx_896	idx_918	idx_936	idx_973	idx_1064	idx_1068	idx_1142	idx_1152	idx_1166	idx_1227	idx_1237	idx_1300	idx_1301	idx_1325	idx_1415	idx_1446	idx_1483	idx_1502	idx_1503	idx_1504	idx_1526	idx_1562
91	871	C2H2OH	idx_10	idx_19	idx_114	idx_131	idx_133	idx_171	idx_218	idx_238	idx_351	idx_362	idx_364	idx_365	idx_405	idx_427	idx_448	idx_454	idx_459	idx_484	idx_524	idx_531	idx_547	idx_560	idx_580	idx_648	idx_670	idx_740	idx_749	idx_803	idx_850	idx_865	idx_890	idx_931	idx_935	idx_953	idx_969	idx_978	idx_992	idx_997	idx_1034	idx_1060	idx_1116	idx_1205	idx_1236	idx_1327	idx_1331	idx_1345	idx_1357
90	948	CH2COO(-)	idx_2	idx_15	idx_49	idx_64	idx_85	idx_102	idx_115	idx_236	idx_246	idx_256	idx_343	idx_437	idx_466	idx_512	idx_519	idx_581	idx_619	idx_636	idx_646	idx_665	idx_683	idx_711	idx_727	idx_764	idx_803	idx_843	idx_918	idx_948	idx_952	idx_1027	idx_1050	idx_1062	idx_1065	idx_1072	idx_1110	idx_1143	idx_1169	idx_1183	idx_1189	idx_1191	idx_1193	idx_1252	idx_1263	idx_1482	idx_1486	idx_1506	idx_1512
87	1029	Fe(3+)	idx_4	idx_11	idx_25	idx_34	idx_75	idx_76	idx_93	idx_142	idx_147	idx_148	idx_165	idx_198	idx_238	idx_329	idx_332	idx_366	idx_433	idx_445	idx_491	idx_517	idx_523	idx_545	idx_641	idx_643	idx_645	idx_744	idx_770	idx_827	idx_968	idx_1024	idx_1027	idx_1045	idx_1059	idx_1078	idx_1230	idx_1251	idx_1293	idx_1298	idx_1318	idx_1320	idx_1357	idx_1370	idx_1381	idx_1426	idx_1437	idx_1454	idx_1461
87	994	CHCN	idx_26	idx_43	idx_105	idx_130	idx_151	idx_182	idx_190	idx_191	idx_274	idx_294	idx_342	idx_346	idx_361	idx_369	idx_403	idx_404	idx_413	idx_420	idx_451	idx_455	idx_520	idx_661	idx_717	idx_722	idx_747	idx_809	idx_864	idx_929	idx_932	idx_954	idx_958	idx_962	idx_1003	idx_1077	idx_1122	idx_1156	idx_1211	idx_1218	idx_1223	idx_1239	idx_1245	idx_1295	idx_1314	idx_1324	idx_1337	idx_1374	idx_1391
86	864	C	idx_107	idx_183	idx_232	idx_299	idx_308	idx_316	idx_360	idx_369	idx_410	idx_558	idx_562	idx_566	idx_571	idx_587	idx_602	idx_604	idx_616	idx_637	idx_644	idx_673	idx_675	idx_727	idx_731	idx_775	idx_796	idx_812	idx_824	idx_841	idx_848	idx_858	idx_859	idx_881	idx_892	idx_894	idx_906	idx_909	idx_921	idx_955	idx_975	idx_1005	idx_1049	idx_1062	idx_1105	idx_1129	idx_1146	idx_1184	idx_1188
84	1088	HO2(-)	idx_6	idx_10	idx_11	idx_83	idx_93	idx_152	idx_156	idx_164	idx_177	idx_212	idx_256	idx_267	idx_269	idx_335	idx_351	idx_354	idx_504	idx_517	idx_589	idx_679	idx_680	idx_739	idx_821	idx_859	idx_866	idx_899	idx_990	idx_995	idx_1003	idx_1059	idx_1076	idx_1091	idx_1186	idx_1218	idx_1225	idx_1271	idx_1296	idx_1340	idx_1341	idx_1419	idx_1426	idx_1454	idx_1483	idx_1487	idx_1531	idx_1546	idx_1548
80	1138	OCNH2	idx_42	idx_55	idx_96	idx_185	idx_193	idx_252	idx_270	idx_271	idx_297	idx_309	idx_318	idx_341	idx_361	idx_400	idx_412	idx_423	idx_485	idx_521	idx_531	idx_541	idx_561	idx_617	idx_638	idx_648	idx_695	idx_712	idx_745	idx_761	idx_787	idx_793	idx_794	idx_802	idx_814	idx_928	idx_967	idx_980	idx_1048	idx_1060	idx_1087	idx_1132	idx_1146	idx_1164	idx_1197	idx_1268	idx_1277	idx_1295	idx_1417
79	904	C4H10	idx_3	idx_14	idx_30	idx_33	idx_59	idx_101	idx_107	idx_187	idx_212	idx_216	idx_257	idx_283	idx_333	idx_343	idx_344	idx_463	idx_556	idx_585	idx_618	idx_623	idx_682	idx_833	idx_840	idx_851	idx_934	idx_957	idx_996	idx_1028	idx_1132	idx_1160	idx_1208	idx_1215	idx_1270	idx_1292	idx_1316	idx_1317	idx_1339	idx_1359	idx_1364	idx_1401	idx_1420	idx_1459	idx_1507	idx_1628	idx_1773	idx_1779	idx_1792
76	970	CH3CO	idx_62	idx_137	idx_138	idx_141	idx_188	idx_210	idx_229	idx_253	idx_260	idx_308	idx_406	idx_434	idx_468	idx_487	idx_522	idx_536	idx_563	idx_594	idx_669	idx_719	idx_736	idx_772	idx_778	idx_797	idx_854	idx_927	idx_986	idx_1004	idx_1007	idx_1063	idx_1090	idx_1174	idx_1175	idx_1261	idx_1291	idx_1315	idx_1322	idx_1335	idx_1337	idx_1360	idx_1377	idx_1379	idx_1568	idx_1620	idx_1624	idx_1626	idx_1658
73	1082	HNCO	idx_16	idx_47	idx_48	idx_62	idx_98	idx_157	idx_246	idx_247	idx_375	idx_440	idx_456	idx_458	idx_482	idx_483	idx_564	idx_583	idx_604	idx_652	idx_751	idx_753	idx_771	idx_823	idx_853	idx_957	idx_1029	idx_1098	idx_1106	idx_1118	idx_1126	idx_1139	idx_1162	idx_1175	idx_1246	idx_1260	idx_1283	idx_1287	idx_1297	idx_1349	idx_1363	idx_1366	idx_1540	idx_1577	idx_1610	idx_1639	idx_1644	idx_1660	idx_1664
71	1119	NH6PO4	idx_20	idx_34	idx_77	idx_140	idx_141	idx_196	idx_207	idx_262	idx_376	idx_382	idx_437	idx_452	idx_496	idx_499	idx_573	idx_596	idx_605	idx_606	idx_671	idx_703	idx_730	idx_791	idx_810	idx_828	idx_845	idx_851	idx_852	idx_857	idx_903	idx_907	idx_923	idx_929	idx_987	idx_1014	idx_1019	idx_1046	idx_1057	idx_1071	idx_1089	idx_1150	idx_1289	idx_1403	idx_1424	idx_1449	idx_1471	idx_1475	idx_1479
71	1136	O3	idx_16	idx_28	idx_60	idx_101	idx_124	idx_172	idx_243	idx_381	idx_465	idx_497	idx_544	idx_569	idx_577	idx_587	idx_604	idx_611	idx_673	idx_674	idx_742	idx_756	idx_776	idx_846	idx_848	idx_858	idx_867	idx_1035	idx_1083	idx_1093	idx_1175	idx_1203	idx_1233	idx_1244	idx_1249	idx_1280	idx_1320	idx_1363	idx_1382	idx_1384	idx_1431	idx_1473	idx_1487	idx_1519	idx_1594	idx_1607	idx_1701	idx_1708	idx_1769
68	889	C3H5	idx_31	idx_228	idx_290	idx_295	idx_296	idx_299	idx_378	idx_424	idx_477	idx_494	idx_516	idx_524	idx_530	idx_540	idx_570	idx_600	idx_613	idx_618	idx_619	idx_652	idx_668	idx_678	idx_751	idx_762	idx_777	idx_790	idx_897	idx_912	idx_933	idx_1033	idx_1041	idx_1066	idx_1069	idx_1103	idx_1128	idx_1134	idx_1153	idx_1275	idx_1296	idx_1348	idx_1365	idx_1389	idx_1399	idx_1442	idx_1464	idx_1509	idx_1553
67	1054	H2O2	idx_10	idx_91	idx_93	idx_163	idx_164	idx_170	idx_212	idx_223	idx_368	idx_444	idx_528	idx_542	idx_557	idx_596	idx_628	idx_642	idx_742	idx_765	idx_767	idx_819	idx_821	idx_859	idx_903	idx_920	idx_995	idx_998	idx_1015	idx_1046	idx_1091	idx_1097	idx_1161	idx_1189	idx_1228	idx_1426	idx_1454	idx_1480	idx_1483	idx_1546	idx_1549	idx_1560	idx_1583	idx_1659	idx_1762	idx_1852	idx_1902	idx_1939	idx_1965
62	1083	HNO	idx_7	idx_27	idx_71	idx_144	idx_146	idx_203	idx_315	idx_353	idx_399	idx_422	idx_503	idx_559	idx_608	idx_632	idx_644	idx_653	idx_723	idx_741	idx_806	idx_807	idx_809	idx_818	idx_879	idx_914	idx_916	idx_941	idx_942	idx_956	idx_1136	idx_1141	idx_1213	idx_1232	idx_1243	idx_1273	idx_1305	idx_1499	idx_1520	idx_1527	idx_1538	idx_1588	idx_1593	idx_1689	idx_1819	idx_1864	idx_2042	idx_2052	idx_2106
61	1068	HC3N	idx_96	idx_159	idx_169	idx_280	idx_285	idx_287	idx_293	idx_308	idx_331	idx_389	idx_397	idx_436	idx_469	idx_472	idx_493	idx_552	idx_568	idx_575	idx_598	idx_634	idx_636	idx_670	idx_692	idx_721	idx_896	idx_956	idx_979	idx_996	idx_1029	idx_1041	idx_1070	idx_1147	idx_1155	idx_1157	idx_1185	idx_1303	idx_1462	idx_1491	idx_1527	idx_1535	idx_1565	idx_1646	idx_1657	idx_1753	idx_1763	idx_1780	idx_1868
57	1055	H2PO4	idx_81	idx_136	idx_171	idx_180	idx_226	idx_262	idx_314	idx_345	idx_360	idx_490	idx_582	idx_610	idx_657	idx_681	idx_767	idx_808	idx_829	idx_832	idx_884	idx_919	idx_1061	idx_1107	idx_1115	idx_1255	idx_1258	idx_1279	idx_1476	idx_1488	idx_1503	idx_1594	idx_1603	idx_1621	idx_1671	idx_1770	idx_1828	idx_1865	idx_1867	idx_1935	idx_1949	idx_1956	idx_2011	idx_2029	idx_2039	idx_2057	idx_2176	idx_2228	idx_2236
56	868	C2H2*	idx_184	idx_197	idx_298	idx_330	idx_375	idx_429	idx_457	idx_531	idx_626	idx_627	idx_694	idx_696	idx_728	idx_795	idx_855	idx_864	idx_875	idx_911	idx_1032	idx_1039	idx_1044	idx_1153	idx_1205	idx_1264	idx_1299	idx_1344	idx_1345	idx_1356	idx_1428	idx_1493	idx_1522	idx_1602	idx_1627	idx_1641	idx_1647	idx_1675	idx_1759	idx_1771	idx_1783	idx_1817	idx_1836	idx_1924	idx_1963	idx_2003	idx_2081	idx_2123	idx_2167
56	991	CH4*	idx_91	idx_103	idx_240	idx_290	idx_312	idx_464	idx_541	idx_568	idx_663	idx_802	idx_820	idx_839	idx_875	idx_999	idx_1005	idx_1026	idx_1034	idx_1067	idx_1068	idx_1111	idx_1175	idx_1191	idx_1216	idx_1297	idx_1346	idx_1501	idx_1508	idx_1522	idx_1553	idx_1690	idx_1734	idx_1750	idx_1790	idx_1813	idx_1883	idx_1907	idx_1910	idx_2032	idx_2034	idx_2088	idx_2117	idx_2120	idx_2145	idx_2148	idx_2234	idx_2295	idx_2349
55	906	C4H3	idx_25	idx_35	idx_87	idx_109	idx_117	idx_155	idx_186	idx_219	idx_320	idx_364	idx_430	idx_456	idx_469	idx_518	idx_624	idx_626	idx_650	idx_654	idx_661	idx_675	idx_721	idx_724	idx_725	idx_755	idx_779	idx_783	idx_804	idx_849	idx_882	idx_962	idx_1033	idx_1124	idx_1139	idx_1310	idx_1329	idx_1398	idx_1456	idx_1478	idx_1485	idx_1564	idx_1567	idx_1616	idx_1629	idx_1675	idx_1693	idx_1694	idx_1739
55	875	C2H4O2	idx_34	idx_40	idx_110	idx_138	idx_156	idx_393	idx_401	idx_496	idx_649	idx_719	idx_735	idx_768	idx_815	idx_845	idx_852	idx_907	idx_923	idx_1004	idx_1014	idx_1019	idx_1046	idx_1071	idx_1109	idx_1150	idx_1200	idx_1240	idx_1275	idx_1292	idx_1314	idx_1327	idx_1385	idx_1475	idx_1528	idx_1631	idx_1655	idx_1718	idx_1768	idx_1867	idx_1887	idx_1889	idx_1926	idx_1948	idx_1979	idx_1988	idx_2062	idx_2163	idx_2202
52	1111	NH2	idx_20	idx_92	idx_129	idx_156	idx_176	idx_178	idx_208	idx_278	idx_328	idx_340	idx_373	idx_384	idx_465	idx_508	idx_513	idx_529	idx_667	idx_671	idx_791	idx_869	idx_900	idx_924	idx_991	idx_995	idx_1010	idx_1053	idx_1159	idx_1171	idx_1176	idx_1219	idx_1466	idx_1536	idx_1550	idx_1557	idx_1682	idx_1695	idx_1747	idx_1854	idx_1900	idx_1940	idx_1975	idx_1981	idx_2009	idx_2221	idx_2232	idx_2291	idx_2312
51	1128	O(3P)	idx_69	idx_118	idx_120	idx_139	idx_161	idx_172	idx_306	idx_409	idx_492	idx_528	idx_642	idx_647	idx_749	idx_760	idx_790	idx_891	idx_969	idx_1015	idx_1050	idx_1055	idx_1073	idx_1082	idx_1176	idx_1221	idx_1258	idx_1319	idx_1426	idx_1465	idx_1550	idx_1683	idx_1727	idx_1822	idx_1856	idx_1875	idx_1909	idx_1938	idx_1954	idx_1968	idx_1983	idx_2017	idx_2077	idx_2146	idx_2284	idx_2333	idx_2344	idx_2386	idx_2505
51	1008	CO4(2-)	idx_17	idx_36	idx_93	idx_152	idx_156	idx_164	idx_174	idx_256	idx_269	idx_278	idx_279	idx_300	idx_340	idx_351	idx_395	idx_589	idx_679	idx_680	idx_701	idx_791	idx_866	idx_881	idx_995	idx_1091	idx_1117	idx_1225	idx_1296	idx_1340	idx_1346	idx_1487	idx_1608	idx_1656	idx_1682	idx_1772	idx_1773	idx_1791	idx_1832	idx_1835	idx_2031	idx_2232	idx_2243	idx_2268	idx_2271	idx_2283	idx_2449	idx_2467	idx_2473
50	1135	O2NOO(-)	idx_45	idx_83	idx_124	idx_200	idx_211	idx_215	idx_233	idx_335	idx_337	idx_372	idx_417	idx_551	idx_610	idx_679	idx_769	idx_798	idx_946	idx_955	idx_991	idx_1006	idx_1075	idx_1100	idx_1123	idx_1160	idx_1223	idx_1421	idx_1439	idx_1458	idx_1516	idx_1575	idx_1711	idx_1730	idx_1743	idx_1749	idx_1837	idx_1860	idx_1886	idx_1930	idx_1983	idx_1989	idx_2067	idx_2092	idx_2094	idx_2160	idx_2198	idx_2201	idx_2419
49	884	C3H3	idx_31	idx_95	idx_179	idx_187	idx_290	idx_370	idx_398	idx_427	idx_472	idx_501	idx_659	idx_688	idx_716	idx_748	idx_773	idx_797	idx_877	idx_911	idx_917	idx_1103	idx_1122	idx_1254	idx_1274	idx_1325	idx_1329	idx_1348	idx_1362	idx_1365	idx_1372	idx_1399	idx_1441	idx_1457	idx_1479	idx_1611	idx_1644	idx_1688	idx_1742	idx_1848	idx_1881	idx_2043	idx_2061	idx_2121	idx_2183	idx_2226	idx_2316	idx_2342	idx_2399
49	966	CH3CN	idx_105	idx_150	idx_224	idx_225	idx_232	idx_248	idx_316	idx_338	idx_419	idx_492	idx_500	idx_538	idx_669	idx_826	idx_868	idx_976	idx_1052	idx_1119	idx_1211	idx_1214	idx_1227	idx_1243	idx_1311	idx_1390	idx_1392	idx_1393	idx_1408	idx_1440	idx_1510	idx_1515	idx_1538	idx_1566	idx_1587	idx_1613	idx_1625	idx_1658	idx_1781	idx_1918	idx_1975	idx_2014	idx_2024	idx_2144	idx_2208	idx_2284	idx_2394	idx_2439	idx_2472
45	981	CH3COOH	idx_3	idx_23	idx_54	idx_128	idx_229	idx_244	idx_254	idx_301	idx_305	idx_320	idx_342	idx_406	idx_468	idx_492	idx_535	idx_585	idx_622	idx_669	idx_713	idx_784	idx_904	idx_1116	idx_1251	idx_1324	idx_1358	idx_1393	idx_1408	idx_1416	idx_1435	idx_1498	idx_1578	idx_1658	idx_1686	idx_1800	idx_1918	idx_1919	idx_1921	idx_1975	idx_2132	idx_2189	idx_2208	idx_2330	idx_2367	idx_2481	idx_2583
45	814	2-NH2-Ox	idx_40	idx_108	idx_138	idx_393	idx_473	idx_496	idx_649	idx_718	idx_719	idx_730	idx_735	idx_768	idx_845	idx_907	idx_1004	idx_1016	idx_1046	idx_1109	idx_1275	idx_1292	idx_1314	idx_1327	idx_1434	idx_1475	idx_1655	idx_1707	idx_1718	idx_1733	idx_1768	idx_1867	idx_1887	idx_1889	idx_1926	idx_1979	idx_1988	idx_2009	idx_2041	idx_2062	idx_2202	idx_2205	idx_2293	idx_2362	idx_2392	idx_2486	idx_2576
45	876	C2H4OH	idx_15	idx_27	idx_220	idx_225	idx_259	idx_292	idx_345	idx_350	idx_444	idx_545	idx_556	idx_558	idx_614	idx_638	idx_641	idx_693	idx_860	idx_880	idx_951	idx_1021	idx_1055	idx_1135	idx_1353	idx_1367	idx_1422	idx_1444	idx_1595	idx_1654	idx_1655	idx_1674	idx_1852	idx_1933	idx_2030	idx_2076	idx_2155	idx_2245	idx_2247	idx_2249	idx_2321	idx_2346	idx_2407	idx_2416	idx_2446	idx_2472	idx_2541
43	1133	O2CH2COOH	idx_36	idx_82	idx_250	idx_265	idx_301	idx_366	idx_392	idx_479	idx_496	idx_555	idx_631	idx_633	idx_676	idx_757	idx_985	idx_1056	idx_1101	idx_1102	idx_1181	idx_1208	idx_1239	idx_1343	idx_1354	idx_1500	idx_1565	idx_1574	idx_1605	idx_1618	idx_1648	idx_1676	idx_1786	idx_1901	idx_1914	idx_1958	idx_2038	idx_2176	idx_2177	idx_2219	idx_2227	idx_2250	idx_2443	idx_2463	idx_2540
43	1003	CNH2O	idx_55	idx_185	idx_193	idx_297	idx_309	idx_318	idx_361	idx_400	idx_412	idx_531	idx_541	idx_561	idx_638	idx_745	idx_761	idx_794	idx_802	idx_814	idx_967	idx_980	idx_1132	idx_1197	idx_1268	idx_1417	idx_1418	idx_1448	idx_1513	idx_1614	idx_1647	idx_1657	idx_1668	idx_1771	idx_1859	idx_1862	idx_1961	idx_2017	idx_2078	idx_2098	idx_2122	idx_2477	idx_2528	idx_2542	idx_2591
43	1153	e(-)	idx_5	idx_31	idx_65	idx_127	idx_170	idx_181	idx_396	idx_729	idx_788	idx_790	idx_796	idx_862	idx_943	idx_969	idx_1050	idx_1088	idx_1120	idx_1302	idx_1443	idx_1445	idx_1713	idx_1756	idx_1766	idx_1811	idx_1821	idx_1876	idx_1912	idx_1978	idx_2018	idx_2052	idx_2058	idx_2079	idx_2131	idx_2357	idx_2401	idx_2491	idx_2494	idx_2502	idx_2513	idx_2552	idx_2563	idx_2568	idx_2614
42	1047	H2NCN	idx_40	idx_108	idx_138	idx_148	idx_153	idx_173	idx_376	idx_401	idx_473	idx_643	idx_649	idx_662	idx_718	idx_719	idx_730	idx_768	idx_878	idx_907	idx_1016	idx_1097	idx_1292	idx_1314	idx_1327	idx_1434	idx_1475	idx_1581	idx_1605	idx_1655	idx_1707	idx_1733	idx_1768	idx_1923	idx_1979	idx_1988	idx_2009	idx_2041	idx_2062	idx_2115	idx_2163	idx_2202	idx_2298	idx_2392
40	1066	HC(OH)N	idx_8	idx_209	idx_346	idx_386	idx_402	idx_408	idx_421	idx_464	idx_565	idx_607	idx_621	idx_627	idx_697	idx_816	idx_873	idx_901	idx_1018	idx_1064	idx_1195	idx_1264	idx_1345	idx_1427	idx_1508	idx_1535	idx_1597	idx_1761	idx_1853	idx_1916	idx_1962	idx_2174	idx_2180	idx_2240	idx_2257	idx_2285	idx_2348	idx_2437	idx_2447	idx_2532	idx_2544	idx_2549
39	1043	H2CNH	idx_38	idx_151	idx_410	idx_475	idx_508	idx_586	idx_623	idx_686	idx_703	idx_1089	idx_1137	idx_1187	idx_1231	idx_1330	idx_1332	idx_1352	idx_1356	idx_1411	idx_1491	idx_1558	idx_1592	idx_1688	idx_1709	idx_1805	idx_1808	idx_1897	idx_1936	idx_1953	idx_2051	idx_2071	idx_2088	idx_2130	idx_2156	idx_2194	idx_2311	idx_2328	idx_2337	idx_2366	idx_2470
37	1027	Fe(2+)	idx_4	idx_11	idx_75	idx_93	idx_198	idx_238	idx_329	idx_545	idx_645	idx_680	idx_770	idx_1027	idx_1107	idx_1251	idx_1357	idx_1437	idx_1454	idx_1468	idx_1507	idx_1552	idx_1603	idx_1676	idx_1679	idx_1745	idx_1893	idx_1960	idx_1976	idx_2039	idx_2151	idx_2188	idx_2198	idx_2228	idx_2244	idx_2303	idx_2319	idx_2459	idx_2570
36	969	CH3CNOH	idx_13	idx_150	idx_217	idx_232	idx_234	idx_250	idx_432	idx_546	idx_865	idx_905	idx_915	idx_1093	idx_1119	idx_1161	idx_1214	idx_1392	idx_1396	idx_1481	idx_1484	idx_1781	idx_1829	idx_1849	idx_1976	idx_2024	idx_2032	idx_2175	idx_2197	idx_2203	idx_2284	idx_2370	idx_2394	idx_2439	idx_2487	idx_2488	idx_2565	idx_2575
36	982	CH3NCO	idx_13	idx_150	idx_217	idx_232	idx_234	idx_250	idx_432	idx_546	idx_865	idx_905	idx_915	idx_1093	idx_1119	idx_1161	idx_1214	idx_1392	idx_1396	idx_1481	idx_1484	idx_1781	idx_1829	idx_1849	idx_1976	idx_2024	idx_2032	idx_2175	idx_2197	idx_2203	idx_2284	idx_2370	idx_2394	idx_2439	idx_2487	idx_2488	idx_2565	idx_2575
35	1130	O2(-)	idx_83	idx_84	idx_124	idx_170	idx_198	idx_335	idx_354	idx_467	idx_551	idx_610	idx_640	idx_679	idx_680	idx_1075	idx_1280	idx_1421	idx_1439	idx_1458	idx_1603	idx_1679	idx_1701	idx_1711	idx_1730	idx_1886	idx_1951	idx_1983	idx_2046	idx_2067	idx_2092	idx_2113	idx_2198	idx_2360	idx_2530	idx_2554	idx_2570
35	813	2-NH2-Im	idx_20	idx_34	idx_108	idx_137	idx_149	idx_207	idx_257	idx_349	idx_384	idx_554	idx_617	idx_730	idx_815	idx_876	idx_907	idx_963	idx_1013	idx_1014	idx_1019	idx_1071	idx_1156	idx_1200	idx_1308	idx_1377	idx_1385	idx_1598	idx_1633	idx_1744	idx_1794	idx_1885	idx_1908	idx_1948	idx_2127	idx_2323	idx_2474
33	1154	eaq(-)	idx_5	idx_170	idx_220	idx_349	idx_354	idx_409	idx_470	idx_638	idx_641	idx_752	idx_880	idx_1021	idx_1038	idx_1133	idx_1226	idx_1267	idx_1276	idx_1496	idx_1654	idx_1655	idx_1661	idx_1691	idx_1731	idx_1746	idx_1852	idx_1874	idx_2080	idx_2130	idx_2376	idx_2378	idx_2446	idx_2541	idx_2554
32	1137	OCN	idx_27	idx_71	idx_144	idx_146	idx_203	idx_276	idx_315	idx_422	idx_559	idx_608	idx_632	idx_644	idx_653	idx_806	idx_879	idx_941	idx_1232	idx_1243	idx_1499	idx_1527	idx_1538	idx_1588	idx_1593	idx_1689	idx_1819	idx_2052	idx_2106	idx_2144	idx_2238	idx_2359	idx_2472	idx_2581
31	974	CH3COHNH	idx_3	idx_54	idx_128	idx_229	idx_244	idx_254	idx_301	idx_320	idx_342	idx_406	idx_492	idx_535	idx_669	idx_1116	idx_1251	idx_1393	idx_1408	idx_1416	idx_1435	idx_1658	idx_1918	idx_1919	idx_1921	idx_1975	idx_2132	idx_2189	idx_2208	idx_2221	idx_2277	idx_2481	idx_2583
31	973	CH3COHN	idx_3	idx_54	idx_128	idx_229	idx_244	idx_254	idx_301	idx_320	idx_342	idx_406	idx_492	idx_535	idx_669	idx_1116	idx_1251	idx_1393	idx_1408	idx_1416	idx_1435	idx_1658	idx_1918	idx_1919	idx_1921	idx_1975	idx_2132	idx_2189	idx_2208	idx_2221	idx_2277	idx_2481	idx_2583
31	1070	HCNOH	idx_4	idx_39	idx_78	idx_190	idx_259	idx_458	idx_509	idx_537	idx_542	idx_547	idx_576	idx_590	idx_620	idx_710	idx_711	idx_950	idx_1205	idx_1255	idx_1420	idx_1630	idx_1636	idx_1796	idx_1952	idx_1985	idx_2081	idx_2095	idx_2104	idx_2441	idx_2482	idx_2608	idx_2615
28	1060	H3PO4	idx_171	idx_262	idx_314	idx_360	idx_490	idx_582	idx_718	idx_767	idx_829	idx_878	idx_1061	idx_1488	idx_1503	idx_1671	idx_1867	idx_1923	idx_1949	idx_1956	idx_2029	idx_2057	idx_2228	idx_2379	idx_2423	idx_2428	idx_2446	idx_2460	idx_2483	idx_2556
26	986	CH3O2	idx_57	idx_287	idx_403	idx_449	idx_760	idx_893	idx_1081	idx_1168	idx_1235	idx_1250	idx_1370	idx_1476	idx_1676	idx_1717	idx_1838	idx_1884	idx_2114	idx_2190	idx_2269	idx_2380	idx_2405	idx_2434	idx_2517	idx_2539	idx_2558	idx_2589
26	1030	Fe(3+)HO2(-)	idx_6	idx_11	idx_504	idx_517	idx_739	idx_1003	idx_1059	idx_1076	idx_1341	idx_1426	idx_1552	idx_1679	idx_1745	idx_1757	idx_1877	idx_1895	idx_2035	idx_2039	idx_2044	idx_2114	idx_2198	idx_2206	idx_2244	idx_2319	idx_2501	idx_2508
25	950	CH2N2	idx_108	idx_138	idx_148	idx_153	idx_376	idx_473	idx_649	idx_662	idx_718	idx_719	idx_878	idx_1016	idx_1097	idx_1327	idx_1434	idx_1605	idx_1655	idx_1733	idx_1768	idx_1923	idx_1979	idx_2062	idx_2115	idx_2163	idx_2202
24	1011	COOH	idx_201	idx_319	idx_685	idx_707	idx_913	idx_931	idx_958	idx_970	idx_1074	idx_1281	idx_1288	idx_1387	idx_1452	idx_1489	idx_1604	idx_1665	idx_1834	idx_1861	idx_1898	idx_1939	idx_2049	idx_2276	idx_2519	idx_2561
23	1078	HCOOH	idx_201	idx_507	idx_685	idx_715	idx_913	idx_958	idx_993	idx_1011	idx_1288	idx_1452	idx_1545	idx_1665	idx_1741	idx_1807	idx_1861	idx_1872	idx_1939	idx_2173	idx_2204	idx_2272	idx_2334	idx_2444	idx_2561
20	1076	HCOO(-)	idx_17	idx_61	idx_120	idx_134	idx_311	idx_380	idx_411	idx_460	idx_520	idx_529	idx_765	idx_1021	idx_1267	idx_1609	idx_1622	idx_1642	idx_1782	idx_1850	idx_2065	idx_2133
19	949	CH2COOH	idx_68	idx_113	idx_294	idx_446	idx_622	idx_651	idx_1023	idx_1390	idx_1412	idx_1518	idx_1695	idx_1764	idx_1942	idx_1944	idx_2027	idx_2096	idx_2150	idx_2324	idx_2610
19	1072	HCO3(-)	idx_17	idx_36	idx_67	idx_134	idx_256	idx_658	idx_667	idx_1285	idx_1470	idx_1622	idx_1782	idx_1854	idx_2031	idx_2111	idx_2250	idx_2268	idx_2283	idx_2318	idx_2565
19	1125	NO3(2-)	idx_84	idx_111	idx_170	idx_220	idx_409	idx_551	idx_657	idx_752	idx_1073	idx_1133	idx_1280	idx_1461	idx_1561	idx_1691	idx_1874	idx_1951	idx_2199	idx_2338	idx_2376
18	1019	Cl	idx_79	idx_238	idx_258	idx_382	idx_605	idx_606	idx_989	idx_1078	idx_1210	idx_1269	idx_1436	idx_1452	idx_1716	idx_1765	idx_1806	idx_1809	idx_2209	idx_2289
17	992	CH4N2O	idx_80	idx_88	idx_222	idx_538	idx_612	idx_705	idx_835	idx_922	idx_1099	idx_1145	idx_1312	idx_1571	idx_1847	idx_2143	idx_2182	idx_2390	idx_2587
17	1084	HNO2	idx_233	idx_266	idx_592	idx_759	idx_831	idx_940	idx_961	idx_1022	idx_1036	idx_1094	idx_1170	idx_1247	idx_1569	idx_1736	idx_2023	idx_2169	idx_2254
17	1085	HNO3	idx_141	idx_205	idx_336	idx_425	idx_965	idx_1489	idx_1645	idx_1670	idx_1712	idx_1769	idx_1801	idx_1837	idx_1894	idx_2164	idx_2246	idx_2343	idx_2524
16	861	AAprecursorpolymers	idx_153	idx_328	idx_384	idx_885	idx_902	idx_1201	idx_1557	idx_1598	idx_1651	idx_1885	idx_1979	idx_2040	idx_2041	idx_2056	idx_2173	idx_2500
16	1107	NC-CH2O-CH2-OH	idx_66	idx_110	idx_156	idx_271	idx_401	idx_837	idx_923	idx_1019	idx_1150	idx_1428	idx_1475	idx_1612	idx_1747	idx_2087	idx_2163	idx_2398
15	1124	NO3(-)	idx_84	idx_111	idx_261	idx_551	idx_657	idx_752	idx_1073	idx_1280	idx_1421	idx_1461	idx_1561	idx_1670	idx_1951	idx_2199	idx_2338
13	1007	CO3(2-)	idx_168	idx_221	idx_279	idx_660	idx_667	idx_836	idx_1285	idx_1604	idx_1622	idx_1714	idx_1737	idx_1835	idx_2341
11	943	CH2CN	idx_113	idx_446	idx_1390	idx_1514	idx_1695	idx_1942	idx_1944	idx_2096	idx_2150	idx_2469	idx_2610
10	1077	HCOOCH3	idx_100	idx_140	idx_525	idx_639	idx_695	idx_959	idx_1002	idx_1816	idx_1846	idx_2605
9	1022	Cl2(-)	idx_41	idx_79	idx_258	idx_605	idx_1474	idx_1662	idx_1715	idx_1765	idx_2068
8	908	C4H4N2O2	idx_80	idx_88	idx_538	idx_922	idx_1312	idx_1571	idx_1847	idx_2182
8	1031	Fe(3+)HO2(-)Fe(2+)	idx_770	idx_1437	idx_1745	idx_1757	idx_2039	idx_2188	idx_2244	idx_2459
8	1020	Cl(-)	idx_41	idx_989	idx_1038	idx_1269	idx_1474	idx_1662	idx_1715	idx_2068
7	1080	HCl	idx_12	idx_129	idx_173	idx_662	idx_1057	idx_1289	idx_1651
7	863	Anhydroarabinonucleoside	idx_207	idx_828	idx_1388	idx_1424	idx_1744	idx_1753	idx_1784
6	1079	HCOONH4	idx_1545	idx_1741	idx_2055	idx_2173	idx_2272	idx_2444
6	1144	Pentose-NH2-Ox	idx_207	idx_828	idx_1388	idx_1424	idx_1744	idx_1784
5	989	CH3OH	idx_100	idx_525	idx_639	idx_959	idx_1846
4	895	C3H6O	idx_248	idx_826	idx_868	idx_976
4	1049	H2O(+)	idx_1	idx_944	idx_1196	idx_1806
4	1056	H2PO4(-)	idx_718	idx_1867	idx_1923	idx_2057
3	1091	HOCl	idx_1210	idx_1716	idx_2289
3	897	C3H6O3	idx_207	idx_828	idx_1784
3	1021	Cl2	idx_1210	idx_1716	idx_2289
3	1017	CaO28H2O	idx_684	idx_1965	idx_2157
3	1062	H4P2O7	idx_718	idx_878	idx_1923
3	1120	NHCl2	idx_0	idx_2082	idx_2368
3	1113	NH2Cl	idx_2082	idx_2368	idx_2616
3	1081	HNC-CH2-OH	idx_1528	idx_1631	idx_1655
2	1164	vVIS	idx_1756	idx_2357
2	980	CH3COO(-)	idx_1731	idx_2189
2	1131	O2(2-)	idx_1965	idx_2157
2	896	C3H6O2	idx_100	idx_525
2	1014	Ca(OH)2	idx_684	idx_2157
2	1109	NCl3	idx_0	idx_2082
1	1012	Ca(2+)	idx_684
1	1146	ThermalNeutron	idx_1095
1	1025	FastNeutron	idx_1095
1	1140	OH(-)	idx_2157
1	1024	ClOH(-)	idx_258
[truncated: 1,523 more columns]
